# Supplementary material for: High throughput proteomics identifies a high-accuracy 11 plasma protein biomarker signature for ovarian cancer
Source: Commun Biol. 2019 Jun 20;2:221. doi: 10.1038/s42003-019-0464-9 (PMC6586828; doi:10.1038/s42003-019-0464-9)
Supplement: Supplementary file 4 — Supplementary Data 1–5 [file 42003_2019_464_MOESM4_ESM.xlsx]

## Sheet: Supplementary Data 1
Note 1: Coordinates are in Hg19
Note 2: Some proteins are in complexes and coded by mulitple genes, in these cases no gene-related information is written out.
Note 3: Information was complied automatically from matching Uniprot Ids in UniprotKB and the ensembl database
uniprotID	OlinkPanel	proteinShortName	proteinName	chr	start	stop	geneName	uniprotID	strand
P43489	ONC2	TNFRSF4	Tumor necrosis factor receptor superfamily member 4 (ACT35 antigen) (OX40L receptor) (TAX transcriptionally-activated glycoprotein 1 receptor) (CD antigen CD134)	chr1	1146706	1149518	TNFRSF4	P43489	-
O95544	MET	NADK	NAD kinase (EC 2.7.1.23) (Poly(P)/ATP NAD kinase)	chr1	1682671	1711896	NADK	O95544	-
Q92956	CVD3	TNFRSF14	Tumor necrosis factor receptor superfamily member 14 (Herpes virus entry mediator A) (Herpesvirus entry mediator A) (HveA) (Tumor necrosis factor receptor-like 2) (TR2) (CD antigen CD270)	chr1	2487078	2496821	TNFRSF14	Q92956	+
Q07011	INF	TNFRSF9	Tumor necrosis factor receptor superfamily member 9 (4-1BB ligand receptor) (CDw137) (T-cell antigen 4-1BB homolog) (T-cell antigen ILA) (CD antigen CD137)	chr1	7979907	8000926	TNFRSF9	Q07011	-
Q99497	DEV	PARK7	Protein/nucleic acid deglycase DJ-1 (EC 3.1.2.-) (EC 3.5.1.-) (EC 3.5.1.124) (Maillard deglycase) (Oncogene DJ1) (Parkinson disease protein 7) (Parkinsonism-associated deglycase) (Protein DJ-1) (DJ-1)	chr1	8014351	8045565	PARK7	Q99497	+
P23280	DEV	CA6	Carbonic anhydrase 6 (EC 4.2.1.1) (Carbonate dehydratase VI) (Carbonic anhydrase VI) (CA-VI) (Salivary carbonic anhydrase) (Secreted carbonic anhydrase)	chr1	9005926	9035151	CA6	P23280	+
Q9HAN9	NEU	NMNAT1	Nicotinamide/nicotinic acid mononucleotide adenylyltransferase 1 (NMN/NaMN adenylyltransferase 1) (EC 2.7.7.1) (EC 2.7.7.18) (Nicotinamide-nucleotide adenylyltransferase 1) (NMN adenylyltransferase 1) (Nicotinate-nucleotide adenylyltransferase 1) (NaMN adenylyltransferase 1)	chr1	10003486	10045559	NMNAT1	Q9HAN9	+
O00273	IRE	DFFA	DNA fragmentation factor subunit alpha (DNA fragmentation factor 45 kDa subunit) (DFF-45) (Inhibitor of CAD) (ICAD)	chr1	10516579	10532583	DFFA	O00273	-
O43827	MET	ANGPTL7	Angiopoietin-related protein 7 (Angiopoietin-like factor) (Angiopoietin-like protein 7) (Cornea-derived transcript 6 protein)	chr1	11249398	11256038	ANGPTL7	O43827	+
Q8NBI3	NEU	DRAXIN	Draxin (Dorsal inhibitory axon guidance protein) (Dorsal repulsive axon guidance protein) (Neucrin)	chr1	11751786	11785914	DRAXIN	Q8NBI3	+
P16860	CVD2	BNP	Natriuretic peptides B (Gamma-brain natriuretic peptide) [Cleaved into: Brain natriuretic peptide 32 (BNP(1-32)) (BNP-32); BNP(1-30); BNP(1-29); BNP(1-28); BNP(2-31); BNP(3-32); BNP(3-30); BNP(3-29); BNP(4-32); BNP(4-31); BNP(4-30); BNP(4-29); BNP(4-27); BNP(5-32); BNP(5-31); BNP(5-29)]	chr1	11917521	11918988	NPPB	P16860	-
P20333	CVD3	TNF-R2	Tumor necrosis factor receptor superfamily member 1B (Tumor necrosis factor receptor 2) (TNF-R2) (Tumor necrosis factor receptor type II) (TNF-RII) (TNFR-II) (p75) (p80 TNF-alpha receptor) (CD antigen CD120b) (Etanercept) [Cleaved into: Tumor necrosis factor receptor superfamily member 1b, membrane form; Tumor necrosis factor-binding protein 2 (TBP-2) (TBPII)]	chr1	12227060	12269285	TNFRSF1B	P20333	+
Q99895	CVD2	CTRC	Chymotrypsin-C (EC 3.4.21.2) (Caldecrin)	chr1	15764935	15775737	CTRC	Q99895	+
Q13105	CRE	ZBTB17	Zinc finger and BTB domain-containing protein 17 (Myc-interacting zinc finger protein 1) (Miz-1) (Zinc finger protein 151) (Zinc finger protein 60)	chr1	16268364	16302627	ZBTB17	Q13105	-
P29317	ONC2	EPHA2	Ephrin type-A receptor 2 (EC 2.7.10.1) (Epithelial cell kinase) (Tyrosine-protein kinase receptor ECK)	chr1	16450832	16482582	EPHA2	P29317	-
Q9Y2J8	IRE	PADI2	Protein-arginine deiminase type-2 (EC 3.5.3.15) (PAD-H19) (Peptidylarginine deiminase II) (Protein-arginine deiminase type II)	chr1	17393256	17445948	PADI2	Q9Y2J8	-
P41271	NEU	NBL1	Neuroblastoma suppressor of tumorigenicity 1 (DAN domain family member 1) (Protein N03) (Zinc finger protein DAN)	chr1	19967048	19984945	NBL1	P41271	+
P98160	CVD3	PLC	Basement membrane-specific heparan sulfate proteoglycan core protein (HSPG) (Perlecan) (PLC) [Cleaved into: Endorepellin; LG3 peptide]	chr1	22148738	22263790	HSPG2	P98160	-
P04066	DEV	FUCA1	Tissue alpha-L-fucosidase (EC 3.2.1.51) (Alpha-L-fucosidase I) (Alpha-L-fucoside fucohydrolase 1) (Alpha-L-fucosidase 1)	chr1	24171567	24194784	FUCA1	P04066	-
Q8N6P7	INF	IL-22-RA1	Interleukin-22 receptor subunit alpha-1 (IL-22 receptor subunit alpha-1) (IL-22R-alpha-1) (IL-22RA1) (Cytokine receptor class-II member 9) (Cytokine receptor family 2 member 9) (CRF2-9) (ZcytoR11)	chr1	24446261	24469611	IL22RA1	Q8N6P7	-
Q8IU57	IRE	IFNLR1	Interferon lambda receptor 1 (IFN-lambda receptor 1) (IFN-lambda-R1) (Cytokine receptor class-II member 12) (Cytokine receptor family 2 member 12) (CRF2-12) (Interleukin-28 receptor subunit alpha) (IL-28 receptor subunit alpha) (IL-28R-alpha) (IL-28RA) (Likely interleukin or cytokine receptor 2) (LICR2)	chr1	24480647	24514449	IFNLR1	Q8IU57	-
P09769	ODA	FGR	Tyrosine-protein kinase Fgr (EC 2.7.10.2) (Gardner-Rasheed feline sarcoma viral (v-fgr) oncogene homolog) (Proto-oncogene c-Fgr) (p55-Fgr) (p58-Fgr) (p58c-Fgr)	chr1	27938575	27961788	FGR	P09769	-
Q9GZM7	MET	TINAGL1	Tubulointerstitial nephritis antigen-like (Glucocorticoid-inducible protein 5) (Oxidized LDL-responsive gene 2 protein) (OLRG-2) (Tubulointerstitial nephritis antigen-related protein) (TIN Ag-related protein) (TIN-Ag-RP)	chr1	32042116	32053288	TINAGL1	Q9GZM7	+
P40222	ONC2	TXLNA	Alpha-taxilin	chr1	32645287	32663886	TXLNA	P40222	+
Q9HAW4	ODA	CLSPN	Claspin (hClaspin)	chr1	36185819	36235568	CLSPN	Q9HAW4	-
Q2MKA7	NEU	RSPO1	R-spondin-1 (Roof plate-specific spondin-1) (hRspo1)	chr1	38076951	38100595	RSPO1	Q2MKA7	-
P35590	CAM	TIE1	Tyrosine-protein kinase receptor Tie-1 (EC 2.7.10.1)	chr1	43766664	43788779	TIE1	P35590	+
P10586	DEV	PTPRF	Receptor-type tyrosine-protein phosphatase F (EC 3.1.3.48) (Leukocyte common antigen related) (LAR)	chr1	43990858	44089343	PTPRF	P10586	+
Q5T4W7	INF	ARTN	Artemin (Enovin) (Neublastin)	chr1	44398992	44402913	ARTN	Q5T4W7	+
Q06830	IRE	PRDX1	Peroxiredoxin-1 (EC 1.11.1.15) (Natural killer cell-enhancing factor A) (NKEF-A) (Proliferation-associated gene protein) (PAG) (Thioredoxin peroxidase 2) (Thioredoxin-dependent peroxide reductase 2)	chr1	45976708	45988719	PRDX1	Q06830	-
Q8NBP7	CVD3	PCSK9	Proprotein convertase subtilisin/kexin type 9 (EC 3.4.21.-) (Neural apoptosis-regulated convertase 1) (NARC-1) (Proprotein convertase 9) (PC9) (Subtilisin/kexin-like protease PC9)	chr1	55505221	55530525	PCSK9	Q8NBP7	+
P09758	CRE	TACSTD2	Tumor-associated calcium signal transducer 2 (Cell surface glycoprotein Trop-2) (Membrane component chromosome 1 surface marker 1) (Pancreatic carcinoma marker protein GA733-1)	chr1	59041099	59043166	TACSTD2	P09758	-
P05412	CRE	JUN	Transcription factor AP-1 (Activator protein 1) (AP1) (Proto-oncogene c-Jun) (V-jun avian sarcoma virus 17 oncogene homolog) (p39)	chr1	59246465	59249785	JUN	P05412	-
P05412	IRE	JUN	Transcription factor AP-1 (Activator protein 1) (AP1) (Proto-oncogene c-Jun) (V-jun avian sarcoma virus 17 oncogene homolog) (p39)	chr1	59246465	59249785	JUN	P05412	-
Q9Y5C1	CAM	ANGPTL3	Angiopoietin-related protein 3 (Angiopoietin-5) (ANG-5) (Angiopoietin-like protein 3) [Cleaved into: ANGPTL3(17-221); ANGPTL3(17-224)]	chr1	63063158	63071830	ANGPTL3	Q9Y5C1	+
Q01973	MET	ROR1	Inactive tyrosine-protein kinase transmembrane receptor ROR1 (Neurotrophic tyrosine kinase, receptor-related 1)	chr1	64239693	64647181	ROR1	Q01973	+
O94760	CRE	DDAH1	N(G),N(G)-dimethylarginine dimethylaminohydrolase 1 (DDAH-1) (Dimethylarginine dimethylaminohydrolase 1) (EC 3.5.3.18) (DDAHI) (Dimethylargininase-1)	chr1	85784164	86043933	DDAH1	O94760	-
O00622	ONC2	CYR61	Protein CYR61 (CCN family member 1) (Cysteine-rich angiogenic inducer 61) (Insulin-like growth factor-binding protein 10) (IBP-10) (IGF-binding protein 10) (IGFBP-10) (Protein GIG1)	chr1	86046444	86049645	CYR61	O00622	+
Q03167	CAM	TGFBR3	Transforming growth factor beta receptor type 3 (TGF-beta receptor type 3) (TGFR-3) (Betaglycan) (Transforming growth factor beta receptor III) (TGF-beta receptor type III)	chr1	92145902	92371892	TGFBR3	Q03167	-
P13726	CVD2	TF	Tissue factor (TF) (Coagulation factor III) (Thromboplastin) (CD antigen CD142)	chr1	94994781	95007356	F3	P13726	-
P19320	CAM	VCAM1	Vascular cell adhesion protein 1 (V-CAM 1) (VCAM-1) (INCAM-100) (CD antigen CD106)	chr1	101185298	101204601	VCAM1	P19320	+
O00186	ODA	STXBP3	Syntaxin-binding protein 3 (Platelet Sec1 protein) (PSP) (Protein unc-18 homolog 3) (Unc18-3) (Protein unc-18 homolog C) (Unc-18C)	chr1	109289296	109352148	STXBP3	O00186	+
Q99523	CVD2	SORT1	Sortilin (100 kDa NT receptor) (Glycoprotein 95) (Gp95) (Neurotensin receptor 3) (NT3) (NTR3)	chr1	109852192	109940573	SORT1	Q99523	-
P09603	INF	CSF-1	Macrophage colony-stimulating factor 1 (CSF-1) (M-CSF) (MCSF) (Lanimostim) [Cleaved into: Processed macrophage colony-stimulating factor 1]	chr1	110452864	110473614	CSF1	P09603	+
P58294	CRE	PROK1	Prokineticin-1 (Endocrine-gland-derived vascular endothelial growth factor) (EG-VEGF) (Mambakine)	chr1	110993822	110999976	PROK1	P58294	+
P01222	MET	TSHB	Thyrotropin subunit beta (Thyroid-stimulating hormone subunit beta) (TSH-B) (TSH-beta) (Thyrotropin beta chain) (Thyrotropin alfa)	chr1	115572415	115576941	TSHB	P01222	+
P01138	INF	Beta-NGF	Beta-nerve growth factor (Beta-NGF)	chr1	115828539	115880857	NGF	P01138	-
P01138	NEU	Beta-NGF	Beta-nerve growth factor (Beta-NGF)	chr1	115828539	115880857	NGF	P01138	-
P19256	DEV	CD58	Lymphocyte function-associated antigen 3 (Ag3) (Surface glycoprotein LFA-3) (CD antigen CD58)	chr1	117057157	117113661	CD58	P19256	-
O75054	CRE	IGSF3	Immunoglobulin superfamily member 3 (IgSF3) (Glu-Trp-Ile EWI motif-containing protein 3) (EWI-3)	chr1	117117031	117210375	IGSF3	O75054	-
Q9BYZ8	MET	REG4	Regenerating islet-derived protein 4 (REG-4) (Gastrointestinal secretory protein) (REG-like protein) (Regenerating islet-derived protein IV) (Reg IV)	chr1	120336641	120354283	REG4	Q9BYZ8	-
O95971	ONC2	CD160	CD160 antigen (Natural killer cell receptor BY55) (CD antigen CD160)	chr1	145695798	145715614	CD160	O95971	-
Q9NPH0	MET	ACP6	Lysophosphatidic acid phosphatase type 6 (EC 3.1.3.2) (Acid phosphatase 6, lysophosphatidic) (Acid phosphatase-like protein 1) (PACPL1)	chr1	147101453	147142618	ACP6	Q9NPH0	-
Q9ULX7	ODA	CA14	Carbonic anhydrase 14 (EC 4.2.1.1) (Carbonate dehydratase XIV) (Carbonic anhydrase XIV) (CA-XIV)	chr1	150229554	150237478	CA14	Q9ULX7	+
P25774	NEU	CTSS	Cathepsin S (EC 3.4.22.27)	chr1	150702672	150738433	CTSS	P25774	-
P27540	IRE	ARNT	Aryl hydrocarbon receptor nuclear translocator (ARNT protein) (Class E basic helix-loop-helix protein 2) (bHLHe2) (Dioxin receptor, nuclear translocator) (Hypoxia-inducible factor 1-beta) (HIF-1-beta) (HIF1-beta)	chr1	150782181	150849244	ARNT	P27540	-
Q9Y2W6	CRE	TDRKH	Tudor and KH domain-containing protein (Tudor domain-containing protein 2)	chr1	151742583	151763892	TDRKH	Q9Y2W6	-
P31949	ONC2	S100A11	Protein S100-A11 (Calgizzarin) (Metastatic lymph node gene 70 protein) (MLN 70) (Protein S100-C) (S100 calcium-binding protein A11) [Cleaved into: Protein S100-A11, N-terminally processed]	chr1	152004982	152020383	S100A11	P31949	-
Q9UBG3	ONC2	CRNN	Cornulin (53 kDa putative calcium-binding protein) (53 kDa squamous epithelial-induced stress protein) (58 kDa heat shock protein) (Squamous epithelial heat shock protein 53) (Tumor-related protein)	chr1	152381719	152386739	CRNN	Q9UBG3	-
P80511	INF	EN-RAGE	Protein S100-A12 (CGRP) (Calcium-binding protein in amniotic fluid 1) (CAAF1) (Calgranulin-C) (CAGC) (Extracellular newly identified RAGE-binding protein) (EN-RAGE) (Migration inhibitory factor-related protein 6) (MRP-6) (p6) (Neutrophil S100 protein) (S100 calcium-binding protein A12) [Cleaved into: Calcitermin]	chr1	153346184	153348125	S100A12	P80511	-
P26447	ONC2	S100A4	Protein S100-A4 (Calvasculin) (Metastasin) (Placental calcium-binding protein) (Protein Mts1) (S100 calcium-binding protein A4)	chr1	153516089	153522612	S100A4	P26447	-
P08887	CVD3	IL-6RA	Interleukin-6 receptor subunit alpha (IL-6 receptor subunit alpha) (IL-6R subunit alpha) (IL-6R-alpha) (IL-6RA) (IL-6R 1) (Membrane glycoprotein 80) (gp80) (CD antigen CD126)	chr1	154377669	154441926	IL6R	P08887	+
P52798	NEU	EFNA4	Ephrin-A4 (EPH-related receptor tyrosine kinase ligand 4) (LERK-4)	chr1	155036207	155042029	EFNA4	P52798	+
O14828	ONC2	SCAMP3	Secretory carrier-associated membrane protein 3 (Secretory carrier membrane protein 3)	chr1	155225770	155232221	SCAMP3	O14828	-
Q96GW7	NEU	BCAN	Brevican core protein (Brain-enriched hyaluronan-binding protein) (BEHAB) (Chondroitin sulfate proteoglycan 7)	chr1	156611182	156629324	BCAN	Q96GW7	+
P51858	MET	HDGF	Hepatoma-derived growth factor (HDGF) (High mobility group protein 1-like 2) (HMG-1L2)	chr1	156711899	156736717	HDGF	P51858	-
Q5VY43	DEV	PEAR1	Platelet endothelial aggregation receptor 1 (hPEAR1) (Multiple epidermal growth factor-like domains protein 12) (Multiple EGF-like domains protein 12)	chr1	156863490	156886226	PEAR1	Q5VY43	+
Q96RD9	DEV	FCRL5	Fc receptor-like protein 5 (FcR-like protein 5) (FcRL5) (BXMAS1) (Fc receptor homolog 5) (FcRH5) (Immune receptor translocation-associated protein 2) (CD antigen CD307e)	chr1	157483167	157522310	FCRL5	Q96RD9	-
Q96P31	IRE	FCRL3	Fc receptor-like protein 3 (FcR-like protein 3) (FcRL3) (Fc receptor homolog 3) (FcRH3) (IFGP family protein 3) (hIFGP3) (Immune receptor translocation-associated protein 3) (SH2 domain-containing phosphatase anchor protein 2) (CD antigen CD307c)	chr1	157644111	157670647	FCRL3	Q96P31	-
Q96LA5	NEU	FcRL2	Fc receptor-like protein 2 (FcR-like protein 2) (FcRL2) (Fc receptor homolog 2) (FcRH2) (IFGP family protein 4) (Immunoglobulin receptor translocation-associated protein 4) (SH2 domain-containing phosphatase anchor protein 1) (CD antigen CD307b)	chr1	157715523	157746922	FCRL2	Q96LA5	-
Q96LA6	MET	FCRL1	Fc receptor-like protein 1 (FcR-like protein 1) (FcRL1) (Fc receptor homolog 1) (FcRH1) (IFGP family protein 1) (hIFGP1) (Immune receptor translocation-associated protein 5) (CD antigen CD307a)	chr1	157764193	157789895	FCRL1	Q96LA6	-
P29017	MET	CD1C	T-cell surface glycoprotein CD1c (CD antigen CD1c)	chr1	158259576	158263420	CD1C	P29017	+
Q8N126	NEU	CADM3	Cell adhesion molecule 3 (Brain immunoglobulin receptor) (Immunoglobulin superfamily member 4B) (IgSF4B) (Nectin-like protein 1) (NECL-1) (Synaptic cell adhesion molecule 3) (SynCAM3) (TSLC1-like protein 1) (TSLL1)	chr1	159141399	159173103	CADM3	Q8N126	+
Q6DN72	IRE	FCRL6	Fc receptor-like protein 6 (FcR-like protein 6) (FcRL6) (Fc receptor homolog 6) (FcRH6) (IFGP6)	chr1	159770301	159786041	FCRL6	Q6DN72	+
Q9P0V8	CRE	SLAMF8	SLAM family member 8 (B-lymphocyte activator macrophage expressed) (BCM-like membrane protein) (CD antigen CD353)	chr1	159796540	159807039	SLAMF8	Q9P0V8	+
Q9UIB8	CVD2	CD84	SLAM family member 5 (Cell surface antigen MAX.3) (Hly9-beta) (Leukocyte differentiation antigen CD84) (Signaling lymphocytic activation molecule 5) (CD antigen CD84)	chr1	160510885	160549306	CD84	Q9UIB8	-
Q13291	INF	SLAMF1	Signaling lymphocytic activation molecule (CDw150) (IPO-3) (SLAM family member 1) (CD antigen CD150)	chr1	160577890	160617085	SLAMF1	Q13291	-
P09326	ONC2	CD48	CD48 antigen (B-lymphocyte activation marker BLAST-1) (BCM1 surface antigen) (Leukocyte antigen MEM-102) (SLAM family member 2) (SLAMF2) (Signaling lymphocytic activation molecule 2) (TCT.1) (CD antigen CD48)	chr1	160648536	160681641	CD48	P09326	-
Q9NQ25	CVD2	SLAMF7	SLAM family member 7 (CD2 subset 1) (CD2-like receptor-activating cytotoxic cells) (CRACC) (Membrane protein FOAP-12) (Novel Ly9) (Protein 19A) (CD antigen CD319)	chr1	160709037	160724611	SLAMF7	Q9NQ25	+
Q9HBG7	ONC2	LY9	T-lymphocyte surface antigen Ly-9 (Cell surface molecule Ly-9) (Lymphocyte antigen 9) (SLAM family member 3) (SLAMF3) (Signaling lymphocytic activation molecule 3) (CD antigen CD229)	chr1	160765864	160798051	LY9	Q9HBG7	+
Q9BZW8	INF	CD244	Natural killer cell receptor 2B4 (NK cell activation-inducing ligand) (NAIL) (NK cell type I receptor protein 2B4) (NKR2B4) (h2B4) (SLAM family member 4) (SLAMF4) (Signaling lymphocytic activation molecule 4) (CD antigen CD244)	chr1	160799950	160832692	CD244	Q9BZW8	-
Q9Y624	CVD3	JAM-A	Junctional adhesion molecule A (JAM-A) (Junctional adhesion molecule 1) (JAM-1) (Platelet F11 receptor) (Platelet adhesion molecule 1) (PAM-1) (CD antigen CD321)	chr1	160965001	160991138	F11R	Q9Y624	-
Q96NY8	ONC2	PVRL4	Nectin-4 (Ig superfamily receptor LNIR) (Nectin cell adhesion molecule 4) (Poliovirus receptor-related protein 4) [Cleaved into: Processed poliovirus receptor-related protein 4]	chr1	161040785	161059389	PVRL4	Q96NY8	-
P12318	CAM	FCGR2A	Low affinity immunoglobulin gamma Fc region receptor II-a (IgG Fc receptor II-a) (CDw32) (Fc-gamma RII-a) (Fc-gamma-RIIa) (FcRII-a) (CD antigen CD32)	chr1	161475220	161493803	FCGR2A	P12318	+
P31994	CVD2	IgG-Fc-receptor-II-b	Low affinity immunoglobulin gamma Fc region receptor II-b (IgG Fc receptor II-b) (CDw32) (Fc-gamma RII-b) (Fc-gamma-RIIb) (FcRII-b) (CD antigen CD32)	chr1	161551101	161648444	FCGR2B	P31994	+
O75015	CAM	FCGR3B	Low affinity immunoglobulin gamma Fc region receptor III-B (Fc-gamma RIII-beta) (Fc-gamma RIII) (Fc-gamma RIIIb) (FcRIII) (FcRIIIb) (FcR-10) (IgG Fc receptor III-1) (CD antigen CD16b)	chr1	161592986	161601753	FCGR3B	O75015	-
Q6BAA4	ONC2	FCRLB	Fc receptor-like B (Fc receptor homolog expressed in B-cells protein 2) (FREB-2) (Fc receptor-like and mucin-like protein 2) (Fc receptor-like protein 2) (Fc receptor-related protein Y) (FcRY)	chr1	161691353	161697933	FCRLB	Q6BAA4	+
P47992	CVD2	XCL1	Lymphotactin (ATAC) (C motif chemokine 1) (Cytokine SCM-1) (Lymphotaxin) (SCM-1-alpha) (Small-inducible cytokine C1) (XC chemokine ligand 1)	chr1	168545711	168551315	XCL1	P47992	+
P16109	CVD3	SELP	P-selectin (CD62 antigen-like family member P) (Granule membrane protein 140) (GMP-140) (Leukocyte-endothelial cell adhesion molecule 3) (LECAM3) (Platelet activation dependent granule-external membrane protein) (PADGEM) (CD antigen CD62P)	chr1	169558087	169599431	SELP	P16109	-
P14151	CAM	SELL	L-selectin (CD62 antigen-like family member L) (Leukocyte adhesion molecule 1) (LAM-1) (Leukocyte surface antigen Leu-8) (Leukocyte-endothelial cell adhesion molecule 1) (LECAM1) (Lymph node homing receptor) (TQ1) (gp90-MEL) (CD antigen CD62L)	chr1	169659808	169680839	SELL	P14151	-
P16581	CVD3	SELE	E-selectin (CD62 antigen-like family member E) (Endothelial leukocyte adhesion molecule 1) (ELAM-1) (Leukocyte-endothelial cell adhesion molecule 2) (LECAM2) (CD antigen CD62E)	chr1	169691781	169733846	SELE	P16581	-
Q99972	DEV	MYOC	Myocilin (Myocilin 55 kDa subunit) (Trabecular meshwork-induced glucocorticoid response protein) [Cleaved into: Myocilin, N-terminal fragment (Myocilin 20 kDa N-terminal fragment); Myocilin, C-terminal fragment (Myocilin 35 kDa N-terminal fragment)]	chr1	171604557	171621823	MYOC	Q99972	-
P48023	ONC2	FASLG	Tumor necrosis factor ligand superfamily member 6 (Apoptosis antigen ligand) (APTL) (CD95 ligand) (CD95-L) (Fas antigen ligand) (Fas ligand) (FasL) (CD antigen CD178) [Cleaved into: Tumor necrosis factor ligand superfamily member 6, membrane form; Tumor necrosis factor ligand superfamily member 6, soluble form (Receptor-binding FasL ectodomain) (Soluble Fas ligand) (sFasL); ADAM10-processed FasL …	chr1	172628154	172636014	FASLG	P48023	+
P30041	CRE	PRDX6	Peroxiredoxin-6 (EC 1.11.1.15) (1-Cys peroxiredoxin) (1-Cys PRX) (24 kDa protein) (Acidic calcium-independent phospholipase A2) (aiPLA2) (EC 3.1.1.4) (Antioxidant protein 2) (Liver 2D page spot 40) (Non-selenium glutathione peroxidase) (NSGPx) (Red blood cells page spot 12)	chr1	173446405	173457946	PRDX6	P30041	+
Q92752	NEU	TN-R	Tenascin-R (TN-R) (Janusin) (Restrictin)	chr1	175284330	175712906	TNR	Q92752	-
O95841	MET	ANGPTL1	Angiopoietin-related protein 1 (Angiopoietin-3) (ANG-3) (Angiopoietin-like protein 1)	chr1	178818840	178840187	ANGPTL1	O95841	-
O43752	CRE	STX6	Syntaxin-6	chr1	180941861	180992047	STX6	O43752	-
P57771	CRE	RGS8	Regulator of G-protein signaling 8 (RGS8)	chr1	182615239	182653711	RGS8	P57771	-
P19878	ODA	NCF2	Neutrophil cytosol factor 2 (NCF-2) (67 kDa neutrophil oxidase factor) (NADPH oxidase activator 2) (Neutrophil NADPH oxidase factor 2) (p67-phox)	chr1	183524698	183560011	NCF2	P19878	-
P47712	DEV	PLA2G4A	Cytosolic phospholipase A2 (cPLA2) (Phospholipase A2 group IVA) [Includes: Phospholipase A2 (EC 3.1.1.4) (Phosphatidylcholine 2-acylhydrolase); Lysophospholipase (EC 3.1.1.5)]	chr1	186798085	186958113	PLA2G4A	P47712	+
Q9BXR6	CAM	CFHR5	Complement factor H-related protein 5 (FHR-5)	chr1	196946667	196978804	CFHR5	Q9BXR6	+
P36222	CVD3	CHI3L1	Chitinase-3-like protein 1 (39 kDa synovial protein) (Cartilage glycoprotein 39) (CGP-39) (GP-39) (hCGP-39) (YKL-40)	chr1	203148059	203155877	CHI3L1	P36222	-
Q13231	CVD3	CHIT1	Chitotriosidase-1 (EC 3.2.1.14) (Chitinase-1)	chr1	203181955	203242769	CHIT1	Q13231	-
P51888	CVD2	PRELP	Prolargin (Proline-arginine-rich end leucine-rich repeat protein)	chr1	203444956	203460480	PRELP	P51888	+
Q9UBM4	CRE	OPTC	Opticin (Oculoglycan)	chr1	203463271	203477992	OPTC	Q9UBM4	+
P00797	CVD2	REN	Renin (EC 3.4.23.15) (Angiotensinogenase)	chr1	204123944	204135465	REN	P00797	-
O94856	DEV	NFASC	Neurofascin	chr1	204797779	204991950	NFASC	O94856	+
Q02246	ODA	CNTN2	Contactin-2 (Axonal glycoprotein TAG-1) (Axonin-1) (Transient axonal glycoprotein 1) (TAX-1)	chr1	205012325	205047627	CNTN2	Q02246	+
P22301	INF	IL-10	Interleukin-10 (IL-10) (Cytokine synthesis inhibitory factor) (CSIF)	chr1	206940947	206945839	IL10	P22301	-
P22301	IRE	IL10	Interleukin-10 (IL-10) (Cytokine synthesis inhibitory factor) (CSIF)	chr1	206940947	206945839	IL10	P22301	-
Q9NYY1	INF	IL-20	Interleukin-20 (IL-20) (Cytokine Zcyto10)	chr1	207038699	207042568	IL20	Q9NYY1	+
Q13007	INF	IL-24	Interleukin-24 (IL-24) (Melanoma differentiation-associated gene 7 protein) (MDA-7) (Suppression of tumorigenicity 16 protein)	chr1	207070788	207077484	IL24	Q13007	+
P01833	CVD2	PIgR	Polymeric immunoglobulin receptor (PIgR) (Poly-Ig receptor) (Hepatocellular carcinoma-associated protein TB6) [Cleaved into: Secretory component]	chr1	207101863	207119811	PIGR	P01833	-
P20023	CAM	CR2	Complement receptor type 2 (Cr2) (Complement C3d receptor) (Epstein-Barr virus receptor) (EBV receptor) (CD antigen CD21)	chr1	207627575	207663240	CR2	P20023	+
P15529	CAM	CD46	Membrane cofactor protein (TLX) (Trophoblast leukocyte common antigen) (CD antigen CD46)	chr1	207925402	207968858	CD46	P15529	+
P28845	IRE	HSD11B1	Corticosteroid 11-beta-dehydrogenase isozyme 1 (EC 1.1.1.146) (11-beta-hydroxysteroid dehydrogenase 1) (11-DH) (11-beta-HSD1) (Short chain dehydrogenase/reductase family 26C member 1)	chr1	209859510	209908295	HSD11B1	P28845	+
Q8N8S7	ODA	ENAH	Protein enabled homolog	chr1	225674537	225840844	ENAH	Q8N8S7	-
P09874	CVD2	PARP-1	Poly [ADP-ribose] polymerase 1 (PARP-1) (EC 2.4.2.30) (ADP-ribosyltransferase diphtheria toxin-like 1) (ARTD1) (NAD(+) ADP-ribosyltransferase 1) (ADPRT 1) (Poly[ADP-ribose] synthase 1)	chr1	226548392	226595780	PARP1	P09874	-
O14904	CRE	WNT9A	Protein Wnt-9a (Protein Wnt-14)	chr1	228106357	228135599	WNT9A	O14904	-
Q10471	CRE	GALNT2	Polypeptide N-acetylgalactosaminyltransferase 2 (EC 2.4.1.41) (Polypeptide GalNAc transferase 2) (GalNAc-T2) (pp-GaNTase 2) (Protein-UDP acetylgalactosaminyltransferase 2) (UDP-GalNAc:polypeptide N-acetylgalactosaminyltransferase 2) [Cleaved into: Polypeptide N-acetylgalactosaminyltransferase 2 soluble form]	chr1	230193536	230417870	GALNT2	Q10471	+
Q9GZT9	IRE	EGLN1	Egl nine homolog 1 (EC 1.14.11.29) (Hypoxia-inducible factor prolyl hydroxylase 2) (HIF-PH2) (HIF-prolyl hydroxylase 2) (HPH-2) (Prolyl hydroxylase domain-containing protein 2) (PHD2) (SM-20)	chr1	231499497	231560790	EGLN1	Q9GZT9	-
P14543	CAM	NID1	Nidogen-1 (NID-1) (Entactin)	chr1	236139130	236228462	NID1	P14543	-
O00214	NEU	gal-8	Galectin-8 (Gal-8) (Po66 carbohydrate-binding protein) (Po66-CBP) (Prostate carcinoma tumor antigen 1) (PCTA-1)	chr1	236681300	236716281	LGALS8	O00214	+
Q13261	INF	IL-15RA	Interleukin-15 receptor subunit alpha (IL-15 receptor subunit alpha) (IL-15R-alpha) (IL-15RA) (CD antigen CD215) [Cleaved into: Soluble interleukin-15 receptor subunit alpha (sIL-15 receptor subunit alpha) (sIL-15R-alpha) (sIL-15RA)]	chr10	5990855	6020150	IL15RA	Q13261	-
P01589	CVD3	IL2-RA	Interleukin-2 receptor subunit alpha (IL-2 receptor subunit alpha) (IL-2-RA) (IL-2R subunit alpha) (IL2-RA) (TAC antigen) (p55) (CD antigen CD25)	chr10	6052652	6104288	IL2RA	P01589	-
Q04759	IRE	PRKCQ	Protein kinase C theta type (EC 2.7.11.13) (nPKC-theta)	chr10	6469105	6622263	PRKCQ	Q04759	-
Q9UKK9	DEV	NUDT5	ADP-sugar pyrophosphatase (EC 3.6.1.13) (8-oxo-dGDP phosphatase) (EC 3.6.1.58) (Nuclear ATP-synthesis protein NUDIX5) (EC 2.7.7.96) (Nucleoside diphosphate-linked moiety X motif 5) (Nudix motif 5) (hNUDT5) (YSA1H)	chr10	12207324	12238143	NUDT5	Q9UKK9	-
Q49AH0	CRE	CDNF	Cerebral dopamine neurotrophic factor (ARMET-like protein 1) (Conserved dopamine neurotrophic factor)	chr10	14861249	14880574	CDNF	Q49AH0	-
P08670	ONC2	VIM	Vimentin	chr10	17270258	17279592	VIM	P08670	+
Q7Z5R6	CRE	APBB1IP	Amyloid beta A4 precursor protein-binding family B member 1-interacting protein (APBB1-interacting protein 1) (Proline-rich EVH1 ligand 1) (PREL-1) (Proline-rich protein 73) (Rap1-GTP-interacting adapter molecule) (RIAM) (Retinoic acid-responsive proline-rich protein 1) (RARP-1)	chr10	26727132	26856732	APBB1IP	Q7Z5R6	+
Q13145	ODA	BAMBI	BMP and activin membrane-bound inhibitor homolog (Non-metastatic gene A protein) (Putative transmembrane protein NMA)	chr10	28966271	28971868	BAMBI	Q13145	+
P05556	DEV	ITGB1	Integrin beta-1 (Fibronectin receptor subunit beta) (Glycoprotein IIa) (GPIIA) (VLA-4 subunit beta) (CD antigen CD29)	chr10	33189247	33294720	ITGB1	P05556	-
O14786	CAM	NRP1	Neuropilin-1 (Vascular endothelial cell growth factor 165 receptor) (CD antigen CD304)	chr10	33466420	33625190	NRP1	O14786	-
P07949	ONC2	RET	Proto-oncogene tyrosine-protein kinase receptor Ret (EC 2.7.10.1) (Cadherin family member 12) (Proto-oncogene c-Ret) [Cleaved into: Soluble RET kinase fragment; Extracellular cell-membrane anchored RET cadherin 120 kDa fragment]	chr10	43572475	43625799	RET	P07949	+
P48061	IRE	CXCL12	Stromal cell-derived factor 1 (SDF-1) (hSDF-1) (C-X-C motif chemokine 12) (Intercrine reduced in hepatomas) (IRH) (hIRH) (Pre-B cell growth-stimulating factor) (PBSF) [Cleaved into: SDF-1-beta(3-72); SDF-1-alpha(3-67)]	chr10	44793038	44881941	CXCL12	P48061	-
Q9UK05	CVD2	GDF-2	Growth/differentiation factor 2 (GDF-2) (Bone morphogenetic protein 9) (BMP-9)	chr10	48413092	48416853	GDF2	Q9UK05	-
P08118	DEV	MSMB	Beta-microseminoprotein (Immunoglobulin-binding factor) (IGBF) (PN44) (Prostate secreted seminal plasma protein) (Prostate secretory protein of 94 amino acids) (PSP-94) (PSP94) (Seminal plasma beta-inhibin)	chr10	51549498	51562517	MSMB	P08118	+
Q9NR71	NEU	N-CDase	Neutral ceramidase (N-CDase) (NCDase) (EC 3.5.1.23) (Acylsphingosine deacylase 2) (BCDase) (LCDase) (hCD) (N-acylsphingosine amidohydrolase 2) (Non-lysosomal ceramidase) [Cleaved into: Neutral ceramidase soluble form]	chr10	51942538	52008370	ASAH2	Q9NR71	-
O94907	CVD2	Dkk-1	Dickkopf-related protein 1 (Dickkopf-1) (Dkk-1) (hDkk-1) (SK)	chr10	54074056	54077802	DKK1	O94907	+
P11226	CAM	MBL2	Mannose-binding protein C (MBP-C) (Collectin-1) (MBP1) (Mannan-binding protein) (Mannose-binding lectin)	chr10	54525140	54531460	MBL2	P11226	-
P00749	CVD3	uPA	Urokinase-type plasminogen activator (U-plasminogen activator) (uPA) (EC 3.4.21.73) [Cleaved into: Urokinase-type plasminogen activator long chain A; Urokinase-type plasminogen activator short chain A; Urokinase-type plasminogen activator chain B]	chr10	75668935	75677255	PLAU	P00749	+
P00749	INF	uPA	Urokinase-type plasminogen activator (U-plasminogen activator) (uPA) (EC 3.4.21.73) [Cleaved into: Urokinase-type plasminogen activator long chain A; Urokinase-type plasminogen activator short chain A; Urokinase-type plasminogen activator chain B]	chr10	75668935	75677255	PLAU	P00749	+
P35247	CVD3	PSP-D	Pulmonary surfactant-associated protein D (PSP-D) (SP-D) (Collectin-7) (Lung surfactant protein D)	chr10	81697496	81742370	SFTPD	P35247	-
P50995	MET	ANXA11	Annexin A11 (56 kDa autoantigen) (Annexin XI) (Annexin-11) (Calcyclin-associated annexin 50) (CAP-50)	chr10	81910645	81965328	ANXA11	P50995	-
P25445	CVD3	FAS	Tumor necrosis factor receptor superfamily member 6 (Apo-1 antigen) (Apoptosis-mediating surface antigen FAS) (FASLG receptor) (CD antigen CD95)	chr10	90750414	90775542	FAS	P25445	+
Q6ZUJ8	IRE	PIK3AP1	Phosphoinositide 3-kinase adapter protein 1 (B-cell adapter for phosphoinositide 3-kinase) (B-cell phosphoinositide 3-kinase adapter protein 1)	chr10	98353069	98480271	PIK3AP1	Q6ZUJ8	-
Q9NQ79	CAM	CRTAC1	Cartilage acidic protein 1 (68 kDa chondrocyte-expressed protein) (CEP-68) (ASPIC)	chr10	99624757	99790585	CRTAC1	Q9NQ79	-
Q96I82	CRE	KAZALD1	Kazal-type serine protease inhibitor domain-containing protein 1	chr10	102821598	102827888	KAZALD1	Q96I82	+
P56159	NEU	GFR-alpha-1	GDNF family receptor alpha-1 (GDNF receptor alpha-1) (GDNFR-alpha-1) (GFR-alpha-1) (RET ligand 1) (TGF-beta-related neurotrophic factor receptor 1)	chr10	117816444	118032979	GFRA1	P56159	-
P30048	IRE	PRDX3	Thioredoxin-dependent peroxide reductase, mitochondrial (EC 1.11.1.15) (Antioxidant protein 1) (AOP-1) (HBC189) (Peroxiredoxin III) (Prx-III) (Peroxiredoxin-3) (Protein MER5 homolog)	chr10	120927215	120938345	PRDX3	P30048	-
P16455	IRE	MGMT	Methylated-DNA--protein-cysteine methyltransferase (EC 2.1.1.63) (6-O-methylguanine-DNA methyltransferase) (MGMT) (O-6-methylguanine-DNA-alkyltransferase)	chr10	131265448	131566271	MGMT	P16455	+
P78325	ONC2	ADAM-8	Disintegrin and metalloproteinase domain-containing protein 8 (ADAM 8) (EC 3.4.24.-) (Cell surface antigen MS2) (CD antigen CD156a)	chr10	135075907	135090372	ADAM8	P78325	-
Q9HBB8	MET	CDHR5	Cadherin-related family member 5 (Mu-protocadherin) (Mucin and cadherin-like protein) (Mucin-like protocadherin) (MLPCDH)	chr11	616565	626078	CDHR5	Q9HBB8	-
P07339	CVD3	CTSD	Cathepsin D (EC 3.4.23.5) [Cleaved into: Cathepsin D light chain; Cathepsin D heavy chain]	chr11	1773982	1785222	CTSD	P07339	-
P19474	IRE	TRIM21	E3 ubiquitin-protein ligase TRIM21 (EC 2.3.2.27) (52 kDa Ro protein) (52 kDa ribonucleoprotein autoantigen Ro/SS-A) (RING finger protein 81) (RING-type E3 ubiquitin transferase TRIM21) (Ro(SS-A)) (Sjoegren syndrome type A antigen) (SS-A) (Tripartite motif-containing protein 21)	chr11	4406127	4414926	TRIM21	P19474	-
Q9C035	IRE	TRIM5	Tripartite motif-containing protein 5 (EC 2.3.2.27) (RING finger protein 88) (RING-type E3 ubiquitin transferase TRIM5)	chr11	5684425	5959849	TRIM5	Q9C035	-
P17405	NEU	SMPD1	Sphingomyelin phosphodiesterase (EC 3.1.4.12) (Acid sphingomyelinase) (aSMase)	chr11	6411655	6416228	SMPD1	P17405	+
O14773	DEV	TPP1	Tripeptidyl-peptidase 1 (TPP-1) (EC 3.4.14.9) (Cell growth-inhibiting gene 1 protein) (Lysosomal pepstatin-insensitive protease) (LPIC) (Tripeptidyl aminopeptidase) (Tripeptidyl-peptidase I) (TPP-I)	chr11	6634000	6640692	TPP1	O14773	-
P35318	CVD2	ADM	ADM [Cleaved into: Adrenomedullin (AM); Proadrenomedullin N-20 terminal peptide (ProAM N-terminal 20 peptide) (PAMP) (ProAM-N20)]	chr11	10326227	10328944	ADM	P35318	+
Q9Y5Y7	CAM	LYVE1	Lymphatic vessel endothelial hyaluronic acid receptor 1 (LYVE-1) (Cell surface retention sequence-binding protein 1) (CRSBP-1) (Extracellular link domain-containing protein 1) (Hyaluronic acid receptor)	chr11	10578513	10633236	LYVE1	Q9Y5Y7	-
Q9UBP4	DEV	DKK3	Dickkopf-related protein 3 (Dickkopf-3) (Dkk-3) (hDkk-3)	chr11	11984653	12031316	DKK3	Q9UBP4	-
P25786	ODA	PSMA1	Proteasome subunit alpha type-1 (EC 3.4.25.1) (30 kDa prosomal protein) (PROS-30) (Macropain subunit C2) (Multicatalytic endopeptidase complex subunit C2) (Proteasome component C2) (Proteasome nu chain)	chr11	14515329	14665181	PSMA1	P25786	-
P01258	ODA	CALCA	Calcitonin [Cleaved into: Calcitonin; Katacalcin (Calcitonin carboxyl-terminal peptide) (CCP) (PDN-21)]	chr11	14988214	14993900	CALCA	P01258	-
P80303	ODA	NUCB2	Nucleobindin-2 (DNA-binding protein NEFA) (Epididymis secretory protein Li 109) (Gastric cancer antigen Zg4) (Prepronesfatin) [Cleaved into: Nesfatin-1]	chr11	17229700	17371521	NUCB2	P80303	+
P35542	CAM	SAA4	Serum amyloid A-4 protein (Constitutively expressed serum amyloid A protein) (C-SAA)	chr11	18252896	18258440	SAA4	P35542	-
P23560	INF	BDNF	Brain-derived neurotrophic factor (BDNF) (Abrineurin)	chr11	27676440	27743605	BDNF	P23560	-
P23560	NEU	BDNF	Brain-derived neurotrophic factor (BDNF) (Abrineurin)	chr11	27676440	27743605	BDNF	P23560	-
P13987	CAM	CD59	CD59 glycoprotein (1F5 antigen) (20 kDa homologous restriction factor) (HRF-20) (HRF20) (MAC-inhibitory protein) (MAC-IP) (MEM43 antigen) (Membrane attack complex inhibition factor) (MACIF) (Membrane inhibitor of reactive lysis) (MIRL) (Protectin) (CD antigen CD59)	chr11	33719807	33757991	CD59	P13987	-
Q6UXH9	DEV	PAMR1	Inactive serine protease PAMR1 (Peptidase domain-containing protein associated with muscle regeneration 1) (Regeneration-associated muscle protease homolog)	chr11	35453370	35551848	PAMR1	Q6UXH9	-
Q13574	IRE	DGKZ	Diacylglycerol kinase zeta (DAG kinase zeta) (EC 2.7.1.107) (Diglyceride kinase zeta) (DGK-zeta)	chr11	46354455	46402104	DGKZ	Q13574	+
P21741	ONC2	MK	Midkine (MK) (Amphiregulin-associated protein) (ARAP) (Midgestation and kidney protein) (Neurite outgrowth-promoting factor 2) (Neurite outgrowth-promoting protein)	chr11	46402306	46405375	MDK	P21741	+
Q07960	CRE	ARHGAP1	Rho GTPase-activating protein 1 (CDC42 GTPase-activating protein) (GTPase-activating protein rhoGAP) (Rho-related small GTPase protein activator) (Rho-type GTPase-activating protein 1) (p50-RhoGAP)	chr11	46698630	46722165	ARHGAP1	Q07960	-
Q12913	ODA	PTPRJ	Receptor-type tyrosine-protein phosphatase eta (Protein-tyrosine phosphatase eta) (R-PTP-eta) (EC 3.1.3.48) (Density-enhanced phosphatase 1) (DEP-1) (HPTP eta) (Protein-tyrosine phosphatase receptor type J) (R-PTP-J) (CD antigen CD148)	chr11	48002113	48189670	PTPRJ	Q12913	+
P27352	CVD2	GIF	Gastric intrinsic factor (Intrinsic factor) (IF) (INF)	chr11	59596741	59612974	GIF	P27352	-
P06127	INF	CD5	T-cell surface glycoprotein CD5 (Lymphocyte antigen T1/Leu-1) (CD antigen CD5)	chr11	60869867	60895324	CD5	P06127	+
P31948	DEV	STIP1	Stress-induced-phosphoprotein 1 (STI1) (Hsc70/Hsp90-organizing protein) (Hop) (Renal carcinoma antigen NY-REN-11) (Transformation-sensitive protein IEF SSP 3521)	chr11	63952744	63972015	STIP1	P31948	+
P30044	IRE	PRDX5	Peroxiredoxin-5, mitochondrial (EC 1.11.1.15) (Alu corepressor 1) (Antioxidant enzyme B166) (AOEB166) (Liver tissue 2D-page spot 71B) (PLP) (Peroxiredoxin V) (Prx-V) (Peroxisomal antioxidant enzyme) (TPx type VI) (Thioredoxin peroxidase PMP20)	chr11	64085560	64089283	PRDX5	P30044	+
Q15828	DEV	CST6	Cystatin-M (Cystatin-6) (Cystatin-E)	chr11	65779312	65780976	CST6	Q15828	+
O43505	DEV	B4GAT1	Beta-1,4-glucuronyltransferase 1 (EC 2.4.1.-) (I-beta-1,3-N-acetylglucosaminyltransferase) (iGnT) (N-acetyllactosaminide beta-1,3-N-acetylglucosaminyltransferase) (Poly-N-acetyllactosamine extension enzyme) (UDP-GlcNAc:betaGal beta-1,3-N-acetylglucosaminyltransferase 1)	chr11	66112843	66115163	B3GNT1	O43505	-
Q9UBX1	DEV	CTSF	Cathepsin F (CATSF) (EC 3.4.22.41)	chr11	66330934	66336312	CTSF	Q9UBX1	-
P22466	MET	GAL	Galanin peptides [Cleaved into: Galanin; Galanin message-associated peptide (GMAP)]	chr11	68451247	68458643	GAL	P22466	+
O95750	INF	FGF-19	Fibroblast growth factor 19 (FGF-19)	chr11	69513000	69519410	FGF19	O95750	-
Q13158	ONC2	FADD	FAS-associated death domain protein (FAS-associating death domain-containing protein) (Growth-inhibiting gene 3 protein) (Mediator of receptor induced toxicity) (Protein FADD)	chr11	70049269	70053496	FADD	Q13158	+
O95998	CVD3	IL-18BP	Interleukin-18-binding protein (IL-18BP) (Tadekinig-alfa)	chr11	71709587	71716761	IL18BP	O95998	+
P41439	ONC2	FR-gamma	Folate receptor gamma (FR-gamma) (Folate receptor 3)	chr11	71825915	71850936	FOLR3	P41439	+
P15328	ONC2	FR-alpha	Folate receptor alpha (FR-alpha) (Adult folate-binding protein) (FBP) (Folate receptor 1) (Folate receptor, adult) (KB cells FBP) (Ovarian tumor-associated antigen MOv18)	chr11	71900602	71907345	FOLR1	P15328	+
O15357	ODA	INPPL1	Phosphatidylinositol 3,4,5-trisphosphate 5-phosphatase 2 (EC 3.1.3.86) (Inositol polyphosphate phosphatase-like protein 1) (INPPL-1) (Protein 51C) (SH2 domain-containing inositol 5'-phosphatase 2) (SH2 domain-containing inositol phosphatase 2) (SHIP-2)	chr11	71934745	71950149	INPPL1	O15357	+
Q969Z4	DEV	RELT	Tumor necrosis factor receptor superfamily member 19L (Receptor expressed in lymphoid tissues)	chr11	73087309	73108519	RELT	Q969Z4	+
Q6WN34	MET	CHRDL2	Chordin-like protein 2 (Breast tumor novel factor 1) (BNF-1) (Chordin-related protein 2)	chr11	74407474	74442430	CHRDL2	Q6WN34	-
P42785	CAM	PRCP	Lysosomal Pro-X carboxypeptidase (EC 3.4.16.2) (Angiotensinase C) (Lysosomal carboxypeptidase C) (Proline carboxypeptidase) (Prolylcarboxypeptidase) (PRCP)	chr11	82534544	82681626	PRCP	P42785	-
P53634	NEU	CTSC	Dipeptidyl peptidase 1 (EC 3.4.14.1) (Cathepsin C) (Cathepsin J) (Dipeptidyl peptidase I) (DPP-I) (DPPI) (Dipeptidyl transferase) [Cleaved into: Dipeptidyl peptidase 1 exclusion domain chain (Dipeptidyl peptidase I exclusion domain chain); Dipeptidyl peptidase 1 heavy chain (Dipeptidyl peptidase I heavy chain); Dipeptidyl peptidase 1 light chain (Dipeptidyl peptidase I light chain)]	chr11	88026760	88070955	CTSC	P53634	-
O94779	NEU	CNTN5	Contactin-5 (Neural recognition molecule NB-2) (hNB-2)	chr11	98891683	100229616	CNTN5	O94779	+
Q13490	IRE	BIRC2	Baculoviral IAP repeat-containing protein 2 (EC 2.3.2.27) (Cellular inhibitor of apoptosis 1) (C-IAP1) (IAP homolog B) (Inhibitor of apoptosis protein 2) (hIAP-2) (hIAP2) (RING finger protein 48) (RING-type E3 ubiquitin transferase BIRC2) (TNFR2-TRAF-signaling complex protein 2)	chr11	102217942	102249401	BIRC2	Q13490	+
P09237	CVD2	MMP-7	Matrilysin (EC 3.4.24.23) (Matrin) (Matrix metalloproteinase-7) (MMP-7) (Pump-1 protease) (Uterine metalloproteinase)	chr11	102391239	102401484	MMP7	P09237	-
P09238	INF	MMP-10	Stromelysin-2 (SL-2) (EC 3.4.24.22) (Matrix metalloproteinase-10) (MMP-10) (Transin-2)	chr11	102641234	102651359	MMP10	P09238	-
P03956	INF	MMP-1	Interstitial collagenase (EC 3.4.24.7) (Fibroblast collagenase) (Matrix metalloproteinase-1) (MMP-1) [Cleaved into: 22 kDa interstitial collagenase; 27 kDa interstitial collagenase]	chr11	102660651	102668891	MMP1	P03956	-
P08254	CVD3	MMP-3	Stromelysin-1 (SL-1) (EC 3.4.24.17) (Matrix metalloproteinase-3) (MMP-3) (Transin-1)	chr11	102706532	102714534	MMP3	P08254	-
Q6UX15	NEU	LAYN	Layilin	chr11	111411005	111432264	LAYN	Q6UX15	+
Q14116	CVD2	IL-18	Interleukin-18 (IL-18) (Iboctadekin) (Interferon gamma-inducing factor) (IFN-gamma-inducing factor) (Interleukin-1 gamma) (IL-1 gamma)	chr11	112013974	112034840	IL18	Q14116	-
Q14116	INF	IL-18	Interleukin-18 (IL-18) (Iboctadekin) (Interferon gamma-inducing factor) (IFN-gamma-inducing factor) (Interleukin-1 gamma) (IL-1 gamma)	chr11	112013974	112034840	IL18	Q14116	-
P13591	CAM	NCAM1	Neural cell adhesion molecule 1 (N-CAM-1) (NCAM-1) (CD antigen CD56)	chr11	112831997	113149158	NCAM1	P13591	+
Q9H3S3	NEU	TMPRSS5	Transmembrane protease serine 5 (EC 3.4.21.-) (Spinesin)	chr11	113558272	113577095	TMPRSS5	Q9H3S3	-
Q05516	CRE	ZBTB16	Zinc finger and BTB domain-containing protein 16 (Promyelocytic leukemia zinc finger protein) (Zinc finger protein 145) (Zinc finger protein PLZF)	chr11	113930315	114121398	ZBTB16	Q05516	+
Q05516	IRE	ZBTB16	Zinc finger and BTB domain-containing protein 16 (Promyelocytic leukemia zinc finger protein) (Zinc finger protein 145) (Zinc finger protein PLZF)	chr11	113930315	114121398	ZBTB16	Q05516	+
Q13651	INF	IL-10RA	Interleukin-10 receptor subunit alpha (IL-10 receptor subunit alpha) (IL-10R subunit alpha) (IL-10RA) (CDw210a) (Interleukin-10 receptor subunit 1) (IL-10R subunit 1) (IL-10R1) (CD antigen CD210)	chr11	117857063	117872196	IL10RA	Q13651	+
P22681	CRE	CBL	E3 ubiquitin-protein ligase CBL (EC 2.3.2.27) (Casitas B-lineage lymphoma proto-oncogene) (Proto-oncogene c-Cbl) (RING finger protein 55) (RING-type E3 ubiquitin transferase CBL) (Signal transduction protein CBL)	chr11	119076752	119178859	CBL	P22681	+
P04216	NEU	THY-1	Thy-1 membrane glycoprotein (CDw90) (Thy-1 antigen) (CD antigen CD90)	chr11	119288090	119295695	THY1	P04216	-
Q9NZN5	CRE	ARHGEF12	Rho guanine nucleotide exchange factor 12 (Leukemia-associated RhoGEF)	chr11	120207787	120360645	ARHGEF12	Q9NZN5	+
O95727	NEU	CRTAM	Cytotoxic and regulatory T-cell molecule (Class-I MHC-restricted T-cell-associated molecule) (CD antigen CD355)	chr11	122709208	122743347	CRTAM	O95727	+
Q9H6B4	MET	CLMP	CXADR-like membrane protein (Adipocyte adhesion molecule) (Coxsackie- and adenovirus receptor-like membrane protein) (CAR-like membrane protein)	chr11	122943035	123065989	CLMP	Q9H6B4	-
Q96IQ7	CVD2	VSIG2	V-set and immunoglobulin domain-containing protein 2 (Cortical thymocyte-like protein) (CT-like protein)	chr11	124617368	124622134	VSIG2	Q96IQ7	-
Q96AP7	DEV	ESAM	Endothelial cell-selective adhesion molecule	chr11	124622026	124632186	ESAM	Q96AP7	-
Q4KMG0	DEV	CDON	Cell adhesion molecule-related/down-regulated by oncogenes	chr11	125825691	125933230	CDON	Q4KMG0	-
Q01543	CRE	FLI1	Friend leukemia integration 1 transcription factor (Proto-oncogene Fli-1) (Transcription factor ERGB)	chr11	128556430	128683162	FLI1	Q01543	+
Q8TE58	ONC2	ADAM-TS-15	A disintegrin and metalloproteinase with thrombospondin motifs 15 (ADAM-TS 15) (ADAM-TS15) (ADAMTS-15) (EC 3.4.24.-)	chr11	130318869	130346532	ADAMTS15	Q8TE58	+
Q02790	MET	FKBP4	Peptidyl-prolyl cis-trans isomerase FKBP4 (PPIase FKBP4) (EC 5.2.1.8) (51 kDa FK506-binding protein) (FKBP51) (52 kDa FK506-binding protein) (52 kDa FKBP) (FKBP-52) (59 kDa immunophilin) (p59) (FK506-binding protein 4) (FKBP-4) (FKBP59) (HSP-binding immunophilin) (HBI) (Immunophilin FKBP52) (Rotamase) [Cleaved into: Peptidyl-prolyl cis-trans isomerase FKBP4, N-terminally processed]	chr12	2904119	2914576	FKBP4	Q02790	+
Q9NQ88	ODA	TIGAR	Fructose-2,6-bisphosphatase TIGAR (EC 3.1.3.46) (TP53-induced glycolysis and apoptosis regulator) (TP53-induced glycolysis regulatory phosphatase)	chr12	4430371	4462338	C12orf5	Q9NQ88	+
Q9GZV9	CVD2	FGF-23	Fibroblast growth factor 23 (FGF-23) (Phosphatonin) (Tumor-derived hypophosphatemia-inducing factor) [Cleaved into: Fibroblast growth factor 23 N-terminal peptide; Fibroblast growth factor 23 C-terminal peptide]	chr12	4477393	4488894	FGF23	Q9GZV9	-
Q9GZV9	INF	FGF-23	Fibroblast growth factor 23 (FGF-23) (Phosphatonin) (Tumor-derived hypophosphatemia-inducing factor) [Cleaved into: Fibroblast growth factor 23 N-terminal peptide; Fibroblast growth factor 23 C-terminal peptide]	chr12	4477393	4488894	FGF23	Q9GZV9	-
P20783	INF	NT-3	Neurotrophin-3 (NT-3) (HDNF) (Nerve growth factor 2) (NGF-2) (Neurotrophic factor)	chr12	5541278	5630702	NTF3	P20783	+
P04275	CVD3	vWF	von Willebrand factor (vWF) [Cleaved into: von Willebrand antigen 2 (von Willebrand antigen II)]	chr12	6058040	6233936	VWF	P04275	-
P19438	CVD3	TNF-R1	Tumor necrosis factor receptor superfamily member 1A (Tumor necrosis factor receptor 1) (TNF-R1) (Tumor necrosis factor receptor type I) (TNF-RI) (TNFR-I) (p55) (p60) (CD antigen CD120a) [Cleaved into: Tumor necrosis factor receptor superfamily member 1A, membrane form; Tumor necrosis factor-binding protein 1 (TBPI)]	chr12	6437923	6451280	TNFRSF1A	P19438	-
P36941	CVD3	LTBR	Tumor necrosis factor receptor superfamily member 3 (Lymphotoxin-beta receptor) (Tumor necrosis factor C receptor) (Tumor necrosis factor receptor 2-related protein) (Tumor necrosis factor receptor type III) (TNF-RIII) (TNFR-III)	chr12	6484211	6500733	LTBR	P36941	+
P26842	ONC2	CD27	CD27 antigen (CD27L receptor) (T-cell activation antigen CD27) (T14) (Tumor necrosis factor receptor superfamily member 7) (CD antigen CD27)	chr12	6554033	6560884	CD27	P26842	+
P18627	IRE	LAG3	Lymphocyte activation gene 3 protein (LAG-3) (Protein FDC) (CD antigen CD223)	chr12	6881678	6887621	LAG3	P18627	+
P01730	CVD2	CD4	T-cell surface glycoprotein CD4 (T-cell surface antigen T4/Leu-3) (CD antigen CD4)	chr12	6896024	6929974	CD4	P01730	+
P09104	MET	ENO2	Gamma-enolase (EC 4.2.1.11) (2-phospho-D-glycerate hydro-lyase) (Enolase 2) (Neural enolase) (Neuron-specific enolase) (NSE)	chr12	7022909	7032861	ENO2	P09104	+
P29350	DEV	PTPN6	Tyrosine-protein phosphatase non-receptor type 6 (EC 3.1.3.48) (Hematopoietic cell protein-tyrosine phosphatase) (Protein-tyrosine phosphatase 1C) (PTP-1C) (Protein-tyrosine phosphatase SHP-1) (SH-PTP1)	chr12	7055631	7070479	PTPN6	P29350	+
Q9BQT9	CRE	CLSTN3	Calsyntenin-3 (Alcadein-beta) (Alc-beta)	chr12	7282294	7311541	CLSTN3	Q9BQT9	+
Q86VB7	CVD3	CD163	Scavenger receptor cysteine-rich type 1 protein M130 (Hemoglobin scavenger receptor) (CD antigen CD163) [Cleaved into: Soluble CD163 (sCD163)]	chr12	7623409	7656489	CD163	Q86VB7	-
Q8WTT0	IRE	CLEC4C	C-type lectin domain family 4 member C (Blood dendritic cell antigen 2) (BDCA-2) (C-type lectin superfamily member 7) (Dendritic lectin) (CD antigen CD303)	chr12	7882011	7904201	CLEC4C	Q8WTT0	-
Q9UMR7	IRE	CLEC4A	C-type lectin domain family 4 member A (C-type lectin DDB27) (C-type lectin superfamily member 6) (Dendritic cell immunoreceptor) (Lectin-like immunoreceptor)	chr12	8276228	8291203	CLEC4A	Q9UMR7	+
Q6EIG7	IRE	CLEC6A	C-type lectin domain family 6 member A (C-type lectin superfamily member 10) (Dendritic cell-associated C-type lectin 2) (DC-associated C-type lectin 2) (Dectin-2)	chr12	8608522	8630926	CLEC6A	Q6EIG7	+
Q8WXI8	IRE	CLEC4D	C-type lectin domain family 4 member D (C-type lectin superfamily member 8) (C-type lectin-like receptor 6) (CLEC-6)	chr12	8662071	8674962	CLEC4D	Q8WXI8	+
Q13361	CAM	MFAP5	Microfibrillar-associated protein 5 (MFAP-5) (MP25) (Microfibril-associated glycoprotein 2) (MAGP-2)	chr12	8789942	8815484	MFAP5	Q13361	-
Q07108	DEV	CD69	Early activation antigen CD69 (Activation inducer molecule) (AIM) (BL-AC/P26) (C-type lectin domain family 2 member C) (EA1) (Early T-cell activation antigen p60) (GP32/28) (Leukocyte surface antigen Leu-23) (MLR-3) (CD antigen CD69)	chr12	9905082	9913497	CD69	Q07108	-
Q9P126	NEU	CLEC1B	C-type lectin domain family 1 member B (C-type lectin-like receptor 2) (CLEC-2)	chr12	10138241	10166023	CLEC1B	Q9P126	-
Q8NC01	ODA	CLEC1A	C-type lectin domain family 1 member A (C-type lectin-like receptor 1) (CLEC-1)	chr12	10222153	10264226	CLEC1A	Q8NC01	-
Q9BXN2	IRE	CLEC7A	C-type lectin domain family 7 member A (Beta-glucan receptor) (C-type lectin superfamily member 12) (Dendritic cell-associated C-type lectin 1) (DC-associated C-type lectin 1) (Dectin-1)	chr12	10269376	10282857	CLEC7A	Q9BXN2	-
P78380	CVD2	LOX-1	Oxidized low-density lipoprotein receptor 1 (Ox-LDL receptor 1) (C-type lectin domain family 8 member A) (Lectin-like oxidized LDL receptor 1) (LOX-1) (Lectin-like oxLDL receptor 1) (hLOX-1) (Lectin-type oxidized LDL receptor 1) [Cleaved into: Oxidized low-density lipoprotein receptor 1, soluble form]	chr12	10310902	10324737	OLR1	P78380	-
Q13241	IRE	KLRD1	Natural killer cells antigen CD94 (KP43) (Killer cell lectin-like receptor subfamily D member 1) (NK cell receptor) (CD antigen CD94)	chr12	10378657	10469850	KLRD1	Q13241	+
Q12912	CRE	LRMP	Lymphoid-restricted membrane protein (Protein Jaw1) [Cleaved into: Processed lymphoid-restricted membrane protein]	chr12	25173936	25261268	LRMP	Q12912	+
Q12860	CVD3	CNTN1	Contactin-1 (Glycoprotein gp135) (Neural cell surface protein F3)	chr12	41086244	41466220	CNTN1	Q12860	+
Q9NWZ3	IRE	IRAK4	Interleukin-1 receptor-associated kinase 4 (IRAK-4) (EC 2.7.11.1) (Renal carcinoma antigen NY-REN-64)	chr12	44152747	44183346	IRAK4	Q9NWZ3	+
Q86SJ2	CRE	AMIGO2	Amphoterin-induced protein 2 (AMIGO-2) (Alivin-1) (Differentially expressed in gastric adenocarcinomas) (DEGA)	chr12	47469490	47473734	AMIGO2	Q86SJ2	-
P08237	CRE	PFKM	ATP-dependent 6-phosphofructokinase, muscle type (ATP-PFK) (PFK-M) (EC 2.7.1.11) (6-phosphofructokinase type A) (Phosphofructo-1-kinase isozyme A) (PFK-A) (Phosphohexokinase)	chr12	48498922	48540187	PFKM	P08237	+
P37023	NEU	SKR3	Serine/threonine-protein kinase receptor R3 (SKR3) (EC 2.7.11.30) (Activin receptor-like kinase 1) (ALK-1) (TGF-B superfamily receptor type I) (TSR-I)	chr12	52300692	52317145	ACVRL1	P37023	+
P24592	CAM	IGFBP6	Insulin-like growth factor-binding protein 6 (IBP-6) (IGF-binding protein 6) (IGFBP-6)	chr12	53491220	53496129	IGFBP6	P24592	+
P26010	MET	ITGB7	Integrin beta-7 (Gut homing receptor beta subunit)	chr12	53585102	53601091	ITGB7	P26010	-
P08648	DEV	ITGA5	Integrin alpha-5 (CD49 antigen-like family member E) (Fibronectin receptor subunit alpha) (Integrin alpha-F) (VLA-5) (CD antigen CD49e) [Cleaved into: Integrin alpha-5 heavy chain; Integrin alpha-5 light chain]	chr12	54789045	54813244	ITGA5	P08648	-
P21860	ONC2	ERBB3	Receptor tyrosine-protein kinase erbB-3 (EC 2.7.10.1) (Proto-oncogene-like protein c-ErbB-3) (Tyrosine kinase-type cell surface receptor HER3)	chr12	56473641	56497289	ERBB3	P21860	+
Q07954	ODA	LRP1	Prolow-density lipoprotein receptor-related protein 1 (LRP-1) (Alpha-2-macroglobulin receptor) (A2MR) (Apolipoprotein E receptor) (APOER) (CD antigen CD91) [Cleaved into: Low-density lipoprotein receptor-related protein 1 85 kDa subunit (LRP-85); Low-density lipoprotein receptor-related protein 1 515 kDa subunit (LRP-515); Low-density lipoprotein receptor-related protein 1 intracellular domain (L…	chr12	57522276	57607134	LRP1	Q07954	+
P55103	DEV	INHBC	Inhibin beta C chain (Activin beta-C chain)	chr12	57828543	57844611	INHBC	P55103	+
Q13561	CRE	DCTN2	Dynactin subunit 2 (50 kDa dynein-associated polypeptide) (Dynactin complex 50 kDa subunit) (DCTN-50) (p50 dynamitin)	chr12	57923885	57941114	DCTN2	Q13561	-
Q9Y5W5	ONC2	WIF-1	Wnt inhibitory factor 1 (WIF-1)	chr12	65444406	65515346	WIF1	Q9Y5W5	-
P01579	INF	IFN-gamma	Interferon gamma (IFN-gamma) (Immune interferon)	chr12	68548548	68553527	IFNG	P01579	-
P14384	NEU	CPM	Carboxypeptidase M (CPM) (EC 3.4.17.12)	chr12	69235977	69365350	CPM	P14384	-
P21583	CVD2	SCF	Kit ligand (Mast cell growth factor) (MGF) (Stem cell factor) (SCF) (c-Kit ligand) [Cleaved into: Soluble KIT ligand (sKITLG)]	chr12	88886570	88974628	KITLG	P21583	-
P21583	INF	SCF	Kit ligand (Mast cell growth factor) (MGF) (Stem cell factor) (SCF) (c-Kit ligand) [Cleaved into: Soluble KIT ligand (sKITLG)]	chr12	88886570	88974628	KITLG	P21583	-
P21583	ONC2	SCF	Kit ligand (Mast cell growth factor) (MGF) (Stem cell factor) (SCF) (c-Kit ligand) [Cleaved into: Soluble KIT ligand (sKITLG)]	chr12	88886570	88974628	KITLG	P21583	-
P07585	CVD2	DCN	Decorin (Bone proteoglycan II) (PG-S2) (PG40)	chr12	91539025	91576900	DCN	P07585	-
P50579	ONC2	MetAP-2	Methionine aminopeptidase 2 (MAP 2) (MetAP 2) (EC 3.4.11.18) (Initiation factor 2-associated 67 kDa glycoprotein) (p67) (p67eIF2) (Peptidase M)	chr12	95867296	95909615	METAP2	P50579	+
P09960	ODA	LTA4H	Leukotriene A-4 hydrolase (LTA-4 hydrolase) (EC 3.3.2.6) (Leukotriene A(4) hydrolase)	chr12	96394606	96437298	LTA4H	P09960	-
Q07065	IRE	CKAP4	Cytoskeleton-associated protein 4 (63-kDa cytoskeleton-linking membrane protein) (Climp-63) (p63)	chr12	106631655	106698057	CKAP4	Q07065	-
Q14242	CVD2	PSGL-1	P-selectin glycoprotein ligand 1 (PSGL-1) (Selectin P ligand) (CD antigen CD162)	chr12	109015686	109027735	SELPLG	Q14242	-
Q03426	ODA	MVK	Mevalonate kinase (MK) (EC 2.7.1.36)	chr12	110011060	110035067	MVK	Q03426	+
Q9UQQ2	IRE	SH2B3	SH2B adapter protein 3 (Lymphocyte adapter protein) (Lymphocyte-specific adapter protein Lnk) (Signal transduction protein Lnk)	chr12	111843752	111889427	SH2B3	Q9UQQ2	+
P30086	DEV	PEBP1	Phosphatidylethanolamine-binding protein 1 (PEBP-1) (HCNPpp) (Neuropolypeptide h3) (Prostatic-binding protein) (Raf kinase inhibitor protein) (RKIP) [Cleaved into: Hippocampal cholinergic neurostimulating peptide (HCNP)]	chr12	118573663	118583389	PEBP1	P30086	+
Q9Y478	ODA	PRKAB1	5'-AMP-activated protein kinase subunit beta-1 (AMPK subunit beta-1) (AMPKb)	chr12	120105558	120119435	PRKAB1	Q9Y478	+
P49023	ODA	PXN	Paxillin	chr12	120648250	120703574	PXN	P49023	-
Q9NR28	MET	DIABLO	Diablo homolog, mitochondrial (Direct IAP-binding protein with low pI) (Second mitochondria-derived activator of caspase) (Smac)	chr12	122692210	122712081	DIABLO	Q9NR28	-
Q8TAD2	CVD2	IL-17D	Interleukin-17D (IL-17D) (Interleukin-27) (IL-27)	chr13	21276266	21297237	IL17D	Q8TAD2	+
Q9NS68	ONC2	TNFRSF19	Tumor necrosis factor receptor superfamily member 19 (TRADE) (Toxicity and JNK inducer)	chr13	24144509	24250232	TNFRSF19	Q9NS68	+
Q9UPY6	CRE	WASF3	Wiskott-Aldrich syndrome protein family member 3 (WASP family protein member 3) (Protein WAVE-3) (Verprolin homology domain-containing protein 3)	chr13	27131840	27263085	WASF3	Q9UPY6	+
Q12778	ODA	FOXO1	Forkhead box protein O1 (Forkhead box protein O1A) (Forkhead in rhabdomyosarcoma)	chr13	41129804	41240734	FOXO1	Q12778	-
O14788	INF	TRANCE	Tumor necrosis factor ligand superfamily member 11 (Osteoclast differentiation factor) (ODF) (Osteoprotegerin ligand) (OPGL) (Receptor activator of nuclear factor kappa-B ligand) (RANKL) (TNF-related activation-induced cytokine) (TRANCE) (CD antigen CD254) [Cleaved into: Tumor necrosis factor ligand superfamily member 11, membrane form; Tumor necrosis factor ligand superfamily member 11, soluble …	chr13	43136872	43182149	TNFSF11	O14788	+
O14917	CRE	PCDH17	Protocadherin-17 (Protocadherin-68)	chr13	58205944	58303445	PCDH17	O14917	+
O43597	IRE	SPRY2	Protein sprouty homolog 2 (Spry-2)	chr13	80910111	80915086	SPRY2	O43597	-
Q9H5Y7	CRE	SLITRK6	SLIT and NTRK-like protein 6	chr13	86366925	86373623	SLITRK6	Q9H5Y7	-
P78333	NEU	GCP5	Glypican-5 [Cleaved into: Secreted glypican-5]	chr13	92050929	93519490	GPC5	P78333	+
Q9Y275	CVD3	TNFSF13B	Tumor necrosis factor ligand superfamily member 13B (B lymphocyte stimulator) (BLyS) (B-cell-activating factor) (BAFF) (Dendritic cell-derived TNF-like molecule) (TNF- and APOL-related leukocyte expressed ligand 1) (TALL-1) (CD antigen CD257) [Cleaved into: Tumor necrosis factor ligand superfamily member 13b, membrane form; Tumor necrosis factor ligand superfamily member 13b, soluble form]	chr13	108903588	108960832	TNFSF13B	Q9Y275	+
P02462	CRE	COL4A1	Collagen alpha-1(IV) chain [Cleaved into: Arresten]	chr13	110801318	110959496	COL4A1	P02462	-
P08709	CAM	F7	Coagulation factor VII (EC 3.4.21.21) (Proconvertin) (Serum prothrombin conversion accelerator) (SPCA) (Eptacog alfa) [Cleaved into: Factor VII light chain; Factor VII heavy chain]	chr13	113760105	113774995	F7	P08709	+
Q14393	CAM	GAS6	Growth arrest-specific protein 6 (GAS-6) (AXL receptor tyrosine kinase ligand)	chr13	114523522	114567046	GAS6	Q14393	-
P27695	MET	APEX1	DNA-(apurinic or apyrimidinic site) lyase (EC 3.1.-.-) (EC 4.2.99.18) (APEX nuclease) (APEN) (Apurinic-apyrimidinic endonuclease 1) (AP endonuclease 1) (APE-1) (REF-1) (Redox factor-1) [Cleaved into: DNA-(apurinic or apyrimidinic site) lyase, mitochondrial]	chr14	20923350	20925927	APEX1	P27695	+
P03950	CAM	ANG	Angiogenin (EC 3.1.27.-) (Ribonuclease 5) (RNase 5)	chr14	21152336	21167130	ANG	P03950	+
P12724	MET	RNASE3	Eosinophil cationic protein (ECP) (EC 3.1.27.-) (Ribonuclease 3) (RNase 3)	chr14	21359558	21360507	RNASE3	P12724	+
Q00978	IRE	IRF9	Interferon regulatory factor 9 (IRF-9) (IFN-alpha-responsive transcription factor subunit) (ISGF3 p48 subunit) (Interferon-stimulated gene factor 3 gamma) (ISGF-3 gamma) (Transcriptional regulator ISGF3 subunit gamma)	chr14	24630262	24635774	IRF9	Q00978	+
P20718	ONC2	GZMH	Granzyme H (EC 3.4.21.-) (CCP-X) (Cathepsin G-like 2) (CTSGL2) (Cytotoxic T-lymphocyte proteinase) (Cytotoxic serine protease C) (CSP-C)	chr14	25075686	25078905	GZMH	P20718	-
P10144	ONC2	GZMB	Granzyme B (EC 3.4.21.79) (C11) (CTLA-1) (Cathepsin G-like 1) (CTSGL1) (Cytotoxic T-lymphocyte proteinase 2) (Lymphocyte protease) (Fragmentin-2) (Granzyme-2) (Human lymphocyte protein) (HLP) (SECT) (T-cell serine protease 1-3E)	chr14	25100160	25103473	GZMB	P10144	-
O43405	DEV	COCH	Cochlin (COCH-5B2)	chr14	31343720	31364271	COCH	O43405	+
Q86T13	DEV	CLEC14A	C-type lectin domain family 14 member A (Epidermal growth factor receptor 5) (EGFR-5)	chr14	38723308	38725574	CLEC14A	Q86T13	-
Q9Y4K4	ODA	MAP4K5	Mitogen-activated protein kinase kinase kinase kinase 5 (EC 2.7.11.1) (Kinase homologous to SPS1/STE20) (KHS) (MAPK/ERK kinase kinase kinase 5) (MEK kinase kinase 5) (MEKKK 5)	chr14	50885219	51027844	MAP4K5	Q9Y4K4	-
Q14112	DEV	NID2	Nidogen-2 (NID-2) (Osteonidogen)	chr14	52471521	52535712	NID2	Q14112	-
P12644	NEU	BMP-4	Bone morphogenetic protein 4 (BMP-4) (Bone morphogenetic protein 2B) (BMP-2B)	chr14	54416454	54425479	BMP4	P12644	-
P17931	CVD3	Gal-3	Galectin-3 (Gal-3) (35 kDa lectin) (Carbohydrate-binding protein 35) (CBP 35) (Galactose-specific lectin 3) (Galactoside-binding protein) (GALBP) (IgE-binding protein) (L-31) (Laminin-binding protein) (Lectin L-29) (Mac-2 antigen)	chr14	55590828	55612126	LGALS3	P17931	+
P61244	ODA	MAX	Protein max (Class D basic helix-loop-helix protein 4) (bHLHd4) (Myc-associated factor X)	chr14	65472892	65569413	MAX	P61244	-
O75356	MET	ENTPD5	Ectonucleoside triphosphate diphosphohydrolase 5 (NTPDase 5) (EC 3.6.1.6) (CD39 antigen-like 4) (ER-UDPase) (Guanosine-diphosphatase ENTPD5) (GDPase ENTPD5) (EC 3.6.1.42) (Nucleoside diphosphatase) (Uridine-diphosphatase ENTPD5) (UDPase ENTPD5)	chr14	74424713	74486102	ENTPD5	O75356	-
Q14767	CAM	LTBP2	Latent-transforming growth factor beta-binding protein 2 (LTBP-2)	chr14	74964873	75079306	LTBP2	Q14767	-
P49763	CVD2	PlGF	Placenta growth factor (PlGF)	chr14	75408537	75422487	PGF	P49763	-
Q7L8A9	ODA	VASH1	Vasohibin-1	chr14	77228532	77249354	VASH1	Q7L8A9	+
O43155	NEU	FLRT2	Leucine-rich repeat transmembrane protein FLRT2 (Fibronectin-like domain-containing leucine-rich transmembrane protein 2)	chr14	85996488	86095034	FLRT2	O43155	+
Q99538	DEV	LGMN	Legumain (EC 3.4.22.34) (Asparaginyl endopeptidase) (Protease, cysteine 1)	chr14	93170152	93215047	LGMN	Q99538	-
Q86WD7	ODA	SERPINA9	Serpin A9 (Centerin) (Germinal center B-cell-expressed transcript 1 protein)	chr14	94929054	94946026	SERPINA9	Q86WD7	-
Q8IW75	CVD2	SERPINA12	Serpin A12 (OL-64) (Visceral adipose tissue-derived serine protease inhibitor) (Vaspin) (Visceral adipose-specific serpin)	chr14	94953611	94984181	SERPINA12	Q8IW75	-
P05154	CAM	SERPINA5	Plasma serine protease inhibitor (Acrosomal serine protease inhibitor) (Plasminogen activator inhibitor 3) (PAI-3) (PAI3) (Protein C inhibitor) (PCI) (Serpin A5)	chr14	95027779	95059457	SERPINA5	P05154	+
O95988	CRE	TCL1B	T-cell leukemia/lymphoma protein 1B (Oncogene TCL-1B) (Oncogene TCL1B) (SYN-1) (Syncytiotrophoblast-specific protein) (TCL1/MTCP1-like protein 1)	chr14	96152754	96158980	TCL1B	O95988	+
P56279	ONC2	TCL1A	T-cell leukemia/lymphoma protein 1A (Oncogene TCL-1) (Oncogene TCL1) (Protein p14 TCL1)	chr14	96176304	96180533	TCL1A	P56279	-
P80370	CVD3	DLK-1	Protein delta homolog 1 (DLK-1) (pG2) [Cleaved into: Fetal antigen 1 (FA1)]	chr14	101192042	101201539	DLK1	P80370	+
Q9UKL0	ODA	RCOR1	REST corepressor 1 (Protein CoREST)	chr14	103058998	103196913	RCOR1	Q9UKL0	+
Q9BXJ7	ODA	AMN	Protein amnionless	chr14	103388993	103399933	AMN	Q9BXJ7	+
O43278	DEV	SPINT1	Kunitz-type protease inhibitor 1 (Hepatocyte growth factor activator inhibitor type 1) (HAI-1)	chr15	41136216	41150405	SPINT1	O43278	+
Q06418	MET	TYRO3	Tyrosine-protein kinase receptor TYRO3 (EC 2.7.10.1) (Tyrosine-protein kinase BYK) (Tyrosine-protein kinase DTK) (Tyrosine-protein kinase RSE) (Tyrosine-protein kinase SKY) (Tyrosine-protein kinase TIF)	chr15	41849873	41871536	TYRO3	Q06418	+
O00161	MET	SNAP23	Synaptosomal-associated protein 23 (SNAP-23) (Vesicle-membrane fusion protein SNAP-23)	chr15	42783431	42837547	SNAP23	O00161	+
P40818	MET	USP8	Ubiquitin carboxyl-terminal hydrolase 8 (EC 3.4.19.12) (Deubiquitinating enzyme 8) (Ubiquitin isopeptidase Y) (hUBPy) (Ubiquitin thioesterase 8) (Ubiquitin-specific-processing protease 8)	chr15	50716577	50793280	USP8	P40818	+
Q2VWP7	NEU	PRTG	Protogenin (Protein Shen-Dan)	chr15	55903744	56035288	PRTG	Q2VWP7	-
O43570	ODA	CA12	Carbonic anhydrase 12 (EC 4.2.1.1) (Carbonate dehydratase XII) (Carbonic anhydrase XII) (CA-XII) (Tumor antigen HOM-RCC-3.1.3)	chr15	63613577	63674360	CA12	O43570	-
P23284	DEV	PPIB	Peptidyl-prolyl cis-trans isomerase B (PPIase B) (EC 5.2.1.8) (CYP-S1) (Cyclophilin B) (Rotamase B) (S-cyclophilin) (SCYLP)	chr15	64448011	64455404	PPIB	P23284	-
Q9UKX5	IRE	ITGA11	Integrin alpha-11	chr15	68594050	68724501	ITGA11	Q9UKX5	-
O75326	DEV	SEMA7A	Semaphorin-7A (CDw108) (JMH blood group antigen) (John-Milton-Hargen human blood group Ag) (Semaphorin-K1) (Sema K1) (Semaphorin-L) (Sema L) (CD antigen CD108)	chr15	74701630	74726808	SEMA7A	O75326	-
P09668	MET	CTSH	Pro-cathepsin H [Cleaved into: Cathepsin H mini chain; Cathepsin H (EC 3.4.22.16); Cathepsin H heavy chain; Cathepsin H light chain]	chr15	79213400	79241916	CTSH	P09668	-
Q14696	DEV	MESDC2	LRP chaperone MESD (LDLR chaperone MESD) (Mesoderm development LRP chaperone MESD) (Mesoderm development candidate 2) (Mesoderm development protein) (Renal carcinoma antigen NY-REN-61)	chr15	81239667	81282219	MESDC2	Q14696	-
Q14005	CVD2	IL16	Pro-interleukin-16 [Cleaved into: Interleukin-16 (IL-16) (Lymphocyte chemoattractant factor) (LCF)]	chr15	81451916	81605104	IL16	Q14005	+
Q16288	NEU	NTRK3	NT-3 growth factor receptor (EC 2.7.10.1) (GP145-TrkC) (Trk-C) (Neurotrophic tyrosine kinase receptor type 3) (TrkC tyrosine kinase)	chr15	88418230	88799999	NTRK3	Q16288	-
Q08431	DEV	MFGE8	Lactadherin (Breast epithelial antigen BA46) (HMFG) (MFGM) (Milk fat globule-EGF factor 8) (MFG-E8) (SED1) [Cleaved into: Lactadherin short form; Medin]	chr15	89441916	89456642	MFGE8	Q08431	-
O60240	ODA	PLIN1	Perilipin-1 (Lipid droplet-associated protein)	chr15	90207596	90222658	PLIN1	O60240	-
P15144	CVD3	AP-N	Aminopeptidase N (AP-N) (hAPN) (EC 3.4.11.2) (Alanyl aminopeptidase) (Aminopeptidase M) (AP-M) (Microsomal aminopeptidase) (Myeloid plasma membrane glycoprotein CD13) (gp150) (CD antigen CD13)	chr15	90328120	90358633	ANPEP	P15144	-
P09958	ONC2	FURIN	Furin (EC 3.4.21.75) (Dibasic-processing enzyme) (Paired basic amino acid residue-cleaving enzyme) (PACE)	chr15	91411822	91426688	FURIN	P09958	+
P07332	ODA	FES	Tyrosine-protein kinase Fes/Fps (EC 2.7.10.2) (Feline sarcoma/Fujinami avian sarcoma oncogene homolog) (Proto-oncogene c-Fes) (Proto-oncogene c-Fps) (p93c-fes)	chr15	91426925	91439006	FES	P07332	+
Q96B86	NEU	RGMA	Repulsive guidance molecule A (RGM domain family member A)	chr15	93586636	93632433	RGMA	Q96B86	-
P08069	ONC2	IGF1R	Insulin-like growth factor 1 receptor (EC 2.7.10.1) (Insulin-like growth factor I receptor) (IGF-I receptor) (CD antigen CD221) [Cleaved into: Insulin-like growth factor 1 receptor alpha chain; Insulin-like growth factor 1 receptor beta chain]	chr15	99192200	99507759	IGF1R	P08069	+
O15169	INF	AXIN1	Axin-1 (Axis inhibition protein 1) (hAxin)	chr16	337440	402673	AXIN1	O15169	-
Q96NZ8	NEU	WFIKKN1	WAP, Kazal, immunoglobulin, Kunitz and NTR domain-containing protein 1 (Growth and differentiation factor-associated serum protein 2) (GASP-2) (hGASP-2) (WAP, follistatin, immunoglobulin, Kunitz and NTR domain-containing protein)	chr16	679239	684116	WFIKKN1	Q96NZ8	+
Q13421	ONC2	MSLN	Mesothelin (CAK1 antigen) (Pre-pro-megakaryocyte-potentiating factor) [Cleaved into: Megakaryocyte-potentiating factor (MPF); Mesothelin, cleaved form]	chr16	810762	818865	MSLN	Q13421	+
Q15661	IRE	TPSAB1	Tryptase alpha/beta-1 (Tryptase-1) (EC 3.4.21.59) (Tryptase I) (Tryptase alpha-1)	chr16	1290697	1292555	TPSAB1	Q15661	+
Q16775	NEU	HAGH	Hydroxyacylglutathione hydrolase, mitochondrial (EC 3.1.2.6) (Glyoxalase II) (Glx II)	chr16	1845621	1877195	HAGH	Q16775	-
Q9BQR3	CVD2	PRSS27	Serine protease 27 (EC 3.4.21.-) (Marapsin) (Pancreasin)	chr16	2762419	2770552	PRSS27	Q9BQR3	-
Q9NP84	NEU	TNFRSF12A	Tumor necrosis factor receptor superfamily member 12A (Fibroblast growth factor-inducible immediate-early response protein 14) (FGF-inducible 14) (Tweak-receptor) (TweakR) (CD antigen CD266)	chr16	3068446	3072384	TNFRSF12A	Q9NP84	+
Q6EMK4	CAM	VASN	Vasorin (Protein slit-like 2)	chr16	4421849	4433529	VASN	Q6EMK4	+
Q15155	MET	NOMO1	Nodal modulator 1 (pM5 protein)	chr16	14927538	14990017	NOMO1	Q15155	+
P07911	CAM	UMOD	Uromodulin (Tamm-Horsfall urinary glycoprotein) (THP) [Cleaved into: Uromodulin, secreted form]	chr16	20344374	20367623	UMOD	P07911	-
P24394	CVD2	IL-4RA	Interleukin-4 receptor subunit alpha (IL-4 receptor subunit alpha) (IL-4R subunit alpha) (IL-4R-alpha) (IL-4RA) (CD antigen CD124) [Cleaved into: Soluble interleukin-4 receptor subunit alpha (Soluble IL-4 receptor subunit alpha) (Soluble IL-4R-alpha) (sIL4Ralpha/prot) (IL-4-binding protein) (IL4-BP)]	chr16	27324989	27376099	IL4R	P24394	+
P50225	INF	ST1A1	Sulfotransferase 1A1 (ST1A1) (EC 2.8.2.1) (Aryl sulfotransferase 1) (HAST1/HAST2) (Phenol sulfotransferase 1) (Phenol-sulfating phenol sulfotransferase 1) (P-PST 1) (ST1A3) (Thermostable phenol sulfotransferase) (Ts-PST)	chr16	28616903	28634946	SULT1A1	P50225	-
O43561	NEU	LAT	Linker for activation of T-cells family member 1 (36 kDa phospho-tyrosine adapter protein) (pp36) (p36-38)	chr16	28996147	29002104	LAT	O43561	+
Q6UXD5	CRE	SEZ6L2	Seizure 6-like protein 2	chr16	29882480	29910868	SEZ6L2	Q6UXD5	-
Q16651	CVD2	PRSS8	Prostasin (EC 3.4.21.-) (Channel-activating protease 1) (CAP1) (Serine protease 8) [Cleaved into: Prostasin light chain; Prostasin heavy chain]	chr16	31142756	31147083	PRSS8	Q16651	-
P11215	CAM	ITGAM	Integrin alpha-M (CD11 antigen-like family member B) (CR-3 alpha chain) (Cell surface glycoprotein MAC-1 subunit alpha) (Leukocyte adhesion receptor MO1) (Neutrophil adherence receptor) (CD antigen CD11b)	chr16	31271311	31344213	ITGAM	P11215	+
P08253	CVD3	MMP-2	72 kDa type IV collagenase (EC 3.4.24.24) (72 kDa gelatinase) (Gelatinase A) (Matrix metalloproteinase-2) (MMP-2) (TBE-1) [Cleaved into: PEX]	chr16	55423612	55540603	MMP2	P08253	+
P23141	CAM	CES1	Liver carboxylesterase 1 (Acyl-coenzyme A:cholesterol acyltransferase) (ACAT) (Brain carboxylesterase hBr1) (Carboxylesterase 1) (CE-1) (hCE-1) (EC 3.1.1.1) (Cocaine carboxylesterase) (Egasyn) (HMSE) (Methylumbelliferyl-acetate deacetylase 1) (EC 3.1.1.56) (Monocyte/macrophage serine esterase) (Retinyl ester hydrolase) (REH) (Serine esterase 1) (Triacylglycerol hydrolase) (TGH)	chr16	55836763	55867249	CES1	P23141	-
O00626	CVD3	CCL22	C-C motif chemokine 22 (CC chemokine STCP-1) (MDC(1-69)) (Macrophage-derived chemokine) (Small-inducible cytokine A22) (Stimulated T-cell chemotactic protein 1) [Cleaved into: MDC(3-69); MDC(5-69); MDC(7-69)]	chr16	57392684	57400102	CCL22	O00626	+
P78423	INF	CX3CL1	Fractalkine (C-X3-C motif chemokine 1) (CX3C membrane-anchored chemokine) (Neurotactin) (Small-inducible cytokine D1) [Cleaved into: Processed fractalkine]	chr16	57406370	57418960	CX3CL1	P78423	+
Q92583	CVD2	CCL17	C-C motif chemokine 17 (CC chemokine TARC) (Small-inducible cytokine A17) (Thymus and activation-regulated chemokine)	chr16	57438679	57449974	CCL17	Q92583	+
Q9Y653	ODA	ADGRG1	Adhesion G-protein coupled receptor G1 (G-protein coupled receptor 56) (Protein TM7XN1) [Cleaved into: ADGRG1 N-terminal fragment (ADGRG1 NT) (GPR56 N-terminal fragment) (GPR56 NT) (GPR56(N)) (GPR56 extracellular subunit) (GPR56 subunit alpha); ADGRG1 C-terminal fragment (ADGRG1 CT) (GPR56 C-terminal fragment) (GPR56 CT) (GPR56(C)) (GPR56 seven-transmembrane subunit) (GPR56 7TM) (GPR56 subunit be…	chr16	57644564	57698944	GPR56	Q9Y653	+
P33151	CVD3	CDH5	Cadherin-5 (7B4 antigen) (Vascular endothelial cadherin) (VE-cadherin) (CD antigen CD144)	chr16	66400533	66438686	CDH5	P33151	+
O00748	ODA	CES2	Cocaine esterase (EC 3.1.1.84) (Carboxylesterase 2) (CE-2) (hCE-2) (EC 3.1.1.1) (Methylumbelliferyl-acetate deacetylase 2) (EC 3.1.1.56)	chr16	66968347	66978999	CES2	O00748	+
O00253	CVD2	AGRP	Agouti-related protein	chr16	67516474	67517716	AGRP	O00253	-
Q12968	IRE	NFATC3	Nuclear factor of activated T-cells, cytoplasmic 3 (NF-ATc3) (NFATc3) (NFATx) (T-cell transcription factor NFAT4) (NF-AT4)	chr16	68118654	68263162	NFATC3	Q12968	+
P22223	NEU	CDH3	Cadherin-3 (Placental cadherin) (P-cadherin)	chr16	68670092	68756519	CDH3	P22223	+
P12830	CAM	CDH1	Cadherin-1 (CAM 120/80) (Epithelial cadherin) (E-cadherin) (Uvomorulin) (CD antigen CD324) [Cleaved into: E-Cad/CTF1; E-Cad/CTF2; E-Cad/CTF3]	chr16	68771128	68869451	CDH1	P12830	+
P35218	CVD2	CA5A	Carbonic anhydrase 5A, mitochondrial (EC 4.2.1.1) (Carbonate dehydratase VA) (Carbonic anhydrase VA) (CA-VA)	chr16	87921625	87970135	CA5A	P35218	-
Q9P0M4	INF	IL-17C	Interleukin-17C (IL-17C) (Cytokine CX2)	chr16	88704999	88706881	IL17C	Q9P0M4	+
Q14162	DEV	SCARF1	Scavenger receptor class F member 1 (Acetyl LDL receptor) (Scavenger receptor expressed by endothelial cells 1) (SREC-I)	chr17	1537152	1549041	SCARF1	Q14162	-
Q8N5S9	CRE	CAMKK1	Calcium/calmodulin-dependent protein kinase kinase 1 (CaM-KK 1) (CaM-kinase kinase 1) (CaMKK 1) (EC 2.7.11.17) (CaM-kinase IV kinase) (Calcium/calmodulin-dependent protein kinase kinase alpha) (CaM-KK alpha) (CaM-kinase kinase alpha) (CaMKK alpha)	chr17	3763609	3798185	CAMKK1	Q8N5S9	-
Q9H2A7	CVD3	CXCL16	C-X-C motif chemokine 16 (Scavenger receptor for phosphatidylserine and oxidized low density lipoprotein) (SR-PSOX) (Small-inducible cytokine B16) (Transmembrane chemokine CXCL16)	chr17	4636821	4643217	CXCL16	Q9H2A7	-
P07359	CAM	GP1BA	Platelet glycoprotein Ib alpha chain (GP-Ib alpha) (GPIb-alpha) (GPIbA) (Glycoprotein Ibalpha) (Antigen CD42b-alpha) (CD antigen CD42b) [Cleaved into: Glycocalicin]	chr17	4835592	4838325	GP1BA	P07359	+
Q8IUN9	NEU	CLEC10A	C-type lectin domain family 10 member A (C-type lectin superfamily member 14) (Macrophage lectin 2) (CD antigen CD301)	chr17	6977856	6983626	CLEC10A	Q8IUN9	-
P63241	IRE	EIF5A	Eukaryotic translation initiation factor 5A-1 (eIF-5A-1) (eIF-5A1) (Eukaryotic initiation factor 5A isoform 1) (eIF-5A) (Rev-binding factor) (eIF-4D)	chr17	7210318	7215774	EIF5A	P63241	+
O43508	INF	TWEAK	Tumor necrosis factor ligand superfamily member 12 (APO3 ligand) (TNF-related weak inducer of apoptosis) (TWEAK) [Cleaved into: Tumor necrosis factor ligand superfamily member 12, membrane form; Tumor necrosis factor ligand superfamily member 12, secreted form]	chr17	7452208	7464925	TNFSF12	O43508	+
O75888	ONC2	TNFSF13	Tumor necrosis factor ligand superfamily member 13 (A proliferation-inducing ligand) (APRIL) (TNF- and APOL-related leukocyte expressed ligand 2) (TALL-2) (TNF-related death ligand 1) (TRDL-1) (CD antigen CD256)	chr17	7461609	7464925	TNFSF13	O75888	+
P04637	CRE	TP53	Cellular tumor antigen p53 (Antigen NY-CO-13) (Phosphoprotein p53) (Tumor suppressor p53)	chr17	7565097	7590856	TP53	P04637	-
Q9UNK0	ODA	STX8	Syntaxin-8	chr17	9153788	9479908	STX8	Q9UNK0	-
Q9Y662	CRE	HS3ST3B1	Heparan sulfate glucosamine 3-O-sulfotransferase 3B1 (EC 2.8.2.30) (Heparan sulfate D-glucosaminyl 3-O-sulfotransferase 3B1) (3-OST-3B) (Heparan sulfate 3-O-sulfotransferase 3B1) (h3-OST-3B)	chr17	14204400	14252721	HS3ST3B1	Q9Y662	+
O14836	CVD2	TNFRSF13B	Tumor necrosis factor receptor superfamily member 13B (Transmembrane activator and CAML interactor) (CD antigen CD267)	chr17	16832849	16875432	TNFRSF13B	O14836	-
P30838	ODA	ALDH3A1	Aldehyde dehydrogenase, dimeric NADP-preferring (EC 1.2.1.5) (ALDHIII) (Aldehyde dehydrogenase 3) (Aldehyde dehydrogenase family 3 member A1)	chr17	19641297	19652256	ALDH3A1	P30838	-
O00182	CVD2	Gal-9	Galectin-9 (Gal-9) (Ecalectin) (Tumor antigen HOM-HD-21)	chr17	25956824	25976586	LGALS9	O00182	+
Q13867	CVD3	BLM-hydrolase	Bleomycin hydrolase (BH) (BLM hydrolase) (BMH) (EC 3.4.22.40)	chr17	28575218	28619074	BLMH	Q13867	-
P23515	CRE	OMG	Oligodendrocyte-myelin glycoprotein	chr17	29599031	29624557	OMG	P23515	-
P13500	CVD3	MCP-1	C-C motif chemokine 2 (HC11) (Monocyte chemoattractant protein 1) (Monocyte chemotactic and activating factor) (MCAF) (Monocyte chemotactic protein 1) (MCP-1) (Monocyte secretory protein JE) (Small-inducible cytokine A2)	chr17	32582304	32584222	CCL2	P13500	+
P13500	INF	MCP-1	C-C motif chemokine 2 (HC11) (Monocyte chemoattractant protein 1) (Monocyte chemotactic and activating factor) (MCAF) (Monocyte chemotactic protein 1) (MCP-1) (Monocyte secretory protein JE) (Small-inducible cytokine A2)	chr17	32582304	32584222	CCL2	P13500	+
P80098	INF	MCP-3	C-C motif chemokine 7 (Monocyte chemoattractant protein 3) (Monocyte chemotactic protein 3) (MCP-3) (NC28) (Small-inducible cytokine A7)	chr17	32597240	32599261	CCL7	P80098	+
P51671	INF	CCL11	Eotaxin (C-C motif chemokine 11) (Eosinophil chemotactic protein) (Small-inducible cytokine A11)	chr17	32612687	32615353	CCL11	P51671	+
P51671	IRE	CCL11	Eotaxin (C-C motif chemokine 11) (Eosinophil chemotactic protein) (Small-inducible cytokine A11)	chr17	32612687	32615353	CCL11	P51671	+
P80075	INF	MCP-2	C-C motif chemokine 8 (HC14) (Monocyte chemoattractant protein 2) (Monocyte chemotactic protein 2) (MCP-2) (Small-inducible cytokine A8) [Cleaved into: MCP-2(6-76)]	chr17	32646055	32648421	CCL8	P80075	+
Q99616	INF	MCP-4	C-C motif chemokine 13 (CK-beta-10) (Monocyte chemoattractant protein 4) (Monocyte chemotactic protein 4) (MCP-4) (NCC-1) (Small-inducible cytokine A13) [Cleaved into: C-C motif chemokine 13, long chain; C-C motif chemokine 13, medium chain; C-C motif chemokine 13, short chain]	chr17	32683471	32685629	CCL13	Q99616	+
P13501	CAM	CCL5	C-C motif chemokine 5 (EoCP) (Eosinophil chemotactic cytokine) (SIS-delta) (Small-inducible cytokine A5) (T cell-specific protein P228) (TCP228) (T-cell-specific protein RANTES) [Cleaved into: RANTES(3-68); RANTES(4-68)]	chr17	34198495	34207797	CCL5	P13501	-
O15467	CVD3	CCL16	C-C motif chemokine 16 (Chemokine CC-4) (HCC-4) (Chemokine LEC) (IL-10-inducible chemokine) (LCC-1) (Liver-expressed chemokine) (Lymphocyte and monocyte chemoattractant) (LMC) (Monotactin-1) (MTN-1) (NCC-4) (Small-inducible cytokine A16)	chr17	34303529	34308532	CCL16	O15467	-
Q16627	CAM	CCL14	C-C motif chemokine 14 (Chemokine CC-1/CC-3) (HCC-1/HCC-3) (HCC-1(1-74)) (NCC-2) (Small-inducible cytokine A14) [Cleaved into: HCC-1(3-74); HCC-1(4-74); HCC-1(9-74)]	chr17	34310327	34329100	CCL14	Q16627	-
Q16663	CVD3	CCL15	C-C motif chemokine 15 (Chemokine CC-2) (HCC-2) (Leukotactin-1) (LKN-1) (MIP-1 delta) (Macrophage inflammatory protein 5) (MIP-5) (Mrp-2b) (NCC-3) (Small-inducible cytokine A15) [Cleaved into: CCL15(22-92); CCL15(25-92); CCL15(29-92)]	chr17	34323476	34329084	CCL15	Q16663	-
P55773	INF	CCL23	C-C motif chemokine 23 (CK-beta-8) (CKB-8) (Macrophage inflammatory protein 3) (MIP-3) (Myeloid progenitor inhibitory factor 1) (MPIF-1) (Small-inducible cytokine A23) [Cleaved into: CCL23(19-99); CCL23(22-99); CCL23(27-99); CCL23(30-99)]	chr17	34340096	34345005	CCL23	P55773	-
P55774	CAM	CCL18	C-C motif chemokine 18 (Alternative macrophage activation-associated CC chemokine 1) (AMAC-1) (CC chemokine PARC) (Dendritic cell chemokine 1) (DC-CK1) (Macrophage inflammatory protein 4) (MIP-4) (Pulmonary and activation-regulated chemokine) (Small-inducible cytokine A18) [Cleaved into: CCL18(1-68); CCL18(3-69); CCL18(4-69)]	chr17	34391640	34399392	CCL18	P55774	+
P10147	CVD2	CCL3	C-C motif chemokine 3 (G0/G1 switch regulatory protein 19-1) (Macrophage inflammatory protein 1-alpha) (MIP-1-alpha) (PAT 464.1) (SIS-beta) (Small-inducible cytokine A3) (Tonsillar lymphocyte LD78 alpha protein) [Cleaved into: MIP-1-alpha(4-69) (LD78-alpha(4-69))]	chr17	34415602	34417515	CCL3	P10147	-
P10147	NA	CCL3	C-C motif chemokine 3 (G0/G1 switch regulatory protein 19-1) (Macrophage inflammatory protein 1-alpha) (MIP-1-alpha) (PAT 464.1) (SIS-beta) (Small-inducible cytokine A3) (Tonsillar lymphocyte LD78 alpha protein) [Cleaved into: MIP-1-alpha(4-69) (LD78-alpha(4-69))]	chr17	34415602	34417515	CCL3	P10147	-
P13236	INF	CCL4	C-C motif chemokine 4 (G-26 T-lymphocyte-secreted protein) (HC21) (Lymphocyte activation gene 1 protein) (LAG-1) (MIP-1-beta(1-69)) (Macrophage inflammatory protein 1-beta) (MIP-1-beta) (PAT 744) (Protein H400) (SIS-gamma) (Small-inducible cytokine A4) (T-cell activation protein 2) (ACT-2) [Cleaved into: MIP-1-beta(3-69)]	chr17	34430983	34433014	CCL4	P13236	+
Q8IUK5	ODA	PLXDC1	Plexin domain-containing protein 1 (Tumor endothelial marker 3) (Tumor endothelial marker 7)	chr17	37219556	37310647	PLXDC1	Q8IUK5	-
P04626	ONC2	ERBB2	Receptor tyrosine-protein kinase erbB-2 (EC 2.7.10.1) (Metastatic lymph node gene 19 protein) (MLN 19) (Proto-oncogene Neu) (Proto-oncogene c-ErbB-2) (Tyrosine kinase-type cell surface receptor HER2) (p185erbB2) (CD antigen CD340)	chr17	37844167	37886679	ERBB2	P04626	+
P09919	NEU	G-CSF	Granulocyte colony-stimulating factor (G-CSF) (Pluripoietin) (Filgrastim) (Lenograstim)	chr17	38171614	38174066	CSF3	P09919	+
P08727	IRE	KRT19	Keratin, type I cytoskeletal 19 (Cytokeratin-19) (CK-19) (Keratin-19) (K19)	chr17	39679869	39684560	KRT19	P08727	-
Q16853	CAM	AOC3	Membrane primary amine oxidase (EC 1.4.3.21) (Copper amine oxidase) (HPAO) (Semicarbazide-sensitive amine oxidase) (SSAO) (Vascular adhesion protein 1) (VAP-1)	chr17	41003201	41010147	AOC3	Q16853	+
Q9BQB4	MET	SOST	Sclerostin	chr17	41831099	41836156	SOST	Q9BQB4	-
Q6UXG3	DEV	CD300LG	CMRF35-like molecule 9 (CLM-9) (CD300 antigen-like family member G) (Triggering receptor expressed on myeloid cells 4) (TREM-4) (CD antigen CD300g)	chr17	41924516	41940997	CD300LG	Q6UXG3	+
P01298	ONC2	PPY	Pancreatic prohormone (Pancreatic polypeptide) (PP) (Obinepitide) [Cleaved into: Pancreatic hormone (PH); Pancreatic icosapeptide (PI)]	chr17	42018172	42019836	PPY	P01298	-
P28799	CVD3	GRN	Granulins (Proepithelin) (PEPI) [Cleaved into: Acrogranin (Glycoprotein of 88 Kda) (GP88) (Glycoprotein 88) (Progranulin); Paragranulin; Granulin-1 (Granulin G); Granulin-2 (Granulin F); Granulin-3 (Granulin B); Granulin-4 (Granulin A); Granulin-5 (Granulin C); Granulin-6 (Granulin D); Granulin-7 (Granulin E)]	chr17	42422614	42430470	GRN	P28799	+
O94992	IRE	HEXIM1	Protein HEXIM1 (Cardiac lineage protein 1) (Estrogen down-regulated gene 1 protein) (Hexamethylene bis-acetamide-inducible protein 1) (Menage a quatre protein 1)	chr17	43224684	43229468	HEXIM1	O94992	+
Q86WV1	CRE	SKAP1	Src kinase-associated phosphoprotein 1 (Src family-associated phosphoprotein 1) (Src kinase-associated phosphoprotein of 55 kDa) (SKAP-55) (pp55)	chr17	46210802	46507637	SKAP1	Q86WV1	-
Q96SB3	IRE	PPP1R9B	Neurabin-2 (Neurabin-II) (Protein phosphatase 1 regulatory subunit 9B) (Spinophilin)	chr17	48211104	48227991	PPP1R9B	Q96SB3	-
P02452	CVD3	COL1A1	Collagen alpha-1(I) chain (Alpha-1 type I collagen)	chr17	48260650	48278993	COL1A1	P02452	-
Q8TEU8	DEV	WFIKKN2	WAP, Kazal, immunoglobulin, Kunitz and NTR domain-containing protein 2 (Growth and differentiation factor-associated serum protein 1) (GASP-1) (hGASP-1) (WAP, follistatin, immunoglobulin, Kunitz and NTR domain-containing-related protein) (WFIKKN-related protein)	chr17	48912011	48919709	WFIKKN2	Q8TEU8	+
P05164	CVD3	MPO	Myeloperoxidase (MPO) (EC 1.11.2.2) [Cleaved into: Myeloperoxidase; 89 kDa myeloperoxidase; 84 kDa myeloperoxidase; Myeloperoxidase light chain; Myeloperoxidase heavy chain]	chr17	56347217	56358296	MPO	P05164	-
P22748	CAM	CA4	Carbonic anhydrase 4 (EC 4.2.1.1) (Carbonate dehydratase IV) (Carbonic anhydrase IV) (CA-IV)	chr17	58227297	58248260	CA4	P22748	+
Q9UBG0	CRE	MRC2	C-type mannose receptor 2 (C-type lectin domain family 13 member E) (Endocytic receptor 180) (Macrophage mannose receptor 2) (Urokinase-type plasminogen activator receptor-associated protein) (UPAR-associated protein) (Urokinase receptor-associated protein) (CD antigen CD280)	chr17	60704762	60770958	MRC2	Q9UBG0	+
P01242	CRE	GH2	Growth hormone variant (GH-V) (Growth hormone 2) (Placenta-specific growth hormone)	chr17	61957578	61959295	GH2	P01242	-
P01241	CVD2	GH	Somatotropin (Growth hormone) (GH) (GH-N) (Growth hormone 1) (Pituitary growth hormone)	chr17	61994560	61996179	GH1	P01241	-
P40259	MET	CD79B	B-cell antigen receptor complex-associated protein beta chain (B-cell-specific glycoprotein B29) (Ig-beta) (Immunoglobulin-associated B29 protein) (CD antigen CD79b)	chr17	62006100	62009714	CD79B	P40259	-
P13598	CVD3	ICAM-2	Intercellular adhesion molecule 2 (ICAM-2) (CD antigen CD102)	chr17	62079954	62097994	ICAM2	P13598	-
P52564	CRE	MAP2K6	Dual specificity mitogen-activated protein kinase kinase 6 (MAP kinase kinase 6) (MAPKK 6) (EC 2.7.12.2) (MAPK/ERK kinase 6) (MEK 6) (Stress-activated protein kinase kinase 3) (SAPK kinase 3) (SAPKK-3) (SAPKK3)	chr17	67410839	67539472	MAP2K6	P52564	+
Q08708	NEU	CLM-6	CMRF35-like molecule 6 (CLM-6) (CD300 antigen-like family member C) (CMRF35-A1) (CMRF-35) (Immunoglobulin superfamily member 16) (IgSF16) (CD antigen CD300c)	chr17	72537247	72542282	CD300C	Q08708	-
Q8TDQ1	NEU	CLM-1	CMRF35-like molecule 1 (CLM-1) (CD300 antigen-like family member F) (Immune receptor expressed on myeloid cells 1) (IREM-1) (Immunoglobulin superfamily member 13) (IgSF13) (NK inhibitory receptor) (CD antigen CD300f)	chr17	72690452	72709117	CD300LF	Q8TDQ1	-
Q8WVQ1	MET	CANT1	Soluble calcium-activated nucleotidase 1 (SCAN-1) (EC 3.6.1.6) (Apyrase homolog) (Putative MAPK-activating protein PM09) (Putative NF-kappa-B-activating protein 107)	chr17	76987799	77005949	CANT1	Q8WVQ1	-
Q9BXJ1	CAM	C1QTNF1	Complement C1q tumor necrosis factor-related protein 1 (G protein-coupled receptor-interacting protein) (GIP)	chr17	77018896	77045870	C1QTNF1	Q9BXJ1	+
Q6UWV6	MET	ENPP7	Ectonucleotide pyrophosphatase/phosphodiesterase family member 7 (E-NPP 7) (NPP-7) (EC 3.1.4.12) (Alkaline sphingomyelin phosphodiesterase) (Intestinal alkaline sphingomyelinase) (Alk-SMase)	chr17	77704681	77716021	ENPP7	Q6UWV6	+
P07237	DEV	P4HB	Protein disulfide-isomerase (PDI) (EC 5.3.4.1) (Cellular thyroid hormone-binding protein) (Prolyl 4-hydroxylase subunit beta) (p55)	chr17	79801035	79818570	P4HB	P07237	-
P48730	ODA	CSNK1D	Casein kinase I isoform delta (CKI-delta) (CKId) (EC 2.7.11.1) (Tau-protein kinase CSNK1D) (EC 2.7.11.26)	chr17	80196899	80231607	CSNK1D	P48730	-
Q641Q3	MET	METRNL	Meteorin-like protein (Subfatin)	chr17	81037567	81052864	METRNL	Q641Q3	+
Q5KU26	DEV	COLEC12	Collectin-12 (Collectin placenta protein 1) (CL-P1) (hCL-P1) (Nurse cell scavenger receptor 2) (Scavenger receptor class A member 4) (Scavenger receptor with C-type lectin)	chr18	319361	500722	COLEC12	Q5KU26	-
Q15846	MET	CLUL1	Clusterin-like protein 1 (Retinal-specific clusterin-like protein)	chr18	596988	650334	CLUL1	Q15846	+
P07947	ODA	YES1	Tyrosine-protein kinase Yes (EC 2.7.10.2) (Proto-oncogene c-Yes) (p61-Yes)	chr18	721588	812547	YES1	P07947	-
P19022	MET	CDH2	Cadherin-2 (CDw325) (Neural cadherin) (N-cadherin) (CD antigen CD325)	chr18	25530930	25757410	CDH2	P19022	-
Q02487	DEV	DSC2	Desmocollin-2 (Cadherin family member 2) (Desmocollin-3) (Desmosomal glycoprotein II) (Desmosomal glycoprotein III)	chr18	28645940	28682378	DSC2	Q02487	-
Q86SJ6	ODA	DSG4	Desmoglein-4 (Cadherin family member 13)	chr18	28956740	28994875	DSG4	Q86SJ6	+
Q16820	MET	MEP1B	Meprin A subunit beta (EC 3.4.24.63) (Endopeptidase-2) (Meprin B) (N-benzoyl-L-tyrosyl-P-amino-benzoic acid hydrolase subunit beta) (PABA peptide hydrolase) (PPH beta)	chr18	29765032	29800367	MEP1B	Q16820	+
Q9Y6Q6	CVD2	TNFRSF11A	Tumor necrosis factor receptor superfamily member 11A (Osteoclast differentiation factor receptor) (ODFR) (Receptor activator of NF-KB) (CD antigen CD265)	chr18	59992520	60058516	TNFRSF11A	Q9Y6Q6	+
P50452	MET	SERPINB8	Serpin B8 (Cytoplasmic antiproteinase 2) (CAP-2) (CAP2) (Peptidase inhibitor 8) (PI-8)	chr18	61637159	61672278	SERPINB8	P50452	+
Q96KN2	CAM	CNDP1	Beta-Ala-His dipeptidase (EC 3.4.13.20) (CNDP dipeptidase 1) (Carnosine dipeptidase 1) (Glutamate carboxypeptidase-like protein 2) (Serum carnosinase)	chr18	72201675	72254448	CNDP1	Q96KN2	+
O95644	CRE	FATC1	Nuclear factor of activated T-cells, cytoplasmic 1 (NF-ATc1) (NFATc1) (NFAT transcription complex cytosolic component) (NF-ATc) (NFATc)	chr18	77155856	77289325	NFATC1	O95644	+
O95633	DEV	FSTL3	Follistatin-related protein 3 (Follistatin-like protein 3) (Follistatin-related gene protein)	chr19	676392	683385	FSTL3	O95633	+
P20160	CVD3	AZU1	Azurocidin (Cationic antimicrobial protein CAP37) (Heparin-binding protein) (HBP) (hHBP)	chr19	825097	832017	AZU1	P20160	+
P24158	CVD3	PRTN3	Myeloblastin (EC 3.4.21.76) (AGP7) (C-ANCA antigen) (Leukocyte proteinase 3) (PR-3) (PR3) (Neutrophil proteinase 4) (NP-4) (P29) (Wegener autoantigen)	chr19	840963	848175	PRTN3	P24158	+
P52888	MET	THOP1	Thimet oligopeptidase (EC 3.4.24.15) (Endopeptidase 24.15) (MP78)	chr19	2785458	2813599	THOP1	P52888	+
Q969V3	CRE	NCLN	Nicalin (Nicastrin-like protein)	chr19	3185561	3209573	NCLN	Q969V3	+
Q13332	CAM	PTPRS	Receptor-type tyrosine-protein phosphatase S (R-PTP-S) (EC 3.1.3.48) (Receptor-type tyrosine-protein phosphatase sigma) (R-PTP-sigma)	chr19	5158506	5340814	PTPRS	Q13332	-
Q99748	INF	NRTN	Neurturin	chr19	5823813	5828335	NRTN	Q99748	+
P32970	ONC2	CD70	CD70 antigen (CD27 ligand) (CD27-L) (Tumor necrosis factor ligand superfamily member 7) (CD antigen CD70)	chr19	6583194	6604114	CD70	P32970	-
O43557	INF	TNFSF14	Tumor necrosis factor ligand superfamily member 14 (Herpes virus entry mediator ligand) (HVEM-L) (Herpesvirus entry mediator ligand) (CD antigen CD258) [Cleaved into: Tumor necrosis factor ligand superfamily member 14, membrane form; Tumor necrosis factor ligand superfamily member 14, soluble form]	chr19	6663148	6670599	TNFSF14	O43557	-
Q9HD89	CVD3	RETN	Resistin (Adipose tissue-specific secretory factor) (ADSF) (C/EBP-epsilon-regulated myeloid-specific secreted cysteine-rich protein) (Cysteine-rich secreted protein A12-alpha-like 2) (Cysteine-rich secreted protein FIZZ3)	chr19	7733930	7735334	RETN	Q9HD89	+
P06734	DEV	FCER2	Low affinity immunoglobulin epsilon Fc receptor (BLAST-2) (C-type lectin domain family 4 member J) (Fc-epsilon-RII) (Immunoglobulin E-binding factor) (Lymphocyte IgE receptor) (CD antigen CD23) [Cleaved into: Low affinity immunoglobulin epsilon Fc receptor membrane-bound form; Low affinity immunoglobulin epsilon Fc receptor soluble form]	chr19	7753644	7767032	FCER2	P06734	-
Q6UXB4	IRE	CLEC4G	C-type lectin domain family 4 member G (Liver and lymph node sinusoidal endothelial cell C-type lectin) (LSECtin)	chr19	7793843	7798792	CLEC4G	Q6UXB4	-
Q9NNX6	DEV	CD209	CD209 antigen (C-type lectin domain family 4 member L) (Dendritic cell-specific ICAM-3-grabbing non-integrin 1) (DC-SIGN) (DC-SIGN1) (CD antigen CD209)	chr19	7804879	7812464	CD209	Q9NNX6	-
O15444	INF	CCL25	C-C motif chemokine 25 (Chemokine TECK) (Small-inducible cytokine A25) (Thymus-expressed chemokine)	chr19	8117651	8127534	CCL25	O15444	+
Q9BY76	DEV	ANGPTL4	Angiopoietin-related protein 4 (Angiopoietin-like protein 4) (Hepatic fibrinogen/angiopoietin-related protein) (HFARP)	chr19	8428173	8439257	ANGPTL4	Q9BY76	+
P05362	CAM	ICAM1	Intercellular adhesion molecule 1 (ICAM-1) (Major group rhinovirus receptor) (CD antigen CD54)	chr19	10381511	10397291	ICAM1	P05362	+
P32942	CAM	ICAM3	Intercellular adhesion molecule 3 (ICAM-3) (CDw50) (ICAM-R) (CD antigen CD50)	chr19	10444452	10450499	ICAM3	P32942	-
P01130	CVD3	LDL-receptor	Low-density lipoprotein receptor (LDL receptor)	chr19	11200038	11244492	LDLR	P01130	+
P13686	CVD3	TR-AP	Tartrate-resistant acid phosphatase type 5 (TR-AP) (EC 3.1.3.2) (Tartrate-resistant acid ATPase) (TrATPase) (Type 5 acid phosphatase)	chr19	11685475	11689823	ACP5	P13686	-
P27797	ODA	CALR	Calreticulin (CRP55) (Calregulin) (Endoplasmic reticulum resident protein 60) (ERp60) (HACBP) (grp60)	chr19	13049392	13055303	CALR	P27797	+
P48960	DEV	CD97	CD97 antigen (Leukocyte antigen CD97) (CD antigen CD97) [Cleaved into: CD97 antigen subunit alpha; CD97 antigen subunit beta]	chr19	14491313	14519537	CD97	P48960	+
P25685	CRE	DNAJB1	DnaJ homolog subfamily B member 1 (DnaJ protein homolog 1) (Heat shock 40 kDa protein 1) (HSP40) (Heat shock protein 40) (Human DnaJ protein 1) (hDj-1)	chr19	14625582	14640582	DNAJB1	P25685	-
Q9UHX3	MET	ADGRE2	Adhesion G protein-coupled receptor E2 (EGF-like module receptor 2) (EGF-like module-containing mucin-like hormone receptor-like 2) (CD antigen CD312)	chr19	14843205	14889353	EMR2	Q9UHX3	-
Q9UM47	CVD3	Notch-3	Neurogenic locus notch homolog protein 3 (Notch 3) [Cleaved into: Notch 3 extracellular truncation; Notch 3 intracellular domain]	chr19	15270444	15311792	NOTCH3	Q9UM47	-
P42701	IRE	IL12RB1	Interleukin-12 receptor subunit beta-1 (IL-12 receptor subunit beta-1) (IL-12R subunit beta-1) (IL-12R-beta-1) (IL-12RB1) (IL-12 receptor beta component) (CD antigen CD212)	chr19	18169805	18209754	IL12RB1	P42701	-
Q99988	CVD3	GDF-15	Growth/differentiation factor 15 (GDF-15) (Macrophage inhibitory cytokine 1) (MIC-1) (NSAID-activated gene 1 protein) (NAG-1) (NSAID-regulated gene 1 protein) (NRG-1) (Placental TGF-beta) (Placental bone morphogenetic protein) (Prostate differentiation factor)	chr19	18485541	18499986	GDF15	Q99988	+
P49747	CAM	COMP	Cartilage oligomeric matrix protein (COMP) (Thrombospondin-5) (TSP5)	chr19	18893583	18902123	COMP	P49747	-
O14594	NEU	NCAN	Neurocan core protein (Chondroitin sulfate proteoglycan 3)	chr19	19322782	19363042	NCAN	O14594	+
Q96DB9	IRE	FXYD5	FXYD domain-containing ion transport regulator 5 (Dysadherin)	chr19	35645633	35660786	FXYD5	Q96DB9	+
P51693	MET	APLP1	Amyloid-like protein 1 (APLP) (APLP-1) [Cleaved into: C30]	chr19	36358801	36370693	APLP1	P51693	+
O43291	DEV	SPINT2	Kunitz-type protease inhibitor 2 (Hepatocyte growth factor activator inhibitor type 2) (HAI-2) (Placental bikunin)	chr19	38734675	38783254	SPINT2	O43291	+
P47929	CRE	LGALS7	Galectin-7 (Gal-7) (HKL-14) (PI7) (p53-induced gene 1 protein)	chr19	39261611	39264132	LGALS7	P47929	-
P56470	CVD3	Gal-4	Galectin-4 (Gal-4) (Antigen NY-CO-27) (L-36 lactose-binding protein) (L36LBP) (Lactose-binding lectin 4)	chr19	39292311	39304004	LGALS4	P56470	-
Q8IXJ6	INF	SIRT2	NAD-dependent protein deacetylase sirtuin-2 (EC 3.5.1.-) (Regulatory protein SIR2 homolog 2) (SIR2-like protein 2)	chr19	39369197	39390502	SIRT2	Q8IXJ6	-
O96013	CRE	PAK4	Serine/threonine-protein kinase PAK 4 (EC 2.7.11.1) (p21-activated kinase 4) (PAK-4)	chr19	39616410	39673456	PAK4	O96013	+
P30043	DEV	BLVRB	Flavin reductase (NADPH) (FR) (EC 1.5.1.30) (Biliverdin reductase B) (BVR-B) (EC 1.3.1.24) (Biliverdin-IX beta-reductase) (Green heme-binding protein) (GHBP) (NADPH-dependent diaphorase) (NADPH-flavin reductase) (FLR)	chr19	40953696	40971747	BLVRB	P30043	-
Q16674	ONC2	MIA	Melanoma-derived growth regulatory protein (Melanoma inhibitory activity protein)	chr19	41277553	41283395	MIA	Q16674	+
P30530	CVD3	AXL	Tyrosine-protein kinase receptor UFO (EC 2.7.10.1) (AXL oncogene)	chr19	41725108	41767671	AXL	P30530	+
P01137	INF	LAP-TGF-beta-1	Transforming growth factor beta-1 (TGF-beta-1) [Cleaved into: Latency-associated peptide (LAP)]	chr19	41807492	41859816	TGFB1	P01137	-
P06731	ONC2	CEACAM5	Carcinoembryonic antigen-related cell adhesion molecule 5 (Carcinoembryonic antigen) (CEA) (Meconium antigen 100) (CD antigen CD66e)	chr19	42212504	42233718	CEACAM5	P06731	+
Q6UXB2	ONC2	CXL17	C-X-C motif chemokine 17 (6-Cys CXCL17) (Dendritic cell and monocyte chemokine-like protein) (DMC) (VEGF coregulated chemokine 1) [Cleaved into: 4-Cys CXCL17]	chr19	42932440	42947200	CXCL17	Q6UXB2	-
P13688	ONC2	CEACAM1	Carcinoembryonic antigen-related cell adhesion molecule 1 (Biliary glycoprotein 1) (BGP-1) (CD antigen CD66a)	chr19	43011456	43065386	CEACAM1	P13688	-
P31997	CVD2	CEACAM8	Carcinoembryonic antigen-related cell adhesion molecule 8 (CD67 antigen) (Carcinoembryonic antigen CGM6) (Non-specific cross-reacting antigen NCA-95) (CD antigen CD66b)	chr19	43084393	43099207	CEACAM8	P31997	-
Q8N6Q3	DEV	CD177	CD177 antigen (Human neutrophil alloantigen 2a) (HNA-2a) (NB1 glycoprotein) (NB1 GP) (Polycythemia rubra vera protein 1) (PRV-1) (CD antigen CD177)	chr19	43857811	43867480	CD177	Q8N6Q3	+
O95274	ONC2	LYPD3	Ly6/PLAUR domain-containing protein 3 (GPI-anchored metastasis-associated protein C4.4A homolog) (Matrigel-induced gene C4 protein) (MIG-C4)	chr19	43964939	43969812	LYPD3	O95274	-
Q03405	CVD3	U-PAR	Urokinase plasminogen activator surface receptor (U-PAR) (uPAR) (Monocyte activation antigen Mo3) (CD antigen CD87)	chr19	44150247	44174699	PLAUR	Q03405	-
P15151	NEU	PVR	Poliovirus receptor (Nectin-like protein 5) (NECL-5) (CD antigen CD155)	chr19	45147098	45166850	PVR	P15151	+
P50895	DEV	BCAM	Basal cell adhesion molecule (Auberger B antigen) (B-CAM cell surface glycoprotein) (F8/G253 antigen) (Lutheran antigen) (Lutheran blood group glycoprotein) (CD antigen CD239)	chr19	45312328	45324673	BCAM	P50895	+
Q92692	MET	NECTIN2	Nectin-2 (Herpes virus entry mediator B) (Herpesvirus entry mediator B) (HveB) (Nectin cell adhesion molecule 2) (Poliovirus receptor-related protein 2) (CD antigen CD112)	chr19	45349432	45392485	PVRL2	Q92692	+
P53539	ODA	FOSB	Protein fosB (G0/G1 switch regulatory protein 3)	chr19	45971253	45978437	FOSB	P53539	+
O75594	CVD3	PGLYRP1	Peptidoglycan recognition protein 1 (Peptidoglycan recognition protein short) (PGRP-S)	chr19	46522411	46526323	PGLYRP1	O75594	-
O43186	CRE	CRX	Cone-rod homeobox protein	chr19	48322703	48346587	CRX	O43186	+
Q06520	CRE	SULT2A1	Bile salt sulfotransferase (EC 2.8.2.14) (Dehydroepiandrosterone sulfotransferase) (DHEA-ST) (Hydroxysteroid Sulfotransferase) (HST) (ST2) (ST2A3) (Sulfotransferase 2A1) (ST2A1)	chr19	48373723	48389654	SULT2A1	Q06520	-
Q9NSA1	CVD2	FGF-21	Fibroblast growth factor 21 (FGF-21)	chr19	49258816	49261587	FGF21	Q9NSA1	+
Q9NSA1	INF	FGF-21	Fibroblast growth factor 21 (FGF-21)	chr19	49258816	49261587	FGF21	Q9NSA1	+
Q9NSA1	CRE	FGF-21	Fibroblast growth factor 21 (FGF-21)	chr19	49258816	49261587	FGF21	Q9NSA1	+
P01229	ODA	LHB	Lutropin subunit beta (Lutropin beta chain) (Luteinizing hormone subunit beta) (LH-B) (LSH-B) (LSH-beta)	chr19	49519237	49520338	LHB	P01229	-
P34130	IRE	NTF4	Neurotrophin-4 (NT-4) (Neurotrophin-5) (NT-5) (Neutrophic factor 4)	chr19	49559050	49568333	NTF4	P34130	-
Q9UK85	CRE	DKKL1	Dickkopf-like protein 1 (Cancer/testis antigen 34) (CT34) (Protein soggy-1) (SGY-1)	chr19	49865040	49878373	DKKL1	Q9UK85	+
P49771	INF	Flt3L	Fms-related tyrosine kinase 3 ligand (Flt3 ligand) (Flt3L) (SL cytokine)	chr19	49977464	49989488	FLT3LG	P49771	+
Q9Y240	DEV	CLEC11A	C-type lectin domain family 11 member A (C-type lectin superfamily member 3) (Lymphocyte secreted C-type lectin) (Osteolectin) (Stem cell growth factor) (p47)	chr19	51226586	51228974	CLEC11A	Q9Y240	+
Q92876	CVD3	KLK6	Kallikrein-6 (EC 3.4.21.-) (Neurosin) (Protease M) (SP59) (Serine protease 18) (Serine protease 9) (Zyme)	chr19	51461887	51472929	KLK6	Q92876	-
O60259	ONC2	hK8	Kallikrein-8 (hK8) (EC 3.4.21.118) (Neuropsin) (NP) (Ovasin) (Serine protease 19) (Serine protease TADG-14) (Tumor-associated differentially expressed gene 14 protein)	chr19	51499263	51505967	KLK8	O60259	-
O43240	MET	KLK10	Kallikrein-10 (EC 3.4.21.-) (Normal epithelial cell-specific 1) (Protease serine-like 1)	chr19	51515995	51523431	KLK10	O43240	-
Q9UBX7	ONC2	hK11	Kallikrein-11 (hK11) (EC 3.4.21.-) (Hippostasin) (Serine protease 20) (Trypsin-like protease) [Cleaved into: Kallikrein-11 inactive chain 1; Kallikrein-11 inactive chain 2]	chr19	51525472	51531295	KLK11	Q9UBX7	-
Q9UKR0	CRE	KLK12	Kallikrein-12 (EC 3.4.21.-) (Kallikrein-like protein 5) (KLK-L5)	chr19	51532348	51538486	KLK12	Q9UKR0	-
Q9UKR3	ONC2	KLK13	Kallikrein-13 (EC 3.4.21.-) (Kallikrein-like protein 4) (KLK-L4)	chr19	51559463	51568371	KLK13	Q9UKR3	-
Q9P0G3	ONC2	hK14	Kallikrein-14 (hK14) (EC 3.4.21.-) (Kallikrein-like protein 6) (KLK-L6)	chr19	51580752	51587502	KLK14	Q9P0G3	-
Q9Y336	NEU	Siglec-9	Sialic acid-binding Ig-like lectin 9 (Siglec-9) (CDw329) (Protein FOAP-9) (CD antigen CD329)	chr19	51628165	51639908	SIGLEC9	Q9Y336	+
Q9Y286	MET	SIGLEC7	Sialic acid-binding Ig-like lectin 7 (Siglec-7) (Adhesion inhibitory receptor molecule 1) (AIRM-1) (CDw328) (D-siglec) (QA79 membrane protein) (p75) (CD antigen CD328)	chr19	51645556	51656783	SIGLEC7	Q9Y286	+
Q96LC7	CRE	SIGLEC10	Sialic acid-binding Ig-like lectin 10 (Siglec-10) (Siglec-like protein 2)	chr19	51913275	51921057	SIGLEC10	Q96LC7	-
O43699	CRE	SIGLEC6	Sialic acid-binding Ig-like lectin 6 (Siglec-6) (CD33 antigen-like 1) (CDw327) (Obesity-binding protein 1) (OB-BP1) (CD antigen CD327)	chr19	52022779	52035110	SIGLEC6	O43699	-
Q8IYS5	CVD2	hOSCAR	Osteoclast-associated immunoglobulin-like receptor (Osteoclast-associated receptor) (hOSCAR) (Polymeric immunoglobulin receptor 3) (PIgR-3) (PIgR3) (Poly-Ig receptor 3)	chr19	54597933	54606000	OSCAR	Q8IYS5	-
O75023	CAM	LILRB5	Leukocyte immunoglobulin-like receptor subfamily B member 5 (CD85 antigen-like family member C) (Leukocyte immunoglobulin-like receptor 8) (LIR-8) (CD antigen CD85c)	chr19	54754263	54761164	LILRB5	O75023	-
Q8N423	CAM	LILRB2	Leukocyte immunoglobulin-like receptor subfamily B member 2 (LIR-2) (Leukocyte immunoglobulin-like receptor 2) (CD85 antigen-like family member D) (Immunoglobulin-like transcript 4) (ILT-4) (Monocyte/macrophage immunoglobulin-like receptor 10) (MIR-10) (CD antigen CD85d)	chr19	54777675	54785039	LILRB2	Q8N423	-
A6NI73	MET	LILRA5	Leukocyte immunoglobulin-like receptor subfamily A member 5 (CD85 antigen-like family member F) (Immunoglobulin-like transcript 11) (ILT-11) (Leukocyte immunoglobulin-like receptor 9) (LIR-9) (CD antigen CD85f)	chr19	54818353	54824409	LILRA5	A6NI73	-
Q6GTX8	DEV	LAIR1	Leukocyte-associated immunoglobulin-like receptor 1 (LAIR-1) (hLAIR1) (CD antigen CD305)	chr19	54865362	54882165	LAIR1	Q6GTX8	-
Q6ISS4	NEU	LAIR-2	Leukocyte-associated immunoglobulin-like receptor 2 (LAIR-2) (CD antigen CD306)	chr19	55009100	55021897	LAIR2	Q6ISS4	+
Q8NHL6	CAM	LILRB1	Leukocyte immunoglobulin-like receptor subfamily B member 1 (LIR-1) (Leukocyte immunoglobulin-like receptor 1) (CD85 antigen-like family member J) (Immunoglobulin-like transcript 2) (ILT-2) (Monocyte/macrophage immunoglobulin-like receptor 7) (MIR-7) (CD antigen CD85j)	chr19	55085346	55148979	LILRB1	Q8NHL6	+
Q8NHJ6	IRE	LILRB4	Leukocyte immunoglobulin-like receptor subfamily B member 4 (CD85 antigen-like family member K) (Immunoglobulin-like transcript 3) (ILT-3) (Leukocyte immunoglobulin-like receptor 5) (LIR-5) (Monocyte inhibitory receptor HM18) (CD antigen CD85k)	chr19	55155340	55181810	LILRB4	Q8NHJ6	+
O76036	IRE	NCR1	Natural cytotoxicity triggering receptor 1 (Lymphocyte antigen 94 homolog) (NK cell-activating receptor) (Natural killer cell p46-related protein) (NK-p46) (NKp46) (hNKp46) (CD antigen CD335)	chr19	55417508	55427508	NCR1	O76036	+
P19429	ODA	TNNI3	Troponin I, cardiac muscle (Cardiac troponin I)	chr19	55663137	55669141	TNNI3	P19429	-
O14713	ODA	ITGB1BP1	Integrin beta-1-binding protein 1 (Integrin cytoplasmic domain-associated protein 1) (ICAP-1)	chr2	9543604	9563676	ITGB1BP1	O14713	-
O15232	NEU	MATN3	Matrilin-3	chr2	20191872	20212455	MATN3	O15232	-
P18827	ONC2	SYND1	Syndecan-1 (SYND1) (CD antigen CD138)	chr2	20400558	20425194	SDC1	P18827	-
P68106	ODA	FKBP1B	Peptidyl-prolyl cis-trans isomerase FKBP1B (PPIase FKBP1B) (EC 5.2.1.8) (12.6 kDa FK506-binding protein) (12.6 kDa FKBP) (FKBP-12.6) (FK506-binding protein 1B) (FKBP-1B) (Immunophilin FKBP12.6) (Rotamase) (h-FKBP-12)	chr2	24272571	24286551	FKBP1B	P68106	+
Q9HCU5	CRE	PREB	Prolactin regulatory element-binding protein (Mammalian guanine nucleotide exchange factor mSec12)	chr2	27353624	27357543	PREB	Q9HCU5	-
Q9NZV1	DEV	CRIM1	Cysteine-rich motor neuron 1 protein (CRIM-1) (Cysteine-rich repeat-containing protein S52) [Cleaved into: Processed cysteine-rich motor neuron 1 protein]	chr2	36583069	36778278	CRIM1	Q9NZV1	+
Q16769	CAM	QPCT	Glutaminyl-peptide cyclotransferase (EC 2.3.2.5) (Glutaminyl cyclase) (QC) (sQC) (Glutaminyl-tRNA cyclotransferase) (Glutamyl cyclase) (EC)	chr2	37571717	37600465	QPCT	Q16769	+
O75688	ODA	PPM1B	Protein phosphatase 1B (EC 3.1.3.16) (Protein phosphatase 2C isoform beta) (PP2C-beta)	chr2	44395108	44471523	PPM1B	O75688	+
Q8NI22	MET	MCFD2	Multiple coagulation factor deficiency protein 2 (Neural stem cell-derived neuronal survival protein)	chr2	47129009	47168994	MCFD2	Q8NI22	-
P16422	CVD3	Ep-CAM	Epithelial cell adhesion molecule (Ep-CAM) (Adenocarcinoma-associated antigen) (Cell surface glycoprotein Trop-1) (Epithelial cell surface antigen) (Epithelial glycoprotein) (EGP) (Epithelial glycoprotein 314) (EGP314) (hEGP314) (KS 1/4 antigen) (KSA) (Major gastrointestinal tumor-associated protein GA733-2) (Tumor-associated calcium signal transducer 1) (CD antigen CD326)	chr2	47572297	47614740	EPCAM	P16422	+
Q12805	CAM	EFEMP1	EGF-containing fibulin-like extracellular matrix protein 1 (Extracellular protein S1-5) (Fibrillin-like protein) (Fibulin-3) (FIBL-3)	chr2	56093102	56151274	EFEMP1	Q12805	-
Q9NS71	CRE	GKN1	Gastrokine-1 (18 kDa antrum mucosa protein) (AMP-18) (Protein CA11)	chr2	69201705	69208106	GKN1	Q9NS71	+
P09525	MET	ANXA4	Annexin A4 (35-beta calcimedin) (Annexin IV) (Annexin-4) (Carbohydrate-binding protein p33/p41) (Chromobindin-4) (Endonexin I) (Lipocortin IV) (P32.5) (PP4-X) (Placental anticoagulant protein II) (PAP-II) (Protein II)	chr2	69871557	70053596	ANXA4	P09525	+
P01135	INF	TGFA	Protransforming growth factor alpha [Cleaved into: Transforming growth factor alpha (TGF-alpha) (EGF-like TGF) (ETGF) (TGF type 1)]	chr2	70674412	70781325	TGFA	P01135	-
P01135	ONC2	TGF-alpha	Protransforming growth factor alpha [Cleaved into: Transforming growth factor alpha (TGF-alpha) (EGF-like TGF) (ETGF) (TGF type 1)]	chr2	70674412	70781325	TGFA	P01135	-
Q9UJ71	ONC2	CD207	C-type lectin domain family 4 member K (Langerin) (CD antigen CD207)	chr2	71057347	71062952	CD207	Q9UJ71	-
O95630	INF	STAMPB	STAM-binding protein (EC 3.4.19.-) (Associated molecule with the SH3 domain of STAM) (Endosome-associated ubiquitin isopeptidase)	chr2	74056086	74100786	STAMBP	O95630	+
Q14203	IRE	DCTN1	Dynactin subunit 1 (150 kDa dynein-associated polypeptide) (DAP-150) (DP-150) (p135) (p150-glued)	chr2	74588281	74619214	DCTN1	Q14203	-
O43464	DEV	HTRA2	Serine protease HTRA2, mitochondrial (EC 3.4.21.108) (High temperature requirement protein A2) (HtrA2) (Omi stress-regulated endoprotease) (Serine protease 25) (Serine proteinase OMI)	chr2	74756504	74760472	HTRA2	O43464	+
P05451	CAM	REG1A	Lithostathine-1-alpha (Islet cells regeneration factor) (ICRF) (Islet of Langerhans regenerating protein) (REG) (Pancreatic stone protein) (PSP) (Pancreatic thread protein) (PTP) (Regenerating islet-derived protein 1-alpha) (REG-1-alpha) (Regenerating protein I alpha)	chr2	79347488	79350545	REG1A	P05451	+
Q06141	CAM	REG3A	Regenerating islet-derived protein 3-alpha (REG-3-alpha) (Hepatointestinal pancreatic protein) (HIP/PAP) (Human proislet peptide) (Pancreatitis-associated protein 1) (Regenerating islet-derived protein III-alpha) (Reg III-alpha) [Cleaved into: Regenerating islet-derived protein 3-alpha 16.5 kDa form; Regenerating islet-derived protein 3-alpha 15 kDa form]	chr2	79384132	79386879	REG3A	Q06141	-
P63313	DEV	TMSB10	Thymosin beta-10	chr2	85132749	85133795	TMSB10	P63313	+
P40121	ODA	CAPG	Macrophage-capping protein (Actin regulatory protein CAP-G)	chr2	85621871	85645555	CAPG	P40121	-
O95183	CRE	VAMP5	Vesicle-associated membrane protein 5 (VAMP-5) (Myobrevin)	chr2	85811531	85820535	VAMP5	O95183	+
P22749	CAM	GNLY	Granulysin (Lymphokine LAG-2) (Protein NKG5) (T-cell activation protein 519)	chr2	85912298	85925977	GNLY	P22749	+
Q9C0C4	CRE	SEMA4C	Semaphorin-4C	chr2	97525453	97536494	SEMA4C	Q9C0C4	-
P27930	CVD3	IL-1RT2	Interleukin-1 receptor type 2 (IL-1R-2) (IL-1RT-2) (IL-1RT2) (CD121 antigen-like family member B) (CDw121b) (IL-1 type II receptor) (Interleukin-1 receptor beta) (IL-1R-beta) (Interleukin-1 receptor type II) (CD antigen CD121b) [Cleaved into: Interleukin-1 receptor type 2, membrane form (mIL-1R2) (mIL-1RII); Interleukin-1 receptor type 2, soluble form (sIL-1R2) (sIL-1RII)]	chr2	102608306	102645006	IL1R2	P27930	+
P14778	CVD3	IL-1RT1	Interleukin-1 receptor type 1 (IL-1R-1) (IL-1RT-1) (IL-1RT1) (CD121 antigen-like family member A) (Interleukin-1 receptor alpha) (IL-1R-alpha) (Interleukin-1 receptor type I) (p80) (CD antigen CD121a) [Cleaved into: Interleukin-1 receptor type 1, membrane form (mIL-1R1) (mIL-1RI); Interleukin-1 receptor type 1, soluble form (sIL-1R1) (sIL-1RI)]	chr2	102681004	102796334	IL1R1	P14778	+
Q9HB29	CVD2	IL1RL2	Interleukin-1 receptor-like 2 (IL-36 receptor) (IL-36R) (Interleukin-1 receptor-related protein 2) (IL-1Rrp2) (IL1R-rp2)	chr2	102803433	102856462	IL1RL2	Q9HB29	+
Q01638	CVD3	ST2	Interleukin-1 receptor-like 1 (Protein ST2)	chr2	102927962	102968497	IL1RL1	Q01638	+
Q13478	INF	IL-18R1	Interleukin-18 receptor 1 (IL-18R-1) (IL-18R1) (CD218 antigen-like family member A) (CDw218a) (IL1 receptor-related protein) (IL-1Rrp) (IL1R-rp) (CD antigen CD218a)	chr2	102927989	103015218	IL18R1	Q13478	+
Q9UNE0	IRE	EDAR	Tumor necrosis factor receptor superfamily member EDAR (Anhidrotic ectodysplasin receptor 1) (Downless homolog) (EDA-A1 receptor) (Ectodermal dysplasia receptor) (Ectodysplasin-A receptor)	chr2	109510927	109605828	EDAR	Q9UNE0	-
Q12866	CVD2	MERTK	Tyrosine-protein kinase Mer (EC 2.7.10.1) (Proto-oncogene c-Mer) (Receptor tyrosine kinase MerTK)	chr2	112656056	112787138	MERTK	Q12866	+
P01583	INF	IL-1-alpha	Interleukin-1 alpha (IL-1 alpha) (Hematopoietin-1)	chr2	113531492	113542167	IL1A	P01583	-
P18510	CVD2	IL-1ra	Interleukin-1 receptor antagonist protein (IL-1RN) (IL-1ra) (IRAP) (ICIL-1RA) (IL1 inhibitor) (Anakinra)	chr2	113864791	113891593	IL1RN	P18510	+
Q8N608	IRE	DPP10	Inactive dipeptidyl peptidase 10 (Dipeptidyl peptidase IV-related protein 3) (DPRP-3) (Dipeptidyl peptidase X) (DPP X) (Dipeptidyl peptidase-like protein 2) (DPL2)	chr2	115199876	116603328	DPP10	Q8N608	+
Q9UEW3	CVD2	MARCO	Macrophage receptor MARCO (Macrophage receptor with collagenous structure) (Scavenger receptor class A member 2)	chr2	119699742	119752236	MARCO	Q9UEW3	+
P04070	CAM	PROC	Vitamin K-dependent protein C (EC 3.4.21.69) (Anticoagulant protein C) (Autoprothrombin IIA) (Blood coagulation factor XIV) [Cleaved into: Vitamin K-dependent protein C light chain; Vitamin K-dependent protein C heavy chain; Activation peptide]	chr2	128176003	128186822	PROC	P04070	+
O60243	CRE	HS6ST1	Heparan-sulfate 6-O-sulfotransferase 1 (HS6ST-1) (EC 2.8.2.-)	chr2	128994290	129076151	HS6ST1	O60243	-
P0CG37	CRE	CFC1	Cryptic protein (Cryptic family protein 1)	chr2	131350339	131357123	CFC1	P0CG37	-
Q8N2G4	CRE	LYPD1	Ly6/PLAUR domain-containing protein 1 (Putative HeLa tumor suppressor) (PHTS)	chr2	133402426	133429152	LYPD1	Q8N2G4	-
P50135	IRE	HNMT	Histamine N-methyltransferase (HMT) (EC 2.1.1.8)	chr2	138721590	138773930	HNMT	P50135	+
Q16719	NEU	KYNU	Kynureninase (EC 3.7.1.3) (L-kynurenine hydrolase)	chr2	143635067	143799890	KYNU	Q16719	+
O60449	IRE	LY75	Lymphocyte antigen 75 (Ly-75) (C-type lectin domain family 13 member B) (DEC-205) (gp200-MR6) (CD antigen CD205)	chr2	160628362	160761260	LY75	O60449	-
P18564	IRE	ITGB6	Integrin beta-6	chr2	160956177	161128399	ITGB6	P18564	-
Q92844	IRE	TANK	TRAF family member-associated NF-kappa-B activator (TRAF-interacting protein) (I-TRAF)	chr2	161993419	162092732	TANK	Q92844	+
P27487	CAM	DPP4	Dipeptidyl peptidase 4 (EC 3.4.14.5) (ADABP) (Adenosine deaminase complexing protein 2) (ADCP-2) (Dipeptidyl peptidase IV) (DPP IV) (T-cell activation antigen CD26) (TP103) (CD antigen CD26) [Cleaved into: Dipeptidyl peptidase 4 membrane form (Dipeptidyl peptidase IV membrane form); Dipeptidyl peptidase 4 soluble form (Dipeptidyl peptidase IV soluble form)]	chr2	162848751	162931052	DPP4	P27487	-
P01275	CRE	GCG	Glucagon [Cleaved into: Glicentin; Glicentin-related polypeptide (GRPP); Oxyntomodulin (OXM) (OXY); Glucagon; Glucagon-like peptide 1 (GLP-1) (Incretin hormone); Glucagon-like peptide 1(7-37) (GLP-1(7-37)); Glucagon-like peptide 1(7-36) (GLP-1(7-36)); Glucagon-like peptide 2 (GLP-2)]	chr2	162999392	163008914	GCG	P01275	-
Q12884	CAM	FAP	Prolyl endopeptidase FAP (EC 3.4.21.26) (170 kDa melanoma membrane-bound gelatinase) (Dipeptidyl peptidase FAP) (EC 3.4.14.5) (Fibroblast activation protein alpha) (FAPalpha) (Gelatine degradation protease FAP) (EC 3.4.21.-) (Integral membrane serine protease) (Post-proline cleaving enzyme) (Serine integral membrane protease) (SIMP) (Surface-expressed protease) (Seprase) [Cleaved into: Antiplasmi…	chr2	163027194	163101661	FAP	Q12884	-
Q14435	IRE	GALNT3	Polypeptide N-acetylgalactosaminyltransferase 3 (EC 2.4.1.41) (Polypeptide GalNAc transferase 3) (GalNAc-T3) (pp-GaNTase 3) (Protein-UDP acetylgalactosaminyltransferase 3) (UDP-GalNAc:polypeptide N-acetylgalactosaminyltransferase 3)	chr2	166604101	166651192	GALNT3	Q14435	-
Q6UB28	CRE	METAP1D	Methionine aminopeptidase 1D, mitochondrial (MAP 1D) (MetAP 1D) (EC 3.4.11.18) (Methionyl aminopeptidase type 1D, mitochondrial) (Peptidase M 1D)	chr2	172864490	172947158	METAP1D	Q6UB28	+
P23229	IRE	ITGA6	Integrin alpha-6 (CD49 antigen-like family member F) (VLA-6) (CD antigen CD49f) [Cleaved into: Integrin alpha-6 heavy chain; Integrin alpha-6 light chain; Processed integrin alpha-6 (Alpha6p)]	chr2	173292082	173371181	ITGA6	P23229	+
O75569	ODA	PRKRA	Interferon-inducible double-stranded RNA-dependent protein kinase activator A (PKR-associated protein X) (PKR-associating protein X) (Protein activator of the interferon-induced protein kinase) (Protein kinase, interferon-inducible double-stranded RNA-dependent activator)	chr2	179296141	179316239	PRKRA	O75569	-
Q92765	NEU	sFRP-3	Secreted frizzled-related protein 3 (sFRP-3) (Frezzled) (Fritz) (Frizzled-related protein 1) (FrzB-1)	chr2	183698002	183731890	FRZB	Q92765	-
P06756	ONC2	ITGAV	Integrin alpha-V (Vitronectin receptor) (Vitronectin receptor subunit alpha) (CD antigen CD51) [Cleaved into: Integrin alpha-V heavy chain; Integrin alpha-V light chain]	chr2	187454792	187545628	ITGAV	P06756	+
P10646	CVD3	TFPI	Tissue factor pathway inhibitor (TFPI) (Extrinsic pathway inhibitor) (EPI) (Lipoprotein-associated coagulation inhibitor) (LACI)	chr2	188328957	188430487	TFPI	P10646	-
O14793	NEU	GDF-8	Growth/differentiation factor 8 (GDF-8) (Myostatin)	chr2	190920423	190927455	MSTN	O14793	-
Q14790	INF	CASP-8	Caspase-8 (CASP-8) (EC 3.4.22.61) (Apoptotic cysteine protease) (Apoptotic protease Mch-5) (CAP4) (FADD-homologous ICE/ced-3-like protease) (FADD-like ICE) (FLICE) (ICE-like apoptotic protease 5) (MORT1-associated ced-3 homolog) (MACH) [Cleaved into: Caspase-8 subunit p18; Caspase-8 subunit p10]	chr2	202098166	202152434	CASP8	Q14790	+
P10747	IRE	CD28	T-cell-specific surface glycoprotein CD28 (TP44) (CD antigen CD28)	chr2	204571198	204603635	CD28	P10747	+
O60462	NEU	NRP2	Neuropilin-2 (Vascular endothelial cell growth factor 165 receptor 2)	chr2	206546714	206662857	NRP2	O60462	+
O75077	NEU	ADAM-23	Disintegrin and metalloproteinase domain-containing protein 23 (ADAM 23) (Metalloproteinase-like, disintegrin-like, and cysteine-rich protein 3) (MDC-3)	chr2	207308263	207485851	ADAM23	O75077	+
Q15303	ONC2	ERBB4	Receptor tyrosine-protein kinase erbB-4 (EC 2.7.10.1) (Proto-oncogene-like protein c-ErbB-4) (Tyrosine kinase-type cell surface receptor HER4) (p180erbB4) [Cleaved into: ERBB4 intracellular domain (4ICD) (E4ICD) (s80HER4)]	chr2	212240446	213403565	ERBB4	Q15303	-
P18065	CVD3	IGFBP-2	Insulin-like growth factor-binding protein 2 (IBP-2) (IGF-binding protein 2) (IGFBP-2)	chr2	217497551	217529159	IGFBP2	P18065	+
P78556	INF	CCL20	C-C motif chemokine 20 (Beta-chemokine exodus-1) (CC chemokine LARC) (Liver and activation-regulated chemokine) (Macrophage inflammatory protein 3 alpha) (MIP-3-alpha) (Small-inducible cytokine A20) [Cleaved into: CCL20(1-67); CCL20(1-64); CCL20(2-70)]	chr2	228678558	228682272	CCL20	P78556	+
Q8NFT8	INF	DNER	Delta and Notch-like epidermal growth factor-related receptor	chr2	230222345	230579274	DNER	Q8NFT8	-
P23582	ODA	NPPC	C-type natriuretic peptide [Cleaved into: CNP-22; CNP-29; CNP-53]	chr2	232786530	232791113	NPPC	P23582	-
P35052	ONC2	GPC1	Glypican-1 [Cleaved into: Secreted glypican-1]	chr2	241375088	241407493	GPC1	P35052	+
Q15116	ODA	PDCD1	Programmed cell death protein 1 (Protein PD-1) (hPD-1) (CD antigen CD279)	chr2	242792033	242801060	PDCD1	Q15116	-
O00241	DEV	SIRPB1	Signal-regulatory protein beta-1 (SIRP-beta-1) (CD172 antigen-like family member B) (CD antigen CD172b)	chr20	1544167	1600707	SIRPB1	O00241	-
P78324	CVD3	SHPS-1	Tyrosine-protein phosphatase non-receptor type substrate 1 (SHP substrate 1) (SHPS-1) (Brain Ig-like molecule with tyrosine-based activation motifs) (Bit) (CD172 antigen-like family member A) (Inhibitory receptor SHPS-1) (Macrophage fusion receptor) (MyD-1 antigen) (Signal-regulatory protein alpha-1) (Sirp-alpha-1) (Signal-regulatory protein alpha-2) (Sirp-alpha-2) (Signal-regulatory protein alph…	chr20	1875154	1920543	SIRPA	P78324	+
Q96SM3	CRE	CPXM1	Probable carboxypeptidase X1 (EC 3.4.17.-) (Metallocarboxypeptidase CPX-1)	chr20	2774715	2781283	CPXM1	Q96SM3	-
Q9BZZ2	NEU	SIGLEC1	Sialoadhesin (Sialic acid-binding Ig-like lectin 1) (Siglec-1) (CD antigen CD169)	chr20	3667617	3687775	SIGLEC1	Q9BZZ2	-
P50749	ODA	RASSF2	Ras association domain-containing protein 2	chr20	4760669	4804291	RASSF2	P50749	-
Q9UJM8	CVD2	HAOX1	Hydroxyacid oxidase 1 (HAOX1) (EC 1.1.3.15) (Glycolate oxidase) (GOX)	chr20	7863628	7921121	HAO1	Q9UJM8	-
P07204	CVD2	TM	Thrombomodulin (TM) (Fetomodulin) (CD antigen CD141)	chr20	23026270	23030378	THBD	P07204	-
Q9NPY3	CVD3	CD93	Complement component C1q receptor (C1q/MBL/SPA receptor) (C1qR) (C1qR(p)) (C1qRp) (CDw93) (Complement component 1 q subcomponent receptor 1) (Matrix-remodeling-associated protein 4) (CD antigen CD93)	chr20	23059986	23066977	CD93	Q9NPY3	-
P01034	CAM	CST3	Cystatin-C (Cystatin-3) (Gamma-trace) (Neuroendocrine basic polypeptide) (Post-gamma-globulin)	chr20	23608534	23619110	CST3	P01034	-
P28325	INF	CST5	Cystatin-D (Cystatin-5)	chr20	23856572	23860387	CST5	P28325	-
O75354	CRE	ENTPD6	Ectonucleoside triphosphate diphosphohydrolase 6 (NTPDase 6) (EC 3.6.1.6) (CD39 antigen-like 2)	chr20	25176329	25207365	ENTPD6	O75354	+
O75354	ODA	ENTPD6	Ectonucleoside triphosphate diphosphohydrolase 6 (NTPDase 6) (EC 3.6.1.6) (CD39 antigen-like 2)	chr20	25176329	25207365	ENTPD6	O75354	+
P23526	MET	AHCY	Adenosylhomocysteinase (AdoHcyase) (EC 3.3.1.1) (S-adenosyl-L-homocysteine hydrolase)	chr20	32868074	32899608	AHCY	P23526	-
P12931	CVD2	SRC	Proto-oncogene tyrosine-protein kinase Src (EC 2.7.10.2) (Proto-oncogene c-Src) (pp60c-src) (p60-Src)	chr20	35973088	36034453	SRC	P12931	+
P21980	CVD2	TGM2	Protein-glutamine gamma-glutamyltransferase 2 (EC 2.3.2.13) (Tissue transglutaminase) (Transglutaminase C) (TG(C)) (TGC) (TGase C) (Transglutaminase H) (TGase H) (Transglutaminase-2) (TGase-2)	chr20	36756863	36794980	TGM2	P21980	-
P00813	INF	ADA	Adenosine deaminase (EC 3.5.4.4) (Adenosine aminohydrolase)	chr20	43248163	43280874	ADA	P00813	-
Q13043	CVD2	STK4	Serine/threonine-protein kinase 4 (EC 2.7.11.1) (Mammalian STE20-like protein kinase 1) (MST-1) (STE20-like kinase MST1) (Serine/threonine-protein kinase Krs-2) [Cleaved into: Serine/threonine-protein kinase 4 37kDa subunit (MST1/N); Serine/threonine-protein kinase 4 18kDa subunit (MST1/C)]	chr20	43595115	43708600	STK4	Q13043	+
P19957	CVD3	PI3	Elafin (Elastase-specific inhibitor) (ESI) (Peptidase inhibitor 3) (PI-3) (Protease inhibitor WAP3) (Skin-derived antileukoproteinase) (SKALP) (WAP four-disulfide core domain protein 14)	chr20	43803517	43805185	PI3	P19957	+
P31431	MET	SDC4	Syndecan-4 (SYND4) (Amphiglycan) (Ryudocan core protein)	chr20	43953928	43977064	SDC4	P31431	-
Q14508	ONC2	WFDC2	WAP four-disulfide core domain protein 2 (Epididymal secretory protein E4) (Major epididymis-specific protein E4) (Putative protease inhibitor WAP5)	chr20	44098346	44110172	WFDC2	Q14508	+
P55058	CAM	PLTP	Phospholipid transfer protein (Lipid transfer protein II)	chr20	44527399	44540794	PLTP	P55058	-
P14780	CVD3	MMP-9	Matrix metalloproteinase-9 (MMP-9) (EC 3.4.24.35) (92 kDa gelatinase) (92 kDa type IV collagenase) (Gelatinase B) (GELB) [Cleaved into: 67 kDa matrix metalloproteinase-9; 82 kDa matrix metalloproteinase-9]	chr20	44637547	44645200	MMP9	P14780	+
P25942	INF	CD40	Tumor necrosis factor receptor superfamily member 5 (B-cell surface antigen CD40) (Bp50) (CD40L receptor) (CDw40) (CD antigen CD40)	chr20	44746911	44758502	CD40	P25942	+
O14662	CRE	STX16	Syntaxin-16 (Syn16)	chr20	57226328	57254582	STX16	O14662	+
Q9UBR2	CVD3	CTSZ	Cathepsin Z (EC 3.4.18.1) (Cathepsin P) (Cathepsin X)	chr20	57570240	57582302	CTSZ	Q9UBR2	-
O95407	ONC2	TNFRSF6B	Tumor necrosis factor receptor superfamily member 6B (Decoy receptor 3) (DcR3) (Decoy receptor for Fas ligand) (M68)	chr20	62328021	62330037	TNFRSF6B	O95407	+
P78310	IRE	CXADR	Coxsackievirus and adenovirus receptor (CAR) (hCAR) (CVB3-binding protein) (Coxsackievirus B-adenovirus receptor) (HCVADR)	chr21	18884700	18965897	CXADR	P78310	+
P98073	ODA	TMPRSS15	Enteropeptidase (EC 3.4.21.9) (Enterokinase) (Serine protease 7) (Transmembrane protease serine 15) [Cleaved into: Enteropeptidase non-catalytic heavy chain; Enteropeptidase catalytic light chain]	chr21	19641433	19858197	TMPRSS15	P98073	-
P57087	NEU	JAM-B	Junctional adhesion molecule B (JAM-B) (Junctional adhesion molecule 2) (JAM-2) (Vascular endothelial junction-associated molecule) (VE-JAM) (CD antigen CD322)	chr21	27011584	27089874	JAM2	P57087	+
P05067	DEV	APP	Amyloid-beta A4 protein (ABPP) (APPI) (APP) (Alzheimer disease amyloid protein) (Amyloid precursor protein) (Amyloid-beta precursor protein) (Cerebral vascular amyloid peptide) (CVAP) (PreA4) (Protease nexin-II) (PN-II) [Cleaved into: N-APP; Soluble APP-alpha (S-APP-alpha); Soluble APP-beta (S-APP-beta); C99 (Beta-secretase C-terminal fragment) (Beta-CTF); Amyloid-beta protein 42 (Abeta42) (Beta-…	chr21	27252861	27543446	APP	P05067	-
O14867	IRE	BACH1	Transcription regulator protein BACH1 (BTB and CNC homolog 1) (HA2303)	chr21	30566392	31003071	BACH1	O14867	+
P00441	CAM	SOD1	Superoxide dismutase [Cu-Zn] (EC 1.15.1.1) (Superoxide dismutase 1) (hSod1)	chr21	33031935	33041244	SOD1	P00441	+
Q08334	INF	IL-10RB	Interleukin-10 receptor subunit beta (IL-10 receptor subunit beta) (IL-10R subunit beta) (IL-10RB) (Cytokine receptor class-II member 4) (Cytokine receptor family 2 member 4) (CRF2-4) (Interleukin-10 receptor subunit 2) (IL-10R subunit 2) (IL-10R2) (CD antigen CDw210b)	chr21	34638663	34669539	IL10RB	Q08334	+
P58499	IRE	FAM3B	Protein FAM3B (Cytokine-like protein 2-21) (Pancreatic-derived factor) (PANDER)	chr21	42676139	42729358	FAM3B	P58499	+
Q07654	CVD3	TFF3	Trefoil factor 3 (Intestinal trefoil factor) (hITF) (Polypeptide P1.B) (hP1.B)	chr21	43731777	43735761	TFF3	Q07654	-
Q03403	MET	TFF2	Trefoil factor 2 (Spasmolysin) (Spasmolytic polypeptide) (SP)	chr21	43766466	43771237	TFF2	Q03403	-
P04080	CVD3	CSTB	Cystatin-B (CPI-B) (Liver thiol proteinase inhibitor) (Stefin-B)	chr21	45192393	45196326	CSTB	P04080	-
O75144	ONC2	ICOSLG	ICOS ligand (B7 homolog 2) (B7-H2) (B7-like protein Gl50) (B7-related protein 1) (B7RP-1) (CD antigen CD275)	chr21	45642874	45660849	ICOSLG	O75144	-
P05107	CVD3	ITGB2	Integrin beta-2 (Cell surface adhesion glycoproteins LFA-1/CR3/p150,95 subunit beta) (Complement receptor C3 subunit beta) (CD antigen CD18)	chr21	46305868	46351904	ITGB2	P05107	-
P39060	CAM	COL18A1	Collagen alpha-1(XVIII) chain [Cleaved into: Endostatin; Non-collagenous domain 1 (NC1)]	chr21	46825052	46933634	COL18A1	P39060	+
Q96F46	CVD3	IL-17RA	Interleukin-17 receptor A (IL-17 receptor A) (IL-17RA) (CDw217) (CD antigen CD217)	chr22	17565844	17596583	IL17RA	Q96F46	+
P55957	ODA	BID	BH3-interacting domain death agonist (p22 BID) (BID) [Cleaved into: BH3-interacting domain death agonist p15 (p15 BID); BH3-interacting domain death agonist p13 (p13 BID); BH3-interacting domain death agonist p11 (p11 BID)]	chr22	18216906	18257536	BID	P55957	-
P21964	MET	COMT	Catechol O-methyltransferase (EC 2.1.1.6)	chr22	19929130	19957498	COMT	P21964	+
Q9BZR6	MET	RTN4R	Reticulon-4 receptor (Nogo receptor) (NgR) (Nogo-66 receptor)	chr22	20228938	20270769	RTN4R	Q9BZR6	-
Q96GP6	NEU	SCARF2	Scavenger receptor class F member 2 (SRECRP-1) (Scavenger receptor expressed by endothelial cells 2 protein) (SREC-II)	chr22	20778874	20792146	SCARF2	Q96GP6	-
O95721	DEV	SNAP29	Synaptosomal-associated protein 29 (SNAP-29) (Soluble 29 kDa NSF attachment protein) (Vesicle-membrane fusion protein SNAP-29)	chr22	21213271	21245506	SNAP29	O95721	+
P46109	MET	CRKL	Crk-like protein	chr22	21271714	21308037	CRKL	P46109	+
P11274	CRE	BCR	Breakpoint cluster region protein (EC 2.7.11.1) (Renal carcinoma antigen NY-REN-26)	chr22	23521891	23660224	BCR	P11274	+
P14174	DEV	MIF	Macrophage migration inhibitory factor (MIF) (EC 5.3.2.1) (Glycosylation-inhibiting factor) (GIF) (L-dopachrome isomerase) (L-dopachrome tautomerase) (EC 5.3.3.12) (Phenylpyruvate tautomerase)	chr22	24236191	24237414	MIF	P14174	+
Q9BYH1	ONC2	SEZ6L	Seizure 6-like protein	chr22	26565440	26779562	SEZ6L	Q9BYH1	+
P35240	IRE	NF2	Merlin (Moesin-ezrin-radixin-like protein) (Neurofibromin-2) (Schwannomerlin) (Schwannomin)	chr22	29999545	30094587	NF2	P35240	+
P15018	INF	LIF	Leukemia inhibitory factor (LIF) (Differentiation-stimulating factor) (D factor) (Melanoma-derived LPL inhibitor) (MLPLI) (Emfilermin)	chr22	30636436	30642840	LIF	P15018	-
P13725	INF	OSM	Oncostatin-M (OSM)	chr22	30658818	30662829	OSM	P13725	-
P20062	CAM	TCN2	Transcobalamin-2 (TC-2) (Transcobalamin II) (TC II) (TCII)	chr22	31002825	31023265	TCN2	P20062	+
P09601	CVD2	HO-1	Heme oxygenase 1 (HO-1) (EC 1.14.14.18)	chr22	35776354	35790207	HMOX1	P09601	+
P02144	CVD3	MB	Myoglobin	chr22	36002811	36033998	MB	P02144	-
P20472	ODA	PVALB	Parvalbumin alpha	chr22	37196728	37215523	PVALB	P20472	-
P14784	INF	IL-2RB	Interleukin-2 receptor subunit beta (IL-2 receptor subunit beta) (IL-2R subunit beta) (IL-2RB) (High affinity IL-2 receptor subunit beta) (Interleukin-15 receptor subunit beta) (p70-75) (p75) (CD antigen CD122)	chr22	37521878	37571094	IL2RB	P14784	-
P09382	ONC2	Gal-1	Galectin-1 (Gal-1) (14 kDa laminin-binding protein) (HLBP14) (14 kDa lectin) (Beta-galactoside-binding lectin L-14-I) (Galaptin) (HBL) (HPL) (Lactose-binding lectin 1) (Lectin galactoside-binding soluble 1) (Putative MAPK-activating protein PM12) (S-Lac lectin 1)	chr22	38071615	38075813	LGALS1	P09382	+
O95502	MET	NPTXR	Neuronal pentraxin receptor	chr22	39214457	39239987	NPTXR	O95502	-
P01127	CVD2	PDGF-subunit-B	Platelet-derived growth factor subunit B (PDGF subunit B) (PDGF-2) (Platelet-derived growth factor B chain) (Platelet-derived growth factor beta polypeptide) (Proto-oncogene c-Sis) (Becaplermin)	chr22	39619364	39640756	PDGFB	P01127	-
O75791	MET	GRAP2	GRB2-related adapter protein 2 (Adapter protein GRID) (GRB-2-like protein) (GRB2L) (GRBLG) (GRBX) (Grf40 adapter protein) (Grf-40) (Growth factor receptor-binding protein) (Hematopoietic cell-associated adapter protein GrpL) (P38) (Protein GADS) (SH3-SH2-SH3 adapter Mona)	chr22	40297086	40369725	GRAP2	O75791	+
Q7Z5A7	CRE	FAM19A5	Protein FAM19A5 (Chemokine-like protein TAFA-5)	chr22	48885272	49246724	FAM19A5	Q7Z5A7	+
Q6UXH1	DEV	CRELD2	Cysteine-rich with EGF-like domain protein 2	chr22	50311815	50321188	CRELD2	Q6UXH1	+
O15031	CAM	PLXNB2	Plexin-B2 (MM1)	chr22	50713408	50746056	PLXNB2	O15031	-
P19971	MET	TYMP	Thymidine phosphorylase (TP) (EC 2.4.2.4) (Gliostatin) (Platelet-derived endothelial cell growth factor) (PD-ECGF) (TdRPase)	chr22	50964181	50968485	TYMP	P19971	-
P15289	DEV	ARSA	Arylsulfatase A (ASA) (EC 3.1.6.8) (Cerebroside-sulfatase) [Cleaved into: Arylsulfatase A component B; Arylsulfatase A component C]	chr22	51061182	51066607	ARSA	P15289	-
O00533	CAM	CHL1	Neural cell adhesion molecule L1-like protein (Close homolog of L1) [Cleaved into: Processed neural cell adhesion molecule L1-like protein]	chr3	238279	451090	CHL1	O00533	+
Q8IWV2	DEV	CNTN4	Contactin-4 (Brain-derived immunoglobulin superfamily protein 2) (BIG-2)	chr3	2140497	3099645	CNTN4	Q8IWV2	+
Q01344	NEU	IL-5R-alpha	Interleukin-5 receptor subunit alpha (IL-5 receptor subunit alpha) (IL-5R subunit alpha) (IL-5R-alpha) (IL-5RA) (CDw125) (CD antigen CD125)	chr3	3111233	3168297	IL5RA	Q01344	-
Q6UXK5	CRE	LRRN1	Leucine-rich repeat neuronal protein 1 (Neuronal leucine-rich repeat protein 1) (NLRR-1)	chr3	3841121	3889387	LRRN1	Q6UXK5	+
Q9UBU3	MET	GHRL	Appetite-regulating hormone (Growth hormone secretagogue) (Growth hormone-releasing peptide) (Motilin-related peptide) (Protein M46) [Cleaved into: Ghrelin-27; Ghrelin-28 (Ghrelin); Obestatin]	chr3	10327359	10334631	GHRL	Q9UBU3	-
Q99727	CVD3	TIMP4	Metalloproteinase inhibitor 4 (Tissue inhibitor of metalloproteinases 4) (TIMP-4)	chr3	12194551	12200851	TIMP4	Q99727	-
Q02880	ODA	TOP2B	DNA topoisomerase 2-beta (EC 5.99.1.3) (DNA topoisomerase II, beta isozyme)	chr3	25639475	25706398	TOP2B	Q02880	-
P37173	ONC2	TGFR-2	TGF-beta receptor type-2 (TGFR-2) (EC 2.7.11.30) (TGF-beta type II receptor) (Transforming growth factor-beta receptor type II) (TGF-beta receptor type II) (TbetaR-II)	chr3	30647994	30735634	TGFBR2	P37173	+
P16278	IRE	GLB1	Beta-galactosidase (EC 3.2.1.23) (Acid beta-galactosidase) (Lactase) (Elastin receptor 1)	chr3	33038100	33138722	GLB1	P16278	-
Q9H5V8	INF	CDCP1	CUB domain-containing protein 1 (Membrane glycoprotein gp140) (Subtractive immunization M plus HEp3-associated 135 kDa protein) (SIMA135) (Transmembrane and associated with src kinases) (CD antigen CD318)	chr3	45123770	45187914	CDCP1	Q9H5V8	-
Q03431	IRE	PTH1R	Parathyroid hormone/parathyroid hormone-related peptide receptor (PTH/PTHrP type I receptor) (PTH/PTHr receptor) (Parathyroid hormone 1 receptor) (PTH1 receptor)	chr3	46919236	46945287	PTH1R	Q03431	+
O43157	NEU	PLXNB1	Plexin-B1 (Semaphorin receptor SEP)	chr3	48445261	48471594	PLXNB1	O43157	-
Q14118	DEV	DAG1	Dystroglycan (Dystrophin-associated glycoprotein 1) [Cleaved into: Alpha-dystroglycan (Alpha-DG); Beta-dystroglycan (Beta-DG)]	chr3	49506146	49573048	DAG1	Q14118	+
Q13275	MET	SEMA3F	Semaphorin-3F (Sema III/F) (Semaphorin IV) (Sema IV)	chr3	50192478	50226508	SEMA3F	Q13275	+
P55145	NEU	MANF	Mesencephalic astrocyte-derived neurotrophic factor (Arginine-rich protein) (Protein ARMET)	chr3	51422478	51426828	MANF	P55145	+
Q9NRM6	CRE	IL17RB	Interleukin-17 receptor B (IL-17 receptor B) (IL-17RB) (Cytokine receptor-like 4) (IL-17 receptor homolog 1) (IL-17Rh1) (IL17Rh1) (Interleukin-17B receptor) (IL-17B receptor)	chr3	53880607	53899827	IL17RB	Q9NRM6	+
Q96JA1	MET	LRIG1	Leucine-rich repeats and immunoglobulin-like domains protein 1 (LIG-1)	chr3	66429221	66551687	LRIG1	Q96JA1	-
Q9HCK4	NEU	ROBO2	Roundabout homolog 2	chr3	75955846	77699115	ROBO2	Q9HCK4	+
Q9Y6N7	DEV	ROBO1	Roundabout homolog 1 (Deleted in U twenty twenty) (H-Robo-1)	chr3	78646390	79816965	ROBO1	Q9Y6N7	-
Q96PD2	CRE	DCBLD2	Discoidin, CUB and LCCL domain-containing protein 2 (CUB, LCCL and coagulation factor V/VIII-homology domains protein 1) (Endothelial and smooth muscle cell-derived neuropilin-like protein)	chr3	98514785	98620533	DCBLD2	Q96PD2	-
Q96PD2	IRE	DCBLD2	Discoidin, CUB and LCCL domain-containing protein 2 (CUB, LCCL and coagulation factor V/VIII-homology domains protein 1) (Endothelial and smooth muscle cell-derived neuropilin-like protein)	chr3	98514785	98620533	DCBLD2	Q96PD2	-
Q13740	CVD3	ALCAM	CD166 antigen (Activated leukocyte cell adhesion molecule) (CD antigen CD166)	chr3	105085753	105295744	ALCAM	Q13740	+
P41217	NEU	CD200	OX-2 membrane glycoprotein (CD antigen CD200)	chr3	112051194	112081659	CD200	P41217	+
Q76M96	MET	CCDC80	Coiled-coil domain-containing protein 80 (Down-regulated by oncogenes protein 1) (Up-regulated in BRS-3 deficient mouse homolog)	chr3	112323407	112368377	CCDC80	Q76M96	-
Q8TD46	NEU	CD200R1	Cell surface glycoprotein CD200 receptor 1 (CD200 cell surface glycoprotein receptor) (Cell surface glycoprotein OX2 receptor 1)	chr3	112640056	112693969	CD200R1	Q8TD46	-
Q9BWV1	CVD2	Protein-BOC	Brother of CDO (Protein BOC)	chr3	112929850	113006303	BOC	Q9BWV1	+
Q9BWV1	CRE	BOC	Brother of CDO (Protein BOC)	chr3	112929850	113006303	BOC	Q9BWV1	+
P14317	IRE	HCLS1	Hematopoietic lineage cell-specific protein (Hematopoietic cell-specific LYN substrate 1) (LckBP1) (p75)	chr3	121350246	121379774	HCLS1	P14317	-
P52294	IRE	KPNA1	Importin subunit alpha-5 (Karyopherin subunit alpha-1) (Nucleoprotein interactor 1) (NPI-1) (RAG cohort protein 2) (SRP1-beta) [Cleaved into: Importin subunit alpha-5, N-terminally processed]	chr3	122140796	122233792	KPNA1	P52294	-
P18084	ONC2	ITGB5	Integrin beta-5	chr3	124480795	124620265	ITGB5	P18084	-
Q9NZ53	CRE	PODXL2	Podocalyxin-like protein 2 (Endoglycan)	chr3	127348024	127391652	PODXL2	Q9NZ53	+
Q9H4D0	MET	CLSTN2	Calsyntenin-2 (Alcadein-gamma) (Alc-gamma)	chr3	139654027	140296239	CLSTN2	Q9H4D0	+
P15086	CVD3	CPB1	Carboxypeptidase B (EC 3.4.17.2) (Pancreas-specific protein) (PASP)	chr3	148508889	148577974	CPB1	P15086	+
P08473	NEU	NEP	Neprilysin (EC 3.4.24.11) (Atriopeptidase) (Common acute lymphocytic leukemia antigen) (CALLA) (Enkephalinase) (Neutral endopeptidase 24.11) (NEP) (Neutral endopeptidase) (Skin fibroblast elastase) (SFE) (CD antigen CD10)	chr3	154741913	154901497	MME	P08473	+
P26022	CVD2	PTX3	Pentraxin-related protein PTX3 (Pentaxin-related protein PTX3) (Tumor necrosis factor alpha-induced protein 5) (TNF alpha-induced protein 5) (Tumor necrosis factor-inducible gene 14 protein) (TSG-14)	chr3	157154578	157161417	PTX3	P26022	+
Q9BS40	NEU	LXN	Latexin (Endogenous carboxypeptidase inhibitor) (ECI) (Protein MUM) (Tissue carboxypeptidase inhibitor) (TCI)	chr3	158363611	158390482	LXN	Q9BS40	-
P49788	ODA	RARRES1	Retinoic acid receptor responder protein 1 (Phorbol ester-induced gene 1 protein) (PERG-1) (RAR-responsive protein TIG1) (Tazarotene-induced gene 1 protein)	chr3	158414681	158450485	RARRES1	P49788	-
P50591	INF	TRAIL	Tumor necrosis factor ligand superfamily member 10 (Apo-2 ligand) (Apo-2L) (TNF-related apoptosis-inducing ligand) (Protein TRAIL) (CD antigen CD253)	chr3	172223298	172241297	TNFSF10	P50591	-
P50591	ONC2	TNFSF10	Tumor necrosis factor ligand superfamily member 10 (Apo-2 ligand) (Apo-2L) (TNF-related apoptosis-inducing ligand) (Protein TRAIL) (CD antigen CD253)	chr3	172223298	172241297	TNFSF10	P50591	-
Q9UQV4	IRE	LAMP3	Lysosome-associated membrane glycoprotein 3 (LAMP-3) (Lysosomal-associated membrane protein 3) (DC-lysosome-associated membrane glycoprotein) (DC LAMP) (Protein TSC403) (CD antigen CD208)	chr3	182840001	182881627	LAMP3	Q9UQV4	-
Q04637	IRE	EIF4G1	Eukaryotic translation initiation factor 4 gamma 1 (eIF-4-gamma 1) (eIF-4G 1) (eIF-4G1) (p220)	chr3	184032283	184053146	EIF4G1	Q04637	+
P40225	CVD2	THPO	Thrombopoietin (C-mpl ligand) (ML) (Megakaryocyte colony-stimulating factor) (Megakaryocyte growth and development factor) (MGDF) (Myeloproliferative leukemia virus oncogene ligand)	chr3	184089723	184095932	THPO	P40225	-
Q9UGM5	CAM	FETUB	Fetuin-B (16G2) (Fetuin-like protein IRL685) (Gugu)	chr3	186353758	186370930	FETUB	Q9UGM5	+
P15907	CAM	ST6GAL1	Beta-galactoside alpha-2,6-sialyltransferase 1 (Alpha 2,6-ST 1) (EC 2.4.99.1) (B-cell antigen CD75) (CMP-N-acetylneuraminate-beta-galactosamide-alpha-2,6-sialyltransferase 1) (ST6Gal I) (ST6GalI) (Sialyltransferase 1)	chr3	186648274	186796341	ST6GAL1	P15907	+
P48740	IRE	MASP1	Mannan-binding lectin serine protease 1 (EC 3.4.21.-) (Complement factor MASP-3) (Complement-activating component of Ra-reactive factor) (Mannose-binding lectin-associated serine protease 1) (MASP-1) (Mannose-binding protein-associated serine protease) (Ra-reactive factor serine protease p100) (RaRF) (Serine protease 5) [Cleaved into: Mannan-binding lectin serine protease 1 heavy chain; Mannan-bi…	chr3	186935942	187009810	MASP1	P48740	-
P41236	MET	PPP1R2	Protein phosphatase inhibitor 2 (IPP-2)	chr3	195241221	195270209	PPP1R2	P41236	-
P02786	CVD3	TR	Transferrin receptor protein 1 (TR) (TfR) (TfR1) (Trfr) (T9) (p90) (CD antigen CD71) [Cleaved into: Transferrin receptor protein 1, serum form (sTfR)]	chr3	195754054	195809060	TFRC	P02786	-
P35475	CVD2	IDUA	Alpha-L-iduronidase (EC 3.2.1.76)	chr4	980785	998316	IDUA	P35475	+
Q9BUD6	CVD2	SPON2	Spondin-2 (Differentially expressed in cancerous and non-cancerous lung cells 1) (DIL-1) (Mindin)	chr4	1160720	1202750	SPON2	Q9BUD6	-
Q7L5Y9	ODA	MAEA	Macrophage erythroblast attacher (Cell proliferation-inducing gene 5 protein) (Erythroblast macrophage protein) (Human lung cancer oncogene 10 protein) (HLC-10)	chr4	1283639	1333935	MAEA	Q7L5Y9	+
Q9Y6A5	CRE	TACC3	Transforming acidic coiled-coil-containing protein 3 (ERIC-1)	chr4	1723227	1746898	TACC3	Q9Y6A5	+
P30533	NEU	Alpha-2-MRAP	Alpha-2-macroglobulin receptor-associated protein (Alpha-2-MRAP) (Low density lipoprotein receptor-related protein-associated protein 1) (RAP)	chr4	3508103	3534286	LRPAP1	P30533	-
Q9NX58	CRE	LYAR	Cell growth-regulating nucleolar protein	chr4	4269428	4291896	LYAR	Q9NX58	-
P25815	MET	S100P	Protein S100-P (Migration-inducing gene 9 protein) (MIG9) (Protein S100-E) (S100 calcium-binding protein P)	chr4	6694796	6698897	S100P	P25815	+
Q96PQ0	CRE	SORCS2	VPS10 domain-containing receptor SorCS2	chr4	7194265	7744554	SORCS2	Q96PQ0	+
Q10588	DEV	BST1	ADP-ribosyl cyclase/cyclic ADP-ribose hydrolase 2 (EC 3.2.2.6) (ADP-ribosyl cyclase 2) (Bone marrow stromal antigen 1) (BST-1) (Cyclic ADP-ribose hydrolase 2) (cADPr hydrolase 2) (CD antigen CD157)	chr4	15704573	15739936	BST1	Q10588	+
P28907	NEU	CD38	ADP-ribosyl cyclase/cyclic ADP-ribose hydrolase 1 (EC 3.2.2.6) (2'-phospho-ADP-ribosyl cyclase) (2'-phospho-ADP-ribosyl cyclase/2'-phospho-cyclic-ADP-ribose transferase) (EC 2.4.99.20) (2'-phospho-cyclic-ADP-ribose transferase) (ADP-ribosyl cyclase 1) (ADPRC 1) (Cyclic ADP-ribose hydrolase 1) (cADPr hydrolase 1) (T10) (CD antigen CD38)	chr4	15779898	15854853	CD38	P28907	+
Q14512	ONC2	FGF-BP1	Fibroblast growth factor-binding protein 1 (FGF-BP) (FGF-BP1) (FGF-binding protein 1) (FGFBP-1) (17 kDa heparin-binding growth factor-binding protein) (17 kDa HBGF-binding protein) (HBp17)	chr4	15937192	15940363	FGFBP1	Q14512	-
P09417	MET	QDPR	Dihydropteridine reductase (EC 1.5.1.34) (HDHPR) (Quinoid dihydropteridine reductase) (Short chain dehydrogenase/reductase family 33C member 1)	chr4	17461884	17513857	QDPR	P09417	-
P16234	NEU	PDGF-R-alpha	Platelet-derived growth factor receptor alpha (PDGF-R-alpha) (PDGFR-alpha) (EC 2.7.10.1) (Alpha platelet-derived growth factor receptor) (Alpha-type platelet-derived growth factor receptor) (CD140 antigen-like family member A) (CD140a antigen) (Platelet-derived growth factor alpha receptor) (Platelet-derived growth factor receptor 2) (PDGFR-2) (CD antigen CD140a)	chr4	55095264	55164414	PDGFRA	P16234	+
P10721	CAM	KIT	Mast/stem cell growth factor receptor Kit (SCFR) (EC 2.7.10.1) (Piebald trait protein) (PBT) (Proto-oncogene c-Kit) (Tyrosine-protein kinase Kit) (p145 c-kit) (v-kit Hardy-Zuckerman 4 feline sarcoma viral oncogene homolog) (CD antigen CD117)	chr4	55524085	55606881	KIT	P10721	+
P35968	ONC2	VEGFR-2	Vascular endothelial growth factor receptor 2 (VEGFR-2) (EC 2.7.10.1) (Fetal liver kinase 1) (FLK-1) (Kinase insert domain receptor) (KDR) (Protein-tyrosine kinase receptor flk-1) (CD antigen CD309)	chr4	55944644	55991756	KDR	P35968	-
Q16270	CVD3	IGFBP-7	Insulin-like growth factor-binding protein 7 (IBP-7) (IGF-binding protein 7) (IGFBP-7) (IGFBP-rP1) (MAC25 protein) (PGI2-stimulating factor) (Prostacyclin-stimulating factor) (Tumor-derived adhesion factor) (TAF)	chr4	57896939	57976551	IGFBP7	Q16270	-
P10145	INF	IL-8	Interleukin-8 (IL-8) (C-X-C motif chemokine 8) (Chemokine (C-X-C motif) ligand 8) (Emoctakin) (Granulocyte chemotactic protein 1) (GCP-1) (Monocyte-derived neutrophil chemotactic factor) (MDNCF) (Monocyte-derived neutrophil-activating peptide) (MONAP) (Neutrophil-activating protein 1) (NAP-1) (Protein 3-10C) (T-cell chemotactic factor) [Cleaved into: MDNCF-a (GCP/IL-8 protein IV) (IL8/NAP1 form I…	chr4	74606223	74609433	IL8	P10145	+
P80162	INF	CXCL6	C-X-C motif chemokine 6 (Chemokine alpha 3) (CKA-3) (Granulocyte chemotactic protein 2) (GCP-2) (Small-inducible cytokine B6) [Cleaved into: Small-inducible cytokine B6, N-processed variant 1; Small-inducible cytokine B6, N-processed variant 2; Small-inducible cytokine B6, N-processed variant 3]	chr4	74702214	74714781	CXCL6	P80162	+
P09341	CVD2	CXCL1	Growth-regulated alpha protein (C-X-C motif chemokine 1) (GRO-alpha(1-73)) (Melanoma growth stimulatory activity) (MGSA) (Neutrophil-activating protein 3) (NAP-3) [Cleaved into: GRO-alpha(4-73); GRO-alpha(5-73); GRO-alpha(6-73)]	chr4	74735110	74736959	CXCL1	P09341	+
P09341	INF	CXCL1	Growth-regulated alpha protein (C-X-C motif chemokine 1) (GRO-alpha(1-73)) (Melanoma growth stimulatory activity) (MGSA) (Neutrophil-activating protein 3) (NAP-3) [Cleaved into: GRO-alpha(4-73); GRO-alpha(5-73); GRO-alpha(6-73)]	chr4	74735110	74736959	CXCL1	P09341	+
P42830	INF	CXCL5	C-X-C motif chemokine 5 (ENA-78(1-78)) (Epithelial-derived neutrophil-activating protein 78) (Neutrophil-activating peptide ENA-78) (Small-inducible cytokine B5) [Cleaved into: ENA-78(8-78); ENA-78(9-78)]	chr4	74861359	74864496	CXCL5	P42830	-
P15514	ONC2	AR	Amphiregulin (AR) (Colorectum cell-derived growth factor) (CRDGF)	chr4	75310851	75320726	AREG	P15514	+
P15514	IRE	AREG	Amphiregulin (AR) (Colorectum cell-derived growth factor) (CRDGF)	chr4	75310851	75320726	AREG	P15514	+
P35070	ODA	BTC	Probetacellulin [Cleaved into: Betacellulin (BTC)]	chr4	75669969	75719896	BTC	P35070	-
Q02083	NEU	NAAA	N-acylethanolamine-hydrolyzing acid amidase (EC 3.5.1.-) (Acid ceramidase-like protein) (N-acylsphingosine amidohydrolase-like) (ASAH-like protein) [Cleaved into: N-acylethanolamine-hydrolyzing acid amidase subunit alpha; N-acylethanolamine-hydrolyzing acid amidase subunit beta]	chr4	76831809	76862204	NAAA	Q02083	-
Q07325	INF	CXCL9	C-X-C motif chemokine 9 (Gamma-interferon-induced monokine) (Monokine induced by interferon-gamma) (HuMIG) (MIG) (Small-inducible cytokine B9)	chr4	76922428	76928641	CXCL9	Q07325	-
P02778	INF	CXCL10	C-X-C motif chemokine 10 (10 kDa interferon gamma-induced protein) (Gamma-IP10) (IP-10) (Small-inducible cytokine B10) [Cleaved into: CXCL10(1-73)]	chr4	76942273	76944650	CXCL10	P02778	-
O14625	INF	CXCL11	C-X-C motif chemokine 11 (Beta-R1) (H174) (Interferon gamma-inducible protein 9) (IP-9) (Interferon-inducible T-cell alpha chemoattractant) (I-TAC) (Small-inducible cytokine B11)	chr4	76954835	76962568	CXCL11	O14625	-
Q14108	NEU	SCARB2	Lysosome membrane protein 2 (85 kDa lysosomal membrane sialoglycoprotein) (LGP85) (CD36 antigen-like 2) (Lysosome membrane protein II) (LIMP II) (Scavenger receptor class B member 2) (CD antigen CD36)	chr4	77079890	77135046	SCARB2	Q14108	-
O43927	ONC2	CXCL13	C-X-C motif chemokine 13 (Angie) (B cell-attracting chemokine 1) (BCA-1) (B lymphocyte chemoattractant) (CXC chemokine BLC) (Small-inducible cytokine B13)	chr4	78432907	78532988	CXCL13	O43927	+
Q14515	CAM	SPARCL1	SPARC-like protein 1 (High endothelial venule protein) (Hevin) (MAST 9)	chr4	88394487	88452213	SPARCL1	Q14515	-
Q9NQ76	CVD3	MEPE	Matrix extracellular phosphoglycoprotein (Osteoblast/osteocyte factor 45) (OF45)	chr4	88742563	88767969	MEPE	Q9NQ76	+
P10451	CVD3	OPN	Osteopontin (Bone sialoprotein 1) (Nephropontin) (Secreted phosphoprotein 1) (SPP-1) (Urinary stone protein) (Uropontin)	chr4	88896819	88904562	SPP1	P10451	+
O60760	ODA	HPGDS	Hematopoietic prostaglandin D synthase (H-PGDS) (EC 5.3.99.2) (GST class-sigma) (Glutathione S-transferase) (EC 2.5.1.18) (Glutathione-dependent PGD synthase) (Glutathione-requiring prostaglandin D synthase) (Prostaglandin-H2 D-isomerase)	chr4	95219686	95264027	HPGDS	O60760	-
O95185	NEU	UNC5C	Netrin receptor UNC5C (Protein unc-5 homolog 3) (Protein unc-5 homolog C)	chr4	96083655	96470357	UNC5C	O95185	-
P53582	ODA	METAP1	Methionine aminopeptidase 1 (MAP 1) (MetAP 1) (EC 3.4.11.18) (Peptidase M 1)	chr4	99916771	99983964	METAP1	P53582	+
Q9UN19	IRE	DAPP1	Dual adapter for phosphotyrosine and 3-phosphotyrosine and 3-phosphoinositide (hDAPP1) (B lymphocyte adapter protein Bam32) (B-cell adapter molecule of 32 kDa)	chr4	100737990	100791311	DAPP1	Q9UN19	+
Q8NDB2	ODA	BANK1	B-cell scaffold protein with ankyrin repeats	chr4	102332443	102995969	BANK1	Q8NDB2	+
P01133	ONC2	EGF	Pro-epidermal growth factor (EGF) [Cleaved into: Epidermal growth factor (Urogastrone)]	chr4	110834040	110933422	EGF	P01133	+
P12104	CVD2	FABP2	Fatty acid-binding protein, intestinal (Fatty acid-binding protein 2) (Intestinal-type fatty acid-binding protein) (I-FABP)	chr4	120238405	120243545	FABP2	P12104	-
P60568	INF	IL-2	Interleukin-2 (IL-2) (T-cell growth factor) (TCGF) (Aldesleukin)	chr4	123372625	123377880	IL2	P60568	-
P09038	IRE	FGF2	Fibroblast growth factor 2 (FGF-2) (Basic fibroblast growth factor) (bFGF) (Heparin-binding growth factor 2) (HBGF-2)	chr4	123747863	123819391	FGF2	P09038	+
Q15797	ODA	SMAD1	Mothers against decapentaplegic homolog 1 (MAD homolog 1) (Mothers against DPP homolog 1) (JV4-1) (Mad-related protein 1) (SMAD family member 1) (SMAD 1) (Smad1) (hSMAD1) (Transforming growth factor-beta-signaling protein 1) (BSP-1)	chr4	146402346	146479231	SMAD1	Q15797	+
P43234	MET	CTSO	Cathepsin O (EC 3.4.22.42)	chr4	156845270	156875069	CTSO	P43234	-
Q9NRA1	ODA	PDGFC	Platelet-derived growth factor C (PDGF-C) (Fallotein) (Spinal cord-derived growth factor) (SCDGF) (VEGF-E) [Cleaved into: Platelet-derived growth factor C, latent form (PDGFC latent form); Platelet-derived growth factor C, receptor-binding form (PDGFC receptor-binding form)]	chr4	157681606	157892546	PDGFC	Q9NRA1	-
P16870	ONC2	CPE	Carboxypeptidase E (CPE) (EC 3.4.17.10) (Carboxypeptidase H) (CPH) (Enkephalin convertase) (Prohormone-processing carboxypeptidase)	chr4	166282346	166419472	CPE	P16870	+
P49767	ODA	VEGFC	Vascular endothelial growth factor C (VEGF-C) (Flt4 ligand) (Flt4-L) (Vascular endothelial growth factor-related protein) (VRP)	chr4	177604689	177713881	VEGFC	P49767	-
P42574	CVD3	CASP-3	Caspase-3 (CASP-3) (EC 3.4.22.56) (Apopain) (Cysteine protease CPP32) (CPP-32) (Protein Yama) (SREBP cleavage activity 1) (SCA-1) [Cleaved into: Caspase-3 subunit p17; Caspase-3 subunit p12]	chr4	185548850	185570663	CASP3	P42574	-
O15455	ONC2	TLR3	Toll-like receptor 3 (CD antigen CD283)	chr4	186990306	187009223	TLR3	O15455	+
P03951	CAM	F11	Coagulation factor XI (FXI) (EC 3.4.21.27) (Plasma thromboplastin antecedent) (PTA) [Cleaved into: Coagulation factor XIa heavy chain; Coagulation factor XIa light chain]	chr4	187187099	187210835	F11	P03951	+
P55285	NEU	CDH6	Cadherin-6 (Kidney cadherin) (K-cadherin)	chr5	31193857	31329253	CDH6	P55285	+
P16871	CAM	IL7R	Interleukin-7 receptor subunit alpha (IL-7 receptor subunit alpha) (IL-7R subunit alpha) (IL-7R-alpha) (IL-7RA) (CDw127) (CD antigen CD127)	chr5	35852797	35879705	IL7R	P16871	+
P39905	INF	hGDNF	Glial cell line-derived neurotrophic factor (hGDNF) (Astrocyte-derived trophic factor) (ATF)	chr5	37812779	37839788	GDNF	P39905	-
P39905	NEU	GDNF	Glial cell line-derived neurotrophic factor (hGDNF) (Astrocyte-derived trophic factor) (ATF)	chr5	37812779	37839788	GDNF	P39905	-
P42702	INF	LIF-R	Leukemia inhibitory factor receptor (LIF receptor) (LIF-R) (CD antigen CD118)	chr5	38475065	38608456	LIFR	P42702	-
Q99650	CAM	OSMR	Oncostatin-M-specific receptor subunit beta (Interleukin-31 receptor subunit beta) (IL-31 receptor subunit beta) (IL-31R subunit beta) (IL-31R-beta) (IL-31RB)	chr5	38845960	38945698	OSMR	Q99650	+
P98082	MET	DAB2	Disabled homolog 2 (Adaptor molecule disabled-2) (Differentially expressed in ovarian carcinoma 2) (DOC-2) (Differentially-expressed protein 2)	chr5	39371780	39462402	DAB2	P98082	-
Q9NRJ3	INF	CCL28	C-C motif chemokine 28 (Mucosae-associated epithelial chemokine) (MEC) (Protein CCK1) (Small-inducible cytokine A28)	chr5	43376747	43412493	CCL28	Q9NRJ3	-
P19883	CVD2	FS	Follistatin (FS) (Activin-binding protein)	chr5	52776239	52782964	FST	P19883	+
Q9NQ30	ONC2	ESM-1	Endothelial cell-specific molecule 1 (ESM-1)	chr5	54273692	54318499	ESM1	Q9NQ30	-
P12544	NEU	GZMA	Granzyme A (EC 3.4.21.78) (CTL tryptase) (Cytotoxic T-lymphocyte proteinase 1) (Fragmentin-1) (Granzyme-1) (Hanukkah factor) (H factor) (HF)	chr5	54398476	54406080	GZMA	P12544	+
Q96RT1	ODA	ERBB2IP	Erbin (Densin-180-like protein) (Erbb2-interacting protein) (Protein LAP2)	chr5	65222303	65378377	ERBB2IP	Q96RT1	+
Q13576	CRE	IQGAP2	Ras GTPase-activating-like protein IQGAP2	chr5	75699074	76003957	IQGAP2	Q13576	+
P25116	CVD2	PAR-1	Proteinase-activated receptor 1 (PAR-1) (Coagulation factor II receptor) (Thrombin receptor)	chr5	76011868	76031606	F2R	P25116	+
P24387	DEV	CRHBP	Corticotropin-releasing factor-binding protein (CRF-BP) (CRF-binding protein) (Corticotropin-releasing hormone-binding protein) (CRH-BP)	chr5	76248538	76276983	CRHBP	P24387	+
P15848	CRE	ARSB	Arylsulfatase B (ASB) (EC 3.1.6.12) (N-acetylgalactosamine-4-sulfatase) (G4S)	chr5	78073032	78281910	ARSB	P15848	-
P35443	CAM	THBS4	Thrombospondin-4	chr5	79287134	79379110	THBS4	P35443	+
P13611	MET	VCAN	Versican core protein (Chondroitin sulfate proteoglycan core protein 2) (Chondroitin sulfate proteoglycan 2) (Glial hyaluronate-binding protein) (GHAP) (Large fibroblast proteoglycan) (PG-M)	chr5	82767284	82878122	VCAN	P13611	+
O43854	ODA	EDIL3	EGF-like repeat and discoidin I-like domain-containing protein 3 (Developmentally-regulated endothelial cell locus 1 protein) (Integrin-binding protein DEL1)	chr5	83236373	83680611	EDIL3	O43854	-
P20936	ODA	RASA1	Ras GTPase-activating protein 1 (GAP) (GTPase-activating protein) (RasGAP) (Ras p21 protein activator) (p120GAP)	chr5	86563705	86687748	RASA1	P20936	+
P35754	MET	GLRX	Glutaredoxin-1 (Thioltransferase-1) (TTase-1)	chr5	95087023	95158709	GLRX	P35754	-
Q6NW40	NEU	RGMB	RGM domain family member B (DRG11-responsive axonal guidance and outgrowth of neurite) (DRAGON)	chr5	98104354	98134347	RGMB	Q6NW40	+
P19021	CAM	PAM	Peptidyl-glycine alpha-amidating monooxygenase (PAM) [Includes: Peptidylglycine alpha-hydroxylating monooxygenase (PHM) (EC 1.14.17.3); Peptidyl-alpha-hydroxyglycine alpha-amidating lyase (EC 4.3.2.5) (Peptidylamidoglycolate lyase) (PAL)]	chr5	102089685	102366809	PAM	P19021	+
Q969D9	INF	TSLP	Thymic stromal lymphopoietin	chr5	110405760	110413722	TSLP	Q969D9	+
P05113	INF	IL-5	Interleukin-5 (IL-5) (B-cell differentiation factor I) (Eosinophil differentiation factor) (T-cell replacing factor) (TRF)	chr5	131877136	131892530	IL5	P05113	-
P05113	IRE	IL5	Interleukin-5 (IL-5) (B-cell differentiation factor I) (Eosinophil differentiation factor) (T-cell replacing factor) (TRF)	chr5	131877136	131892530	IL5	P05113	-
P35225	INF	IL-13	Interleukin-13 (IL-13)	chr5	131991955	131996802	IL13	P35225	+
P05112	INF	IL-4	Interleukin-4 (IL-4) (B-cell stimulatory factor 1) (BSF-1) (Binetrakin) (Lymphocyte stimulatory factor 1) (Pitrakinra)	chr5	132009678	132018368	IL4	P05112	+
Q15582	CAM	TGFBI	Transforming growth factor-beta-induced protein ig-h3 (Beta ig-h3) (Kerato-epithelin) (RGD-containing collagen-associated protein) (RGD-CAP)	chr5	135364584	135399507	TGFBI	Q15582	+
Q99717	ONC2	MAD-homolog-5	Mothers against decapentaplegic homolog 5 (MAD homolog 5) (Mothers against DPP homolog 5) (JV5-1) (SMAD family member 5) (SMAD 5) (Smad5) (hSmad5)	chr5	135468534	135524435	SMAD5	Q99717	+
Q08629	NEU	SPOCK1	Testican-1 (Protein SPOCK)	chr5	136310987	136934068	SPOCK1	Q08629	-
O60609	NEU	GDNFR-alpha-3	GDNF family receptor alpha-3 (GDNF receptor alpha-3) (GDNFR-alpha-3) (GFR-alpha-3)	chr5	137588068	137610360	GFRA3	O60609	-
Q99075	CVD2	HB-EGF	Proheparin-binding EGF-like growth factor [Cleaved into: Heparin-binding EGF-like growth factor (HB-EGF) (HBEGF) (Diphtheria toxin receptor) (DT-R)]	chr5	139712428	139726216	HBEGF	Q99075	-
P00995	DEV	SPINK1	Serine protease inhibitor Kazal-type 1 (Pancreatic secretory trypsin inhibitor) (Tumor-associated trypsin inhibitor) (TATI)	chr5	147204131	147211349	SPINK1	P00995	-
Q96PL1	CVD3	SCGB3A2	Secretoglobin family 3A member 2 (Pneumo secretory protein 1) (PnSP-1) (Uteroglobin-related protein 1)	chr5	147250245	147261754	SCGB3A2	Q96PL1	+
Q9NQ38	DEV	SPINK5	Serine protease inhibitor Kazal-type 5 (Lympho-epithelial Kazal-type-related inhibitor) (LEKTI) [Cleaved into: Hemofiltrate peptide HF6478; Hemofiltrate peptide HF7665]	chr5	147405246	147516852	SPINK5	Q9NQ38	+
P09619	DEV	PDGFRB	Platelet-derived growth factor receptor beta (PDGF-R-beta) (PDGFR-beta) (EC 2.7.10.1) (Beta platelet-derived growth factor receptor) (Beta-type platelet-derived growth factor receptor) (CD140 antigen-like family member B) (Platelet-derived growth factor receptor 1) (PDGFR-1) (CD antigen CD140b)	chr5	149493400	149535435	PDGFRB	P09619	-
P04233	DEV	CD74	HLA class II histocompatibility antigen gamma chain (HLA-DR antigens-associated invariant chain) (Ia antigen-associated invariant chain) (Ii) (p33) (CD antigen CD74)	chr5	149781200	149792492	CD74	P04233	-
P09486	ONC2	SPARC	SPARC (Basement-membrane protein 40) (BM-40) (Osteonectin) (ON) (Secreted protein acidic and rich in cysteine)	chr5	151040657	151066726	SPARC	P09486	-
Q86SR1	ODA	GALNT10	Polypeptide N-acetylgalactosaminyltransferase 10 (EC 2.4.1.41) (Polypeptide GalNAc transferase 10) (GalNAc-T10) (pp-GaNTase 10) (Protein-UDP acetylgalactosaminyltransferase 10) (UDP-GalNAc:polypeptide N-acetylgalactosaminyltransferase 10)	chr5	153570290	153800544	GALNT10	Q86SR1	+
Q96H15	CAM	TIMD4	T-cell immunoglobulin and mucin domain-containing protein 4 (TIMD-4) (T-cell immunoglobulin mucin receptor 4) (TIM-4) (T-cell membrane protein 4)	chr5	156346293	156390266	TIMD4	Q96H15	-
Q96D42	CVD2	TIM	Hepatitis A virus cellular receptor 1 (HAVcr-1) (Kidney injury molecule 1) (KIM-1) (T-cell immunoglobulin and mucin domain-containing protein 1) (TIMD-1) (T-cell immunoglobulin mucin receptor 1) (TIM) (TIM-1) (T-cell membrane protein 1)	chr5	156456424	156486130	HAVCR1	Q96D42	-
Q96D42	ODA	KIM1	Hepatitis A virus cellular receptor 1 (HAVcr-1) (Kidney injury molecule 1) (KIM-1) (T-cell immunoglobulin and mucin domain-containing protein 1) (TIMD-1) (T-cell immunoglobulin mucin receptor 1) (TIM) (TIM-1) (T-cell membrane protein 1)	chr5	156456424	156486130	HAVCR1	Q96D42	-
Q8TDQ0	DEV	HAVCR2	Hepatitis A virus cellular receptor 2 (HAVcr-2) (T-cell immunoglobulin and mucin domain-containing protein 3) (TIMD-3) (T-cell immunoglobulin mucin receptor 3) (TIM-3) (T-cell membrane protein 3)	chr5	156512843	156569880	HAVCR2	Q8TDQ0	-
P29460	INF	IL-12B	Interleukin-12 subunit beta (IL-12B) (Cytotoxic lymphocyte maturation factor 40 kDa subunit) (CLMF p40) (IL-12 subunit p40) (NK cell stimulatory factor chain 2) (NKSF2)	chr5	158741791	158757895	IL12B	P29460	-
P51161	CVD2	GT	Gastrotropin (GT) (Fatty acid-binding protein 6) (Ileal lipid-binding protein) (ILBP) (Intestinal 15 kDa protein) (I-15P) (Intestinal bile acid-binding protein) (I-BABP)	chr5	159614374	159665742	FABP6	P51161	+
Q96QR1	DEV	SCGB3A1	Secretoglobin family 3A member 1 (Cytokine HIN-1) (High in normal 1) (Pneumo secretory protein 2) (PnSP-2) (Uteroglobin-related protein 2)	chr5	180017103	180018540	SCGB3A1	Q96QR1	-
P35916	ONC2	VEGFR-3	Vascular endothelial growth factor receptor 3 (VEGFR-3) (EC 2.7.10.1) (Fms-like tyrosine kinase 4) (FLT-4) (Tyrosine-protein kinase receptor FLT4)	chr5	180028506	180076624	FLT4	P35916	-
P35237	MET	SERPINB6	Serpin B6 (Cytoplasmic antiproteinase) (CAP) (Peptidase inhibitor 6) (PI-6) (Placental thrombin inhibitor)	chr6	2948393	2972090	SERPINB6	P35237	-
P16083	MET	NQO2	Ribosyldihydronicotinamide dehydrogenase [quinone] (EC 1.10.5.1) (NRH dehydrogenase [quinone] 2) (NRH:quinone oxidoreductase 2) (Quinone reductase 2) (QR2)	chr6	2988221	3019996	NQO2	P16083	+
P22004	CVD2	BMP-6	Bone morphogenetic protein 6 (BMP-6) (VG-1-related protein) (VG-1-R) (VGR-1)	chr6	7727030	7881655	BMP6	P22004	+
Q8NBS9	MET	TXNDC5	Thioredoxin domain-containing protein 5 (Endoplasmic reticulum resident protein 46) (ER protein 46) (ERp46) (Thioredoxin-like protein p46)	chr6	7881483	8026646	TXNDC5	Q8NBS9	-
Q9NXA8	ODA	SIRT5	NAD-dependent protein deacylase sirtuin-5, mitochondrial (EC 3.5.1.-) (Regulatory protein SIR2 homolog 5) (SIR2-like protein 5)	chr6	13574816	13614790	SIRT5	Q9NXA8	+
Q01151	IRE	CD83	CD83 antigen (hCD83) (B-cell activation protein) (Cell surface protein HB15) (CD antigen CD83)	chr6	14117872	14137149	CD83	Q01151	+
P78410	IRE	BTN3A2	Butyrophilin subfamily 3 member A2	chr6	26365387	26378546	BTN3A2	P78410	+
Q16653	CRE	MOG	Myelin-oligodendrocyte glycoprotein	chr6	29624758	29640149	MOG	Q16653	+
Q08345	NEU	DDR1	Epithelial discoidin domain-containing receptor 1 (Epithelial discoidin domain receptor 1) (EC 2.7.10.1) (CD167 antigen-like family member A) (Cell adhesion kinase) (Discoidin receptor tyrosine kinase) (HGK2) (Mammary carcinoma kinase 10) (MCK-10) (Protein-tyrosine kinase 3A) (Protein-tyrosine kinase RTK-6) (TRK E) (Tyrosine kinase DDR) (Tyrosine-protein kinase CAK) (CD antigen CD167a)	chr6	30844198	30867933	DDR1	Q08345	+
P01374	INF	TNFB	Lymphotoxin-alpha (LT-alpha) (TNF-beta) (Tumor necrosis factor ligand superfamily member 1)	chr6	31539831	31542101	LTA	P01374	+
P01375	INF	TNF	Tumor necrosis factor (Cachectin) (TNF-alpha) (Tumor necrosis factor ligand superfamily member 2) (TNF-a) [Cleaved into: Tumor necrosis factor, membrane form (N-terminal fragment) (NTF); Intracellular domain 1 (ICD1); Intracellular domain 2 (ICD2); C-domain 1; C-domain 2; Tumor necrosis factor, soluble form]	chr6	31543344	31546113	TNF	P01375	+
P46379	MET	BAG6	Large proline-rich protein BAG6 (BAG family molecular chaperone regulator 6) (BCL2-associated athanogene 6) (BAG-6) (HLA-B-associated transcript 3) (Protein G3) (Protein Scythe)	chr6	31606805	31620482	BAG6	P46379	-
O95445	CAM	APOM	Apolipoprotein M (Apo-M) (ApoM) (Protein G3a)	chr6	31620193	31625987	APOM	O95445	+
P06681	CAM	C2	Complement C2 (EC 3.4.21.43) (C3/C5 convertase) [Cleaved into: Complement C2b fragment; Complement C2a fragment]	chr6	31865562	31913449	C2	P06681	+
P22105	CAM	TNXB	Tenascin-X (TN-X) (Hexabrachion-like protein)	chr6	32008931	32083111	TNXB	P22105	-
Q15109	CVD2	RAGE	Advanced glycosylation end product-specific receptor (Receptor for advanced glycosylation end products)	chr6	32148745	32152101	AGER	Q15109	-
P38936	ONC2	DKN1A	Cyclin-dependent kinase inhibitor 1 (CDK-interacting protein 1) (Melanoma differentiation-associated protein 6) (MDA-6) (p21)	chr6	36644305	36655116	CDKN1A	P38936	+
Q8NFP4	NEU	MDGA1	MAM domain-containing glycosylphosphatidylinositol anchor protein 1 (GPI and MAM protein) (GPIM) (Glycosylphosphatidylinositol-MAM) (MAM domain-containing protein 3)	chr6	37600284	37667082	MDGA1	Q8NFP4	-
Q04760	CVD2	GLO1	Lactoylglutathione lyase (EC 4.4.1.5) (Aldoketomutase) (Glyoxalase I) (Glx I) (Ketone-aldehyde mutase) (Methylglyoxalase) (S-D-lactoylglutathione methylglyoxal lyase)	chr6	38643701	38670917	GLO1	Q04760	-
Q5T2D2	CVD3	TLT-2	Trem-like transcript 2 protein (TLT-2) (Triggering receptor expressed on myeloid cells-like protein 2)	chr6	41158015	41168932	TREML2	Q5T2D2	-
Q9NP99	IRE	TREM1	Triggering receptor expressed on myeloid cells 1 (TREM-1) (Triggering receptor expressed on monocytes 1) (CD antigen CD354)	chr6	41235664	41254457	TREM1	Q9NP99	-
Q13308	ODA	PTK7	Inactive tyrosine-protein kinase 7 (Colon carcinoma kinase 4) (CCK-4) (Protein-tyrosine kinase 7) (Pseudo tyrosine kinase receptor 7) (Tyrosine-protein kinase-like 7)	chr6	43044006	43129457	PTK7	Q13308	+
P15692	INF	VEGF-A	Vascular endothelial growth factor A (VEGF-A) (Vascular permeability factor) (VPF)	chr6	43737921	43754224	VEGFA	P15692	+
P15692	ONC2	VEGF-A	Vascular endothelial growth factor A (VEGF-A) (Vascular permeability factor) (VPF)	chr6	43737921	43754224	VEGFA	P15692	+
O00221	CRE	NFKBIE	NF-kappa-B inhibitor epsilon (NF-kappa-BIE) (I-kappa-B-epsilon) (IkB-E) (IkB-epsilon) (IkappaBepsilon)	chr6	44225903	44233500	NFKBIE	O00221	-
Q13093	CAM	PLA2G7	Platelet-activating factor acetylhydrolase (PAF acetylhydrolase) (EC 3.1.1.47) (1-alkyl-2-acetylglycerophosphocholine esterase) (2-acetyl-1-alkylglycerophosphocholine esterase) (Group-VIIA phospholipase A2) (gVIIA-PLA2) (LDL-associated phospholipase A2) (LDL-PLA(2)) (PAF 2-acylhydrolase)	chr6	46671938	46703430	PLA2G7	Q13093	-
O75509	NEU	TNFRSF21	Tumor necrosis factor receptor superfamily member 21 (Death receptor 6) (CD antigen CD358)	chr6	47199268	47277641	TNFRSF21	O75509	-
Q9Y5K6	MET	CD2AP	CD2-associated protein (Adapter protein CMS) (Cas ligand with multiple SH3 domains)	chr6	47445525	47594999	CD2AP	Q9Y5K6	+
P16562	CRE	CRISP2	Cysteine-rich secretory protein 2 (CRISP-2) (Cancer/testis antigen 36) (CT36) (Testis-specific protein TPX-1)	chr6	49660073	49681274	CRISP2	P16562	-
Q16552	INF	IL-17A	Interleukin-17A (IL-17) (IL-17A) (Cytotoxic T-lymphocyte-associated antigen 8) (CTLA-8)	chr6	52051185	52055436	IL17A	Q16552	+
Q6YHK3	DEV	CD109	CD109 antigen (150 kDa TGF-beta-1-binding protein) (C3 and PZP-like alpha-2-macroglobulin domain-containing protein 7) (Platelet-specific Gov antigen) (p180) (r150) (CD antigen CD109)	chr6	74405508	74538040	CD109	Q6YHK3	+
P21589	ONC2	5-NT	5'-nucleotidase (5'-NT) (EC 3.1.3.5) (Ecto-5'-nucleotidase) (CD antigen CD73)	chr6	86159809	86205500	NT5E	P21589	+
P01215	DEV	CGA	Glycoprotein hormones alpha chain (Anterior pituitary glycoprotein hormones common subunit alpha) (Choriogonadotropin alpha chain) (Chorionic gonadotrophin subunit alpha) (CG-alpha) (Follicle-stimulating hormone alpha chain) (FSH-alpha) (Follitropin alpha chain) (Luteinizing hormone alpha chain) (LSH-alpha) (Lutropin alpha chain) (Thyroid-stimulating hormone alpha chain) (TSH-alpha) (Thyrotropin …	chr6	87795216	87804824	CGA	P01215	-
Q04900	MET	CD164	Sialomucin core protein 24 (MUC-24) (Endolyn) (Multi-glycosylated core protein 24) (MGC-24) (MGC-24v) (CD antigen CD164)	chr6	109687717	109703762	CD164	Q04900	-
Q92558	CRE	WASF1	Wiskott-Aldrich syndrome protein family member 1 (WASP family protein member 1) (Protein WAVE-1) (Verprolin homology domain-containing protein 1)	chr6	110421022	110501207	WASF1	Q92558	-
Q16363	DEV	LAMA4	Laminin subunit alpha-4 (Laminin-14 subunit alpha) (Laminin-8 subunit alpha) (Laminin-9 subunit alpha)	chr6	112429963	112576141	LAMA4	Q16363	-
Q9BXY4	ONC2	RSPO3	R-spondin-3 (Protein with TSP type-1 repeat) (hPWTSR) (Roof plate-specific spondin-3) (hRspo3) (Thrombospondin type-1 domain-containing protein 2)	chr6	127439749	127518910	RSPO3	Q9BXY4	+
P05089	MET	ARG1	Arginase-1 (EC 3.5.3.1) (Liver-type arginase) (Type I arginase)	chr6	131894284	131905472	ARG1	P05089	+
Q9UHF4	INF	IL-20RA	Interleukin-20 receptor subunit alpha (IL-20 receptor subunit alpha) (IL-20R-alpha) (IL-20RA) (Cytokine receptor class-II member 8) (Cytokine receptor family 2 member 8) (CRF2-8) (IL-20R1) (ZcytoR7)	chr6	137321108	137366298	IL20RA	Q9UHF4	-
P15260	ONC2	IFN-gamma-R1	Interferon gamma receptor 1 (IFN-gamma receptor 1) (IFN-gamma-R1) (CDw119) (Interferon gamma receptor alpha-chain) (IFN-gamma-R-alpha) (CD antigen CD119)	chr6	137518621	137540586	IFNGR1	P15260	-
Q86VZ4	MET	LRP11	Low-density lipoprotein receptor-related protein 11 (LRP-11)	chr6	150139934	150186199	LRP11	Q86VZ4	-
Q9BZM5	NEU	N2DL-2	UL16-binding protein 2 (ALCAN-alpha) (NKG2D ligand 2) (N2DL-2) (NKG2DL2) (Retinoic acid early transcript 1H)	chr6	150263136	150270371	ULBP2	Q9BZM5	+
P15311	NEU	EZR	Ezrin (Cytovillin) (Villin-2) (p81)	chr6	159186773	159240444	EZR	P15311	-
P04179	CVD2	SOD2	Superoxide dismutase [Mn], mitochondrial (EC 1.15.1.1)	chr6	160090089	160183561	SOD2	P04179	-
P11717	DEV	IGF2R	Cation-independent mannose-6-phosphate receptor (CI Man-6-P receptor) (CI-MPR) (M6PR) (300 kDa mannose 6-phosphate receptor) (MPR 300) (Insulin-like growth factor 2 receptor) (Insulin-like growth factor II receptor) (IGF-II receptor) (M6P/IGF2 receptor) (M6P/IGF2R) (CD antigen CD222)	chr6	160390131	160534539	IGF2R	P11717	+
Q9H3U7	NEU	SMOC2	SPARC-related modular calcium-binding protein 2 (Secreted modular calcium-binding protein 2) (SMOC-2) (Smooth muscle-associated protein 2) (SMAP-2)	chr6	168841831	169073984	SMOC2	Q9H3U7	+
P35442	CVD2	THBS2	Thrombospondin-2	chr6	169615875	169654139	THBS2	P35442	-
O00548	ONC2	DLL1	Delta-like protein 1 (Drosophila Delta homolog 1) (Delta1) (H-Delta-1)	chr6	170591294	170599561	DLL1	O00548	-
P04085	CVD3	PDGF-subunit-A	Platelet-derived growth factor subunit A (PDGF subunit A) (PDGF-1) (Platelet-derived growth factor A chain) (Platelet-derived growth factor alpha polypeptide)	chr7	536895	559933	PDGFA	P04085	-
Q05084	IRE	ICA1	Islet cell autoantigen 1 (69 kDa islet cell autoantigen) (ICA69) (Islet cell autoantigen p69) (ICAp69) (p69)	chr7	8152814	8302317	ICA1	Q05084	-
O95994	ODA	AGR2	Anterior gradient protein 2 homolog (AG-2) (hAG-2) (HPC8) (Secreted cement gland protein XAG-2 homolog)	chr7	16831435	16873057	AGR2	O95994	-
Q8TD06	CRE	AGR3	Anterior gradient protein 3 (AG-3) (AG3) (hAG-3) (Anterior gradient 3 homolog) (Breast cancer membrane protein 11) (Protein disulfide isomerase family A, member 18)	chr7	16899029	16921611	AGR3	Q8TD06	-
P05231	CVD2	IL-6	Interleukin-6 (IL-6) (B-cell stimulatory factor 2) (BSF-2) (CTL differentiation factor) (CDF) (Hybridoma growth factor) (Interferon beta-2) (IFN-beta-2)	chr7	22765503	22771621	IL6	P05231	+
P05231	INF	IL-6	Interleukin-6 (IL-6) (B-cell stimulatory factor 2) (BSF-2) (CTL differentiation factor) (CDF) (Hybridoma growth factor) (Interferon beta-2) (IFN-beta-2)	chr7	22765503	22771621	IL6	P05231	+
P05231	ONC2	IL-6	Interleukin-6 (IL-6) (B-cell stimulatory factor 2) (BSF-2) (CTL differentiation factor) (CDF) (Hybridoma growth factor) (Interferon beta-2) (IFN-beta-2)	chr7	22765503	22771621	IL6	P05231	+
P05231	IRE	IL6	Interleukin-6 (IL-6) (B-cell stimulatory factor 2) (BSF-2) (CTL differentiation factor) (CDF) (Hybridoma growth factor) (Interferon beta-2) (IFN-beta-2)	chr7	22765503	22771621	IL6	P05231	+
Q14956	ONC2	GPNMB	Transmembrane glycoprotein NMB (Transmembrane glycoprotein HGFIN)	chr7	23275586	23314727	GPNMB	Q14956	+
P08833	CVD3	IGFBP-1	Insulin-like growth factor-binding protein 1 (IBP-1) (IGF-binding protein 1) (IGFBP-1) (Placental protein 12) (PP12)	chr7	45927956	45933267	IGFBP1	P08833	+
P17936	CAM	IGFBP3	Insulin-like growth factor-binding protein 3 (IBP-3) (IGF-binding protein 3) (IGFBP-3)	chr7	45951949	45961473	IGFBP3	P17936	-
Q2TAL6	NEU	VWC2	Brorin (Brain-specific chordin-like protein) (von Willebrand factor C domain-containing protein 2)	chr7	49813257	49961546	VWC2	Q2TAL6	+
P20711	MET	DDC	Aromatic-L-amino-acid decarboxylase (AADC) (EC 4.1.1.28) (DOPA decarboxylase) (DDC)	chr7	50526134	50633154	DDC	P20711	-
P00533	CVD3	EGFR	Epidermal growth factor receptor (EC 2.7.10.1) (Proto-oncogene c-ErbB-1) (Receptor tyrosine-protein kinase erbB-1)	chr7	55086714	55324313	EGFR	P00533	+
Q8NBJ7	MET	SUMF2	Sulfatase-modifying factor 2 (C-alpha-formylglycine-generating enzyme 2)	chr7	56131695	56148363	SUMF2	Q8NBJ7	+
P08236	DEV	GUSB	Beta-glucuronidase (EC 3.2.1.31) (Beta-G1)	chr7	65425671	65447301	GUSB	P08236	-
Q9GZY6	ODA	LAT2	Linker for activation of T-cells family member 2 (Linker for activation of B-cells) (Membrane-associated adapter molecule) (Non-T-cell activation linker) (Williams-Beuren syndrome chromosomal region 15 protein) (Williams-Beuren syndrome chromosomal region 5 protein)	chr7	73613982	73644161	LAT2	Q9GZY6	+
O00175	CVD3	CCL24	C-C motif chemokine 24 (CK-beta-6) (Eosinophil chemotactic protein 2) (Eotaxin-2) (Myeloid progenitor inhibitory factor 2) (MPIF-2) (Small-inducible cytokine A24)	chr7	75440983	75452674	CCL24	O00175	-
P04792	CVD2	HSP-27	Heat shock protein beta-1 (HspB1) (28 kDa heat shock protein) (Estrogen-regulated 24 kDa protein) (Heat shock 27 kDa protein) (HSP 27) (Stress-responsive protein 27) (SRP27)	chr7	75931861	75933612	HSPB1	P04792	+
Q8WTU2	MET	SSC4D	Scavenger receptor cysteine-rich domain-containing group B protein (Four scavenger receptor cysteine-rich domains-containing protein) (S4D-SRCRB)	chr7	76018651	76039012	SRCRB4D	Q8WTU2	-
A4D1B5	CRE	GSAP	Gamma-secretase-activating protein (GSAP) (Protein pigeon homolog) [Cleaved into: Gamma-secretase-activating protein 16 kDa C-terminal form (GSAP-16K)]	chr7	76940068	77045717	GSAP	A4D1B5	-
P14210	INF	HGF	Hepatocyte growth factor (Hepatopoietin-A) (Scatter factor) (SF) [Cleaved into: Hepatocyte growth factor alpha chain; Hepatocyte growth factor beta chain]	chr7	81328322	81399754	HGF	P14210	-
P14210	ONC2	HGF	Hepatocyte growth factor (Hepatopoietin-A) (Scatter factor) (SF) [Cleaved into: Hepatocyte growth factor alpha chain; Hepatocyte growth factor beta chain]	chr7	81328322	81399754	HGF	P14210	-
Q9P0K1	NEU	ADAM-22	Disintegrin and metalloproteinase domain-containing protein 22 (ADAM 22) (Metalloproteinase-disintegrin ADAM22-3) (Metalloproteinase-like, disintegrin-like, and cysteine-rich protein 2)	chr7	87563458	87832204	ADAM22	Q9P0K1	+
P48307	ONC2	TFPI-2	Tissue factor pathway inhibitor 2 (TFPI-2) (Placental protein 5) (PP5)	chr7	93514709	93520303	TFPI2	P48307	-
Q15166	CVD3	PON3	Serum paraoxonase/lactonase 3 (EC 3.1.1.2) (EC 3.1.1.81) (EC 3.1.8.1)	chr7	94989256	95025680	PON3	Q15166	-
Q15165	ODA	PON2	Serum paraoxonase/arylesterase 2 (PON 2) (EC 3.1.1.2) (EC 3.1.1.81) (Aromatic esterase 2) (A-esterase 2) (Serum aryldialkylphosphatase 2)	chr7	95034175	95064510	PON2	Q15165	-
Q9UKJ0	MET	PILRB	Paired immunoglobulin-like type 2 receptor beta (Activating receptor PILR-beta) (Cell surface receptor FDFACT)	chr7	99933737	99965356	PILRB	Q9UKJ0	+
Q9UKJ1	DEV	PILRA	Paired immunoglobulin-like type 2 receptor alpha (Cell surface receptor FDF03) (Inhibitory receptor PILR-alpha)	chr7	99965153	99997719	PILRA	Q9UKJ1	+
Q15113	CAM	PCOLCE	Procollagen C-endopeptidase enhancer 1 (Procollagen COOH-terminal proteinase enhancer 1) (PCPE-1) (Procollagen C-proteinase enhancer 1) (Type 1 procollagen C-proteinase enhancer protein) (Type I procollagen COOH-terminal proteinase enhancer)	chr7	100199800	100205798	PCOLCE	Q15113	+
P01588	ODA	EPO	Erythropoietin (Epoetin)	chr7	100318423	100321323	EPO	P01588	+
P54760	CVD3	EPHB4	Ephrin type-B receptor 4 (EC 2.7.10.1) (Hepatoma transmembrane kinase) (Tyrosine-protein kinase TYRO11)	chr7	100400187	100425121	EPHB4	P54760	-
P05121	CVD3	PAI	Plasminogen activator inhibitor 1 (PAI) (PAI-1) (Endothelial plasminogen activator inhibitor) (Serpin E1)	chr7	100770370	100782547	SERPINE1	P05121	+
P78362	IRE	SRPK2	SRSF protein kinase 2 (EC 2.7.11.1) (SFRS protein kinase 2) (Serine/arginine-rich protein-specific kinase 2) (SR-protein-specific kinase 2) [Cleaved into: SRSF protein kinase 2 N-terminal; SRSF protein kinase 2 C-terminal]	chr7	104751151	105039755	SRPK2	P78362	-
Q92823	NEU	Nr-CAM	Neuronal cell adhesion molecule (Nr-CAM) (Neuronal surface protein Bravo) (hBravo) (NgCAM-related cell adhesion molecule) (Ng-CAM-related)	chr7	107788068	108097161	NRCAM	Q92823	-
P08581	CAM	MET	Hepatocyte growth factor receptor (HGF receptor) (EC 2.7.10.1) (HGF/SF receptor) (Proto-oncogene c-Met) (Scatter factor receptor) (SF receptor) (Tyrosine-protein kinase Met)	chr7	116312444	116438440	MET	P08581	+
Q92520	MET	FAM3C	Protein FAM3C (Interleukin-like EMT inducer)	chr7	120988905	121036418	FAM3C	Q92520	-
P41159	CVD2	LEP	Leptin (Obese protein) (Obesity factor)	chr7	127881337	127897681	LEP	P41159	+
P48052	NEU	CPA2	Carboxypeptidase A2 (EC 3.4.17.15)	chr7	129906667	129929638	CPA2	P48052	+
P15085	CVD3	CPA1	Carboxypeptidase A1 (EC 3.4.17.1)	chr7	130020180	130027955	CPA1	P15085	+
O00592	ONC2	PODXL	Podocalyxin (GCTM-2 antigen) (Gp200) (Podocalyxin-like protein 1) (PC) (PCLP-1)	chr7	131185021	131242976	PODXL	O00592	-
Q9HCM2	IRE	PLXNA4	Plexin-A4	chr7	131808091	132333447	PLXNA4	Q9HCM2	-
P21246	ODA	PTN	Pleiotrophin (PTN) (Heparin-binding brain mitogen) (HBBM) (Heparin-binding growth factor 8) (HBGF-8) (Heparin-binding growth-associated molecule) (HB-GAM) (Heparin-binding neurite outgrowth-promoting factor 1) (HBNF-1) (Osteoblast-specific factor 1) (OSF-1)	chr7	136912088	137028611	PTN	P21246	-
Q9NY25	MET	CLEC5A	C-type lectin domain family 5 member A (C-type lectin superfamily member 5) (Myeloid DAP12-associating lectin 1) (MDL-1)	chr7	141627157	141646807	CLEC5A	Q9NY25	-
O15197	NEU	EPHB6	Ephrin type-B receptor 6 (HEP) (Tyrosine-protein kinase-defective receptor EPH-6)	chr7	142552792	142568847	EPHB6	O15197	+
Q9UHC6	IRE	CNTNAP2	Contactin-associated protein-like 2 (Cell recognition molecule Caspr2)	chr7	145813453	148118090	CNTNAP2	Q9UHC6	+
Q99969	CVD3	RARRES2	Retinoic acid receptor responder protein 2 (Chemerin) (RAR-responsive protein TIG2) (Tazarotene-induced gene 2 protein)	chr7	150035408	150038763	RARRES2	Q99969	-
P29474	ODA	NOS3	Nitric oxide synthase, endothelial (EC 1.14.13.39) (Constitutive NOS) (cNOS) (EC-NOS) (Endothelial NOS) (eNOS) (NOS type III) (NOSIII)	chr7	150688083	150711676	NOS3	P29474	+
Q9Y5A7	ODA	NUB1	NEDD8 ultimate buster 1 (Negative regulator of ubiquitin-like proteins 1) (Renal carcinoma antigen NY-REN-18)	chr7	151038785	151075535	NUB1	Q9Y5A7	+
P42658	ODA	DPP6	Dipeptidyl aminopeptidase-like protein 6 (DPPX) (Dipeptidyl aminopeptidase-related protein) (Dipeptidyl peptidase 6) (Dipeptidyl peptidase IV-like protein) (Dipeptidyl peptidase VI) (DPP VI)	chr7	153584182	154685995	DPP6	P42658	+
O15123	MET	ANGPT2	Angiopoietin-2 (ANG-2)	chr8	6357172	6420930	ANGPT2	O15123	-
P59665	CAM	DEFA1	Neutrophil defensin 1 (Defensin, alpha 1) (HNP-1) (HP-1) (HP1) [Cleaved into: HP 1-56; Neutrophil defensin 2 (HNP-2) (HP-2) (HP2)]	chr8	6835171	6837602	DEFA1	P59665	-
P21757	NEU	MSR1	Macrophage scavenger receptor types I and II (Macrophage acetylated LDL receptor I and II) (Scavenger receptor class A member 1) (CD antigen CD204)	chr8	15965387	16424999	MSR1	P21757	-
P06858	CVD2	LPL	Lipoprotein lipase (LPL) (EC 3.1.1.34)	chr8	19759228	19824769	LPL	P06858	+
O00451	CRE	GFRA2	GDNF family receptor alpha-2 (GDNF receptor alpha-2) (GDNFR-alpha-2) (GFR-alpha-2) (GDNF receptor beta) (GDNFR-beta) (Neurturin receptor alpha) (NRTNR-alpha) (NTNR-alpha) (RET ligand 2) (TGF-beta-related neurotrophic factor receptor 2)	chr8	21547915	21669869	GFRA2	O00451	-
O14763	CVD2	TRAIL-R2	Tumor necrosis factor receptor superfamily member 10B (Death receptor 5) (TNF-related apoptosis-inducing ligand receptor 2) (TRAIL receptor 2) (TRAIL-R2) (CD antigen CD262)	chr8	22877646	22926692	TNFRSF10B	O14763	-
O14798	CVD3	TNFRSF10C	Tumor necrosis factor receptor superfamily member 10C (Antagonist decoy receptor for TRAIL/Apo-2L) (Decoy TRAIL receptor without death domain) (Decoy receptor 1) (DcR1) (Lymphocyte inhibitor of TRAIL) (TNF-related apoptosis-inducing ligand receptor 3) (TRAIL receptor 3) (TRAIL-R3) (TRAIL receptor without an intracellular domain) (CD antigen CD263)	chr8	22941868	22974950	TNFRSF10C	O14798	+
O00220	CVD2	TNFRSF10A	Tumor necrosis factor receptor superfamily member 10A (Death receptor 4) (TNF-related apoptosis-inducing ligand receptor 1) (TRAIL receptor 1) (TRAIL-R1) (CD antigen CD261)	chr8	23047965	23082639	TNFRSF10A	O00220	-
O00220	CRE	TNFRSF10A	Tumor necrosis factor receptor superfamily member 10A (Death receptor 4) (TNF-related apoptosis-inducing ligand receptor 1) (TRAIL receptor 1) (TRAIL-R1) (CD antigen CD261)	chr8	23047965	23082639	TNFRSF10A	O00220	-
P52823	IRE	STC1	Stanniocalcin-1 (STC-1)	chr8	23699428	23712320	STC1	P52823	-
Q6ZMJ2	NEU	SCARA5	Scavenger receptor class A member 5 (Scavenger receptor hlg)	chr8	27727399	27850244	SCARA5	Q6ZMJ2	-
Q13541	INF	4E-BP1	Eukaryotic translation initiation factor 4E-binding protein 1 (4E-BP1) (eIF4E-binding protein 1) (Phosphorylated heat- and acid-stable protein regulated by insulin 1) (PHAS-I)	chr8	37887859	37917883	EIF4EBP1	Q13541	+
P00750	CVD3	t-PA	Tissue-type plasminogen activator (t-PA) (t-plasminogen activator) (tPA) (EC 3.4.21.68) (Alteplase) (Reteplase) [Cleaved into: Tissue-type plasminogen activator chain A; Tissue-type plasminogen activator chain B]	chr8	42032236	42065242	PLAT	P00750	-
Q9UBT3	NEU	Dkk-4	Dickkopf-related protein 4 (Dickkopf-4) (Dkk-4) (hDkk-4) [Cleaved into: Dickkopf-related protein 4 short form]	chr8	42231586	42234750	DKK4	Q9UBT3	-
P07948	ONC2	LYN	Tyrosine-protein kinase Lyn (EC 2.7.10.2) (Lck/Yes-related novel protein tyrosine kinase) (V-yes-1 Yamaguchi sarcoma viral related oncogene homolog) (p53Lyn) (p56Lyn)	chr8	56792372	56923940	LYN	P07948	+
P06850	ODA	CRH	Corticoliberin (Corticotropin-releasing factor) (CRF) (Corticotropin-releasing hormone)	chr8	67088620	67090960	CRH	P06850	-
P13232	INF	IL-7	Interleukin-7 (IL-7)	chr8	79587978	79717758	IL7	P13232	-
Q9NWQ8	MET	PAG1	Phosphoprotein associated with glycosphingolipid-enriched microdomains 1 (Csk-binding protein) (Transmembrane adapter protein PAG) (Transmembrane phosphoprotein Cbp)	chr8	81880045	82024303	PAG1	Q9NWQ8	-
Q0Z7S8	ODA	FABP9	Fatty acid-binding protein 9 (Testis lipid-binding protein) (TLBP) (Testis-type fatty acid-binding protein) (T-FABP)	chr8	82370576	82373814	FABP9	Q0Z7S8	-
P15090	CVD3	FABP4	Fatty acid-binding protein, adipocyte (Adipocyte lipid-binding protein) (ALBP) (Adipocyte-type fatty acid-binding protein) (A-FABP) (AFABP) (Fatty acid-binding protein 4)	chr8	82390654	82395498	FABP4	P15090	-
Q8N1Q1	MET	CA13	Carbonic anhydrase 13 (EC 4.2.1.1) (Carbonate dehydratase XIII) (Carbonic anhydrase XIII) (CA-XIII)	chr8	86132816	86196302	CA13	Q8N1Q1	+
P00915	CAM	CA1	Carbonic anhydrase 1 (EC 4.2.1.1) (Carbonate dehydratase I) (Carbonic anhydrase B) (CAB) (Carbonic anhydrase I) (CA-I)	chr8	86239837	86291243	CA1	P00915	-
P07451	CAM	CA3	Carbonic anhydrase 3 (EC 4.2.1.1) (Carbonate dehydratase III) (Carbonic anhydrase III) (CA-III)	chr8	86285665	86361269	CA3	P07451	+
P00918	DEV	CA2	Carbonic anhydrase 2 (EC 4.2.1.1) (Carbonate dehydratase II) (Carbonic anhydrase C) (CAC) (Carbonic anhydrase II) (CA-II)	chr8	86376081	86393722	CA2	P00918	+
O60934	ODA	NBN	Nibrin (Cell cycle regulatory protein p95) (Nijmegen breakage syndrome protein 1)	chr8	90945564	91015456	NBN	O60934	-
Q16698	CVD2	DECR1	2,4-dienoyl-CoA reductase, mitochondrial (EC 1.3.1.34) (2,4-dienoyl-CoA reductase [NADPH]) (4-enoyl-CoA reductase [NADPH]) (Short chain dehydrogenase/reductase family 18C member 1)	chr8	91013633	91064320	DECR1	Q16698	+
Q9P0J1	ODA	PDP1	[Pyruvate dehydrogenase [acetyl-transferring]]-phosphatase 1, mitochondrial (PDP 1) (EC 3.1.3.43) (Protein phosphatase 2C) (Pyruvate dehydrogenase phosphatase catalytic subunit 1) (PDPC 1)	chr8	94870035	94938294	PDP1	Q9P0J1	+
O00339	DEV	MATN2	Matrilin-2	chr8	98881068	99048944	MATN2	O00339	+
Q7LG56	ODA	RRM2B	Ribonucleoside-diphosphate reductase subunit M2 B (EC 1.17.4.1) (TP53-inducible ribonucleotide reductase M2 B) (p53-inducible ribonucleotide reductase small subunit 2-like protein) (p53R2)	chr8	103216730	103251346	RRM2B	Q7LG56	-
Q15389	CVD2	ANG-1	Angiopoietin-1 (ANG-1)	chr8	108261721	108510283	ANGPT1	Q15389	-
O00300	CVD3	OPG	Tumor necrosis factor receptor superfamily member 11B (Osteoclastogenesis inhibitory factor) (Osteoprotegerin)	chr8	119935796	119964439	TNFRSF11B	O00300	-
O00300	INF	OPG	Tumor necrosis factor receptor superfamily member 11B (Osteoclastogenesis inhibitory factor) (Osteoprotegerin)	chr8	119935796	119964439	TNFRSF11B	O00300	-
P48745	DEV	NOV	Protein NOV homolog (NovH) (CCN family member 3) (Insulin-like growth factor-binding protein 9) (IBP-9) (IGF-binding protein 9) (IGFBP-9) (Nephroblastoma-overexpressed gene protein homolog)	chr8	120428546	120436593	NOV	P48745	+
O95388	ONC2	WISP-1	WNT1-inducible-signaling pathway protein 1 (WISP-1) (CCN family member 4) (Wnt-1-induced secreted protein)	chr8	134203282	134242587	WISP1	O95388	+
Q11201	ODA	ST3GAL1	CMP-N-acetylneuraminate-beta-galactosamide-alpha-2,3-sialyltransferase 1 (Alpha 2,3-ST 1) (Beta-galactoside alpha-2,3-sialyltransferase 1) (EC 2.4.99.4) (Gal-NAc6S) (Gal-beta-1,3-GalNAc-alpha-2,3-sialyltransferase) (SIATFL) (ST3Gal I) (ST3GalI) (ST3GalA.1) (ST3O) (Sialyltransferase 4A) (SIAT4-A)	chr8	134467091	134584183	ST3GAL1	Q11201	-
Q9NZQ7	INF	PD-L1	Programmed cell death 1 ligand 1 (PD-L1) (PDCD1 ligand 1) (Programmed death ligand 1) (B7 homolog 1) (B7-H1) (CD antigen CD274)	chr9	5450503	5470566	CD274	Q9NZQ7	+
Q9BQ51	CVD2	PD-L2	Programmed cell death 1 ligand 2 (PD-1 ligand 2) (PD-L2) (PDCD1 ligand 2) (Programmed death ligand 2) (Butyrophilin B7-DC) (B7-DC) (CD antigen CD273)	chr9	5510545	5571282	PDCD1LG2	Q9BQ51	+
O95760	INF	IL-33	Interleukin-33 (IL-33) (Interleukin-1 family member 11) (IL-1F11) (Nuclear factor from high endothelial venules) (NF-HEV) [Cleaved into: Interleukin-33 (95-270); Interleukin-33 (99-270); Interleukin-33 (109-270)]	chr9	6215805	6257983	IL33	O95760	+
O75475	IRE	PSIP1	PC4 and SFRS1-interacting protein (CLL-associated antigen KW-7) (Dense fine speckles 70 kDa protein) (DFS 70) (Lens epithelium-derived growth factor) (Transcriptional coactivator p75/p52)	chr9	15464064	15511017	PSIP1	O75475	-
Q02763	CVD2	TIE2	Angiopoietin-1 receptor (EC 2.7.10.1) (Endothelial tyrosine kinase) (Tunica interna endothelial cell kinase) (Tyrosine kinase with Ig and EGF homology domains-2) (Tyrosine-protein kinase receptor TEK) (Tyrosine-protein kinase receptor TIE-2) (hTIE2) (p140 TEK) (CD antigen CD202b)	chr9	27109139	27230173	TEK	Q02763	+
O95786	IRE	DDX58	Probable ATP-dependent RNA helicase DDX58 (EC 3.6.4.13) (DEAD box protein 58) (RIG-I-like receptor 1) (RLR-1) (Retinoic acid-inducible gene 1 protein) (RIG-1) (Retinoic acid-inducible gene I protein) (RIG-I)	chr9	32455300	32526322	DDX58	O95786	-
P15291	DEV	B4GALT1	Beta-1,4-galactosyltransferase 1 (Beta-1,4-GalTase 1) (Beta4Gal-T1) (b4Gal-T1) (EC 2.4.1.-) (UDP-Gal:beta-GlcNAc beta-1,4-galactosyltransferase 1) (UDP-galactose:beta-N-acetylglucosamine beta-1,4-galactosyltransferase 1) [Cleaved into: Processed beta-1,4-galactosyltransferase 1] [Includes: Lactose synthase A protein (EC 2.4.1.22); N-acetyllactosamine synthase (EC 2.4.1.90) (Nal synthase); Beta-N-…	chr9	33104080	33167354	B4GALT1	P15291	-
Q99731	INF	CCL19	C-C motif chemokine 19 (Beta-chemokine exodus-3) (CK beta-11) (Epstein-Barr virus-induced molecule 1 ligand chemokine) (EBI1 ligand chemokine) (ELC) (Macrophage inflammatory protein 3 beta) (MIP-3-beta) (Small-inducible cytokine A19)	chr9	34689564	34691274	CCL19	Q99731	-
O00585	DEV	CCL21	C-C motif chemokine 21 (6Ckine) (Beta-chemokine exodus-2) (Secondary lymphoid-tissue chemokine) (SLC) (Small-inducible cytokine A21)	chr9	34709002	34710121	CCL21	O00585	-
Q9Y3P8	IRE	SIT1	Signaling threshold-regulating transmembrane adapter 1 (SHP2-interacting transmembrane adapter protein) (Suppression-inducing transmembrane adapter 1) (gp30/40)	chr9	35649292	35650937	SIT1	Q9Y3P8	-
Q16790	ONC2	CA9	Carbonic anhydrase 9 (EC 4.2.1.1) (Carbonate dehydratase IX) (Carbonic anhydrase IX) (CA-IX) (CAIX) (Membrane antigen MN) (P54/58N) (Renal cell carcinoma-associated antigen G250) (RCC-associated antigen G250) (pMW1)	chr9	35673853	35681156	CA9	Q16790	+
Q8WX77	MET	IGFBPL1	Insulin-like growth factor-binding protein-like 1 (IGFBP-related protein 10) (Insulin-like growth factor-binding-related protein 4) (IGFBP-rP4)	chr9	38408991	38424444	IGFBPL1	Q8WX77	-
P00352	MET	ALDH1A1	Retinal dehydrogenase 1 (RALDH 1) (RalDH1) (EC 1.2.1.-) (EC 1.2.1.36) (ALDH-E1) (ALHDII) (Aldehyde dehydrogenase family 1 member A1) (Aldehyde dehydrogenase, cytosolic)	chr9	75515578	75695358	ALDH1A1	P00352	-
P04083	ONC2	ANXA1	Annexin A1 (Annexin I) (Annexin-1) (Calpactin II) (Calpactin-2) (Chromobindin-9) (Lipocortin I) (Phospholipase A2 inhibitory protein) (p35)	chr9	75766673	75785309	ANXA1	P04083	+
Q02742	CRE	GCNT1	Beta-1,3-galactosyl-O-glycosyl-glycoprotein beta-1,6-N-acetylglucosaminyltransferase (EC 2.4.1.102) (Core 2-branching enzyme) (Core2-GlcNAc-transferase) (C2GNT) (Core 2 GNT)	chr9	79034752	79122332	GCNT1	Q02742	+
Q16620	NEU	NTRK2	BDNF/NT-3 growth factors receptor (EC 2.7.10.1) (GP145-TrkB) (Trk-B) (Neurotrophic tyrosine kinase receptor type 2) (TrkB tyrosine kinase) (Tropomyosin-related kinase B)	chr9	87283466	87638505	NTRK2	Q16620	+
P07711	CVD2	CTSL1	Cathepsin L1 (EC 3.4.22.15) (Cathepsin L) (Major excreted protein) (MEP) [Cleaved into: Cathepsin L1 heavy chain; Cathepsin L1 light chain]	chr9	90340434	90346308	CTSL	P07711	+
Q99983	DEV	OMD	Osteomodulin (Keratan sulfate proteoglycan osteomodulin) (KSPG osteomodulin) (Osteoadherin) (OSAD)	chr9	95176527	95186743	OMD	Q99983	-
Q92982	CRE	NINJ1	Ninjurin-1 (Nerve injury-induced protein 1)	chr9	95883771	95896570	NINJ1	Q92982	-
P09467	MET	FBP1	Fructose-1,6-bisphosphatase 1 (FBPase 1) (EC 3.1.3.11) (D-fructose-1,6-bisphosphate 1-phosphohydrolase 1) (Liver FBPase)	chr9	97365415	97402531	FBP1	P09467	-
O60911	ONC2	CTSV	Cathepsin L2 (EC 3.4.22.43) (Cathepsin U) (Cathepsin V)	chr9	99794940	99801925	CTSV	O60911	-
P02760	CVD2	AMBP	Protein AMBP [Cleaved into: Alpha-1-microglobulin (Protein HC) (Alpha-1 microglycoprotein) (Complex-forming glycoprotein heterogeneous in charge); Inter-alpha-trypsin inhibitor light chain (ITI-LC) (Bikunin) (EDC1) (HI-30) (Uronic-acid-rich protein); Trypstatin]	chr9	116822407	116840752	AMBP	P02760	-
P24821	CAM	TNC	Tenascin (TN) (Cytotactin) (GMEM) (GP 150-225) (Glioma-associated-extracellular matrix antigen) (Hexabrachion) (JI) (Myotendinous antigen) (Neuronectin) (Tenascin-C) (TN-C)	chr9	117782806	117880536	TNC	P24821	-
Q13219	CVD2	PAPPA	Pappalysin-1 (EC 3.4.24.79) (Insulin-like growth factor-dependent IGF-binding protein 4 protease) (IGF-dependent IGFBP-4 protease) (IGFBP-4ase) (Pregnancy-associated plasma protein A) (PAPP-A)	chr9	118916083	119164601	PAPPA	Q13219	+
Q9H1U4	CAM	MEGF9	Multiple epidermal growth factor-like domains protein 9 (Multiple EGF-like domains protein 9) (Epidermal growth factor-like protein 5) (EGF-like protein 5)	chr9	123363091	123476748	MEGF9	Q9H1U4	-
P17813	CAM	ENG	Endoglin (CD antigen CD105)	chr9	130577291	130617035	ENG	P17813	-
P80188	CAM	LCN2	Neutrophil gelatinase-associated lipocalin (NGAL) (25 kDa alpha-2-microglobulin-related subunit of MMP-9) (Lipocalin-2) (Oncogene 24p3) (Siderocalin LCN2) (p25)	chr9	130911350	130915734	LCN2	P80188	+
Q16773	MET	KYAT1	Kynurenine--oxoglutarate transaminase 1 (EC 2.6.1.7) (Cysteine-S-conjugate beta-lyase) (EC 4.4.1.13) (Glutamine transaminase K) (GTK) (Glutamine--phenylpyruvate transaminase) (EC 2.6.1.64) (Kynurenine aminotransferase 1) (Kynurenine aminotransferase I) (KATI) (Kynurenine--oxoglutarate transaminase I)	chr9	131595221	131644773	CCBL1	Q16773	-
P00519	ONC2	ABL1	Tyrosine-protein kinase ABL1 (EC 2.7.10.2) (Abelson murine leukemia viral oncogene homolog 1) (Abelson tyrosine-protein kinase 1) (Proto-oncogene c-Abl) (p150)	chr9	133589333	133763062	ABL1	P00519	+
Q76LX8	CVD2	ADAM-TS13	A disintegrin and metalloproteinase with thrombospondin motifs 13 (ADAM-TS 13) (ADAM-TS13) (ADAMTS-13) (EC 3.4.24.87) (von Willebrand factor-cleaving protease) (vWF-CP) (vWF-cleaving protease)	chr9	136279478	136324508	ADAMTS13	Q76LX8	+
Q15485	CAM	FCN2	Ficolin-2 (37 kDa elastin-binding protein) (Collagen/fibrinogen domain-containing protein 2) (EBP-37) (Ficolin-B) (Ficolin-beta) (Hucolin) (L-ficolin) (Serum lectin p35)	chr9	137772654	137779924	FCN2	Q15485	+
P46531	CAM	NOTCH1	Neurogenic locus notch homolog protein 1 (Notch 1) (hN1) (Translocation-associated notch protein TAN-1) [Cleaved into: Notch 1 extracellular truncation (NEXT); Notch 1 intracellular domain (NICD)]	chr9	139388896	139440314	NOTCH1	P46531	-
Q9UHF1	ODA	EGFL7	Epidermal growth factor-like protein 7 (EGF-like protein 7) (Multiple epidermal growth factor-like domains protein 7) (Multiple EGF-like domains protein 7) (NOTCH4-like protein) (Vascular endothelial statin) (VE-statin) (Zneu1)	chr9	139553308	139567130	EGFL7	Q9UHF1	+
Q12933	IRE	TRAF2	TNF receptor-associated factor 2 (EC 2.3.2.27) (E3 ubiquitin-protein ligase TRAF2) (RING-type E3 ubiquitin transferase TRAF2) (Tumor necrosis factor type 2 receptor-associated protein 3)	chr9	139776364	139821059	TRAF2	Q12933	+
Q9NQX5	MET	NPDC1	Neural proliferation differentiation and control protein 1 (NPDC-1)	chr9	139933922	139940655	NPDC1	Q9NQX5	-
Q9Y5L3	ODA	ENTPD2	Ectonucleoside triphosphate diphosphohydrolase 2 (NTPDase 2) (EC 3.6.1.-) (CD39 antigen-like 1) (Ecto-ATP diphosphohydrolase 2) (Ecto-ATPDase 2) (Ecto-ATPase 2)	chr9	139942550	139948497	ENTPD2	Q9Y5L3	-
Q9UHL4	MET	DPP7	Dipeptidyl peptidase 2 (EC 3.4.14.2) (Dipeptidyl aminopeptidase II) (Dipeptidyl peptidase 7) (Dipeptidyl peptidase II) (DPP II) (Quiescent cell proline dipeptidase)	chr9	140004994	140009629	DPP7	Q9UHL4	-
P15509	NEU	GM-CSF-R-alpha	Granulocyte-macrophage colony-stimulating factor receptor subunit alpha (GM-CSF-R-alpha) (GMCSFR-alpha) (GMR-alpha) (CDw116) (CD antigen CD116)	chrX	1387693	1429274	CSF2RA	P15509	+
P55808	DEV	XG	Glycoprotein Xg (Protein PBDX)	chrX	2670091	2734539	XG	P55808	+
O43915	CVD2	VEGF-D	Vascular endothelial growth factor D (VEGF-D) (c-Fos-induced growth factor) (FIGF)	chrX	15363713	15402498	FIGF	O43915	-
O43915	CRE	VEGFD	Vascular endothelial growth factor D (VEGF-D) (c-Fos-induced growth factor) (FIGF)	chrX	15363713	15402498	FIGF	O43915	-
Q9BYF1	CVD2	ACE2	Angiotensin-converting enzyme 2 (EC 3.4.17.23) (ACE-related carboxypeptidase) (Angiotensin-converting enzyme homolog) (ACEH) (Metalloprotease MPROT15) [Cleaved into: Processed angiotensin-converting enzyme 2]	chrX	15579156	15620271	ACE2	Q9BYF1	-
Q8IZP9	MET	ADGRG2	Adhesion G-protein coupled receptor G2 (G-protein coupled receptor 64) (Human epididymis-specific protein 6) (He6)	chrX	19007427	19140755	GPR64	Q8IZP9	-
O75787	ODA	ATP6AP2	Renin receptor (ATPase H(+)-transporting lysosomal accessory protein 2) (ATPase H(+)-transporting lysosomal-interacting protein 2) (ER-localized type I transmembrane adaptor) (Embryonic liver differentiation factor 10) (N14F) (Renin/prorenin receptor) (Vacuolar ATP synthase membrane sector-associated protein M8-9) (ATP6M8-9) (V-ATPase M8.9 subunit)	chrX	40440146	40465889	ATP6AP2	O75787	+
P01033	CAM	TIMP1	Metalloproteinase inhibitor 1 (Erythroid-potentiating activity) (EPA) (Fibroblast collagenase inhibitor) (Collagenase inhibitor) (Tissue inhibitor of metalloproteinases 1) (TIMP-1)	chrX	47441712	47446188	TIMP1	P01033	+
P42768	ODA	WAS	Wiskott-Aldrich syndrome protein (WASp)	chrX	48534985	48549818	WAS	P42768	+
Q9Y5V3	ODA	MAGED1	Melanoma-associated antigen D1 (MAGE tumor antigen CCF) (MAGE-D1 antigen) (Neurotrophin receptor-interacting MAGE homolog)	chrX	51546103	51645453	MAGED1	Q9Y5V3	+
Q9Y279	DEV	VSIG4	V-set and immunoglobulin domain-containing protein 4 (Protein Z39Ig)	chrX	65241580	65259967	VSIG4	Q9Y279	-
Q9HAV5	NEU	EDA2R	Tumor necrosis factor receptor superfamily member 27 (X-linked ectodysplasin-A2 receptor) (EDA-A2 receptor)	chrX	65815479	65859108	EDA2R	Q9HAV5	-
Q9UKP3	CVD2	ITGB1BP2	Integrin beta-1-binding protein 2 (Melusin)	chrX	70521584	70525221	ITGB1BP2	Q9UKP3	+
O43736	IRE	ITM2A	Integral membrane protein 2A (Protein E25)	chrX	78615881	78623164	ITM2A	O43736	-
P05543	CAM	SERPINA7	Thyroxine-binding globulin (Serpin A7) (T4-binding globulin)	chrX	105277197	105282729	SERPINA7	P05543	-
Q8WYN0	CRE	ATG4A	Cysteine protease ATG4A (EC 3.4.22.-) (AUT-like 2 cysteine endopeptidase) (Autophagin-2) (Autophagy-related cysteine endopeptidase 2) (Autophagy-related protein 4 homolog A) (hAPG4A)	chrX	107334898	107397901	ATG4A	Q8WYN0	+
P78552	DEV	IL13RA1	Interleukin-13 receptor subunit alpha-1 (IL-13 receptor subunit alpha-1) (IL-13R subunit alpha-1) (IL-13R-alpha-1) (IL-13RA1) (Cancer/testis antigen 19) (CT19) (CD antigen CD213a1)	chrX	117861535	117928502	IL13RA1	P78552	+
O60880	IRE	SH2D1A	SH2 domain-containing protein 1A (Duncan disease SH2-protein) (Signaling lymphocytic activation molecule-associated protein) (SLAM-associated protein) (T-cell signal transduction molecule SAP)	chrX	123480194	123507005	SH2D1A	O60880	+
O43895	ONC2	XPNPEP2	Xaa-Pro aminopeptidase 2 (EC 3.4.11.9) (Aminoacylproline aminopeptidase) (Membrane-bound aminopeptidase P) (Membrane-bound APP) (Membrane-bound AmP) (mAmP) (X-Pro aminopeptidase 2)	chrX	128872950	128903514	XPNPEP2	O43895	+
O95831	ODA	AIFM1	Apoptosis-inducing factor 1, mitochondrial (EC 1.1.1.-) (Programmed cell death protein 8)	chrX	129263337	129299861	AIFM1	O95831	-
P29965	CVD2	CD40-L	CD40 ligand (CD40-L) (T-cell antigen Gp39) (TNF-related activation protein) (TRAP) (Tumor necrosis factor ligand superfamily member 5) (CD antigen CD154) [Cleaved into: CD40 ligand, membrane form; CD40 ligand, soluble form]	chrX	135730352	135742549	CD40LG	P29965	+
Q9H156	CRE	SLITRK2	SLIT and NTRK-like protein 2	chrX	144899350	144907360	SLITRK2	Q9H156	+
Q8TCZ2	DEV	CD99L2	CD99 antigen-like protein 2 (MIC2-like protein 1) (CD antigen CD99)	chrX	149934810	150067289	CD99L2	Q8TCZ2	-
P21810	CRE	BGN	Biglycan (Bone/cartilage proteoglycan I) (PG-S1)	chrX	152760397	152775012	BGN	P21810	+
Q9ULL4	NEU	PLXNB3	Plexin-B3	chrX	153029651	153044801	PLXNB3	Q9ULL4	+
P51617	IRE	IRAK1	Interleukin-1 receptor-associated kinase 1 (IRAK-1) (EC 2.7.11.1)	chrX	153275951	153285431	IRAK1	P51617	-
Q9Y6K9	CVD2	NEMO	NF-kappa-B essential modulator (NEMO) (FIP-3) (IkB kinase-associated protein 1) (IKKAP1) (Inhibitor of nuclear factor kappa-B kinase subunit gamma) (I-kappa-B kinase subunit gamma) (IKK-gamma) (IKKG) (IkB kinase subunit gamma) (NF-kappa-B essential modifier)	chrX	153769414	153796782	IKBKG	Q9Y6K9	+
P16112	DEV	ACAN	Aggrecan core protein (Cartilage-specific proteoglycan core protein) (CSPCP) (Chondroitin sulfate proteoglycan core protein 1) (Chondroitin sulfate proteoglycan 1) [Cleaved into: Aggrecan core protein 2]	NA	NA	NA	NA	NA	NA
Q7Z6M3	IRE	MILR1	Allergin-1 (Allergy inhibitory receptor 1) (Mast cell antigen 32) (MCA-32) (Mast cell immunoglobulin-like receptor 1)	NA	NA	NA	NA	NA	NA
Q15517	IRE	CDSN	Corneodesmosin (S protein)	NA	NA	NA	NA	NA	NA
Q8NEV9,Q14213	CVD2	IL27	Interleukin-27 subunit alpha, Interleukin-27 subunit beta	NA	NA	NA	NA	NA	NA
P39900	CVD2	MMP-12	Macrophage metalloelastase (MME) (EC 3.4.24.65) (Macrophage elastase) (ME) (hME) (Matrix metalloproteinase-12) (MMP-12)	NA	NA	NA	NA	NA	NA
Q8WXI7	ONC2	MUC-16	Mucin-16 (MUC-16) (Ovarian cancer-related tumor marker CA125) (CA-125) (Ovarian carcinoma antigen CA125)	NA	NA	NA	NA	NA	NA
Q8WWJ7	INF	CD6	T cell surface glycoprotein CD6 isoform e	NA	NA	NA	NA	NA	NA
Q8NF90	INF	FGF-5	Fibroblast growth factor 5	NA	NA	NA	NA	NA	NA
P29460,P29459	NEU	IL-12B,-IL-12A	Interleukin-12 subunit beta, Interleukin-12 subunit alpha	NA	NA	NA	NA	NA	NA
Q29983,Q29980	ONC2	MIC-AB	MHC class I polypeptide-related sequence A, MHC class I polypeptide-related sequence B	NA	NA	NA	NA	NA	NA
P0CG05	CAM	IGLC2	NA	NA	NA	NA	NA	NA	NA
O43521-2	CRE	BCL2L11	Isoform BimL of Bcl-2-like protein 11	NA	NA	NA	NA	NA	NA
Q11128,P21217	DEV	FUT3/FUT5	Alpha-(1,3)-fucosyltransferase 5, Galactoside 3(4)-L-fucosyltransferase	NA	NA	NA	NA	NA	NA
P49763-3	ODA	PGF	Placenta growth factor	NA	NA	NA	NA	NA	NA
P16284	CVD3	PECAM-1	Platelet endothelial cell adhesion molecule (PECAM-1) (EndoCAM) (GPIIA') (PECA1) (CD antigen CD31)	NA	NA	NA	NA	NA	NA
Q9HCB6	CVD3	SPON1	Spondin-1 (F-spondin) (Vascular smooth muscle cell growth-promoting factor)	NA	NA	NA	NA	NA	NA
P07478	CAM	PRSS2	Trypsin-2 (EC 3.4.21.4) (Anionic trypsinogen) (Serine protease 2) (Trypsin II)	NA	NA	NA	NA	NA	NA

## Sheet: Supplementary Data 2
All measures are given as mean(sd) over 50 separate runs.
Model	Disc_Stage_I-II_AUC	Disc_Stage_I-II_PPV	Disc_Stage_I-II_NPV	Disc_Stage_I-II_BPse	Disc_Stage_I-II_BPsp	Disc_Stage_I-II_FSEse	Disc_Stage_I-II_FSEsp	Disc_Stage_I-II_FSPse	Disc_Stage_I-II_FSPsp	Disc_Stage_III-IV_AUC	Disc_Stage_III-IV_PPV	Disc_Stage_III-IV_NPV	Disc_Stage_III-IV_BPse	Disc_Stage_III-IV_BPsp	Disc_Stage_III-IV_FSEse	Disc_Stage_III-IV_FSEsp	Disc_Stage_III-IV_FSPse	Disc_Stage_III-IV_FSPsp	Disc_Stage_I-IV_AUC	Disc_Stage_I-IV_PPV	Disc_Stage_I-IV_NPV	Disc_Stage_I-IV_BPse	Disc_Stage_I-IV_BPsp	Disc_Stage_I-IV_FSEse	Disc_Stage_I-IV_FSEsp	Disc_Stage_I-IV_FSPse	Disc_Stage_I-IV_FSPsp	1stRepl_Stage_I-II_AUC	1stRepl_Stage_I-II_PPV	1stRepl_Stage_I-II_NPV	1stRepl_Stage_I-II_BPse	1stRepl_Stage_I-II_BPsp	1stRepl_Stage_I-II_FSEse	1stRepl_Stage_I-II_FSEsp	1stRepl_Stage_I-II_FSPse	1stRepl_Stage_I-II_FSPsp	1stRepl_Stage_III-IV_AUC	1stRepl_Stage_III-IV_PPV	1stRepl_Stage_III-IV_NPV	1stRepl_Stage_III-IV_BPse	1stRepl_Stage_III-IV_BPsp	1stRepl_Stage_III-IV_FSEse	1stRepl_Stage_III-IV_FSEsp	1stRepl_Stage_III-IV_FSPse	1stRepl_Stage_III-IV_FSPsp	1stRepl_Stage_I-IV_AUC	1stRepl_Stage_I-IV_PPV	1stRepl_Stage_I-IV_NPV	1stRepl_Stage_I-IV_BPse
ANGPTL3,CA6,CFC1,CLEC6A,COL4A1,ENPP7,FCGR3B,KLK10,MAD-homolog-5,PARP-1,PDGFRB,SEZ6L2,SKAP1,TFF2,TRIM21,WASF3	0.66(0.09)	0.61(0.18)	0.82(0.07)	0.65(0.12)	0.77(0.13)	1(0.01)	0.05(0.04)	0.39(0.17)	0.96(0.01)	0.95(0.01)	0.97(0.07)	0.97(0.07)	1(0.01)	0.99(0.03)	1(0.01)	0.08(0.19)	0.99(0.04)	0.96(0.01)	0.81(0.06)	0.85(0.11)	0.82(0.06)	0.77(0.09)	0.88(0.08)	0.95(0.01)	0.2(0.15)	0.68(0.15)	0.96(0.01)	0.62(0.09)	0.6(0.14)	0.77(0.1)	0.67(0.13)	0.71(0.14)	0.99(0.02)	0.05(0.01)	0.28(0.15)	0.95(0.02)	0.84(0.06)	0.86(0.11)	0.86(0.11)	0.84(0.09)	0.89(0.07)	0.97(0.03)	0.22(0.24)	0.73(0.13)	0.95(0.02)	0.76(0.05)	0.85(0.07)	0.69(0.09)	0.74(0.08)
APBB1IP,ATP6AP2,CLEC6A,EDIL3,ENTPD5,FABP4,FCGR3B,GCG,ICOSLG,IL10,MAD-homolog-5,METAP1,PARP-1,PCSK9,TANK,TNC,WFDC2	0.61(0.11)	0.54(0.17)	0.81(0.08)	0.64(0.13)	0.72(0.15)	1(0.02)	0.04(0.01)	0.26(0.21)	0.96(0.01)	0.96(0.01)	0.97(0.05)	0.97(0.05)	1(0)	0.99(0.02)	1(0)	0.04(0)	1(0.02)	0.96(0.01)	0.82(0.06)	0.83(0.09)	0.82(0.07)	0.79(0.07)	0.85(0.08)	0.95(0.01)	0.11(0.15)	0.63(0.15)	0.96(0.01)	0.76(0.08)	0.75(0.15)	0.84(0.08)	0.75(0.1)	0.84(0.1)	0.99(0.02)	0.07(0.04)	0.57(0.15)	0.95(0.02)	0.86(0.05)	0.85(0.11)	0.85(0.11)	0.84(0.09)	0.89(0.09)	0.98(0.03)	0.19(0.23)	0.75(0.12)	0.95(0.01)	0.82(0.05)	0.91(0.06)	0.73(0.08)	0.78(0.08)
ANGPTL3,CA4,CDSN,CLEC14A,DCTN1,EIF5A,FCGR3B,GCG,GKN1,IL6,NID2,PARP-1,SEZ6L2,SKAP1,WASF3	0.7(0.09)	0.6(0.12)	0.85(0.06)	0.72(0.11)	0.76(0.1)	1(0.01)	0.05(0.05)	0.32(0.18)	0.95(0.01)	0.95(0.01)	0.97(0.07)	0.97(0.07)	0.99(0.04)	0.99(0.03)	1(0)	0.04(0)	0.96(0.13)	0.96(0.01)	0.8(0.06)	0.81(0.1)	0.82(0.07)	0.78(0.09)	0.85(0.08)	0.95(0.01)	0.22(0.17)	0.58(0.17)	0.96(0.01)	0.61(0.1)	0.6(0.16)	0.77(0.08)	0.65(0.12)	0.71(0.16)	1(0.01)	0.06(0.02)	0.31(0.17)	0.94(0.01)	0.86(0.05)	0.86(0.09)	0.86(0.09)	0.86(0.07)	0.89(0.08)	0.97(0.03)	0.27(0.26)	0.74(0.15)	0.95(0.02)	0.76(0.06)	0.86(0.08)	0.69(0.09)	0.73(0.09)
BCAM,CD99L2,ENPP7,FCGR3B,FOSB,FR-alpha,ICOSLG,KRT19,PRCP,ST3GAL1,TANK,TFF2,TNC,TRIM21,ZBTB17	0.72(0.1)	0.6(0.14)	0.87(0.07)	0.75(0.12)	0.77(0.11)	1(0.01)	0.05(0.01)	0.4(0.19)	0.96(0.01)	0.95(0.01)	0.93(0.1)	0.93(0.1)	0.98(0.04)	0.97(0.04)	1(0)	0.05(0)	0.95(0.07)	0.96(0.01)	0.84(0.05)	0.86(0.09)	0.82(0.08)	0.79(0.09)	0.89(0.07)	0.95(0.01)	0.16(0.2)	0.67(0.12)	0.96(0.01)	0.61(0.09)	0.55(0.12)	0.78(0.09)	0.68(0.13)	0.66(0.12)	1(0.01)	0.05(0.01)	0.24(0.15)	0.95(0.01)	0.85(0.05)	0.86(0.12)	0.86(0.12)	0.83(0.08)	0.89(0.09)	0.98(0.03)	0.24(0.28)	0.74(0.13)	0.95(0.02)	0.77(0.06)	0.86(0.07)	0.71(0.08)	0.75(0.08)
ARG1,CLEC4D,CLSTN3,FCGR3B,FOSB,IL10,IQGAP2,KRT19,METAP1,MRC2,NID2,NPPC,PTK7,TANK,TFF2,TNC,WFDC2	0.7(0.1)	0.61(0.14)	0.85(0.08)	0.71(0.12)	0.77(0.1)	1(0.01)	0.04(0.01)	0.39(0.18)	0.96(0.01)	0.95(0.01)	0.94(0.07)	0.94(0.07)	1(0.02)	0.97(0.04)	1(0.01)	0.06(0.11)	0.96(0.09)	0.96(0.01)	0.8(0.05)	0.86(0.08)	0.79(0.07)	0.75(0.07)	0.87(0.08)	0.95(0.01)	0.13(0.15)	0.63(0.11)	0.96(0.01)	0.72(0.08)	0.64(0.12)	0.82(0.08)	0.73(0.11)	0.74(0.12)	1(0.01)	0.07(0.09)	0.45(0.17)	0.95(0.02)	0.84(0.06)	0.92(0.11)	0.92(0.11)	0.82(0.08)	0.93(0.1)	0.98(0.03)	0.17(0.21)	0.78(0.1)	0.95(0.02)	0.79(0.04)	0.85(0.09)	0.72(0.09)	0.76(0.08)
CD4,FATC1,FCGR3B,FR-alpha,GKN1,IL10,MRC2,NCF2,NID2,PADI2,PTK7,TACSTD2,TNNI3	0.74(0.09)	0.67(0.14)	0.85(0.07)	0.73(0.12)	0.81(0.1)	1(0.01)	0.05(0.03)	0.52(0.17)	0.96(0.01)	0.95(0.01)	1(0.02)	1(0.02)	0.98(0.04)	1(0.01)	1(0)	0.04(0)	0.98(0.04)	0.96(0.01)	0.84(0.04)	0.85(0.07)	0.85(0.05)	0.81(0.07)	0.88(0.06)	0.95(0.01)	0.24(0.18)	0.7(0.1)	0.96(0.01)	0.68(0.09)	0.64(0.12)	0.82(0.07)	0.71(0.13)	0.75(0.1)	1(0.02)	0.07(0.08)	0.37(0.16)	0.95(0.01)	0.85(0.04)	0.84(0.1)	0.84(0.1)	0.85(0.08)	0.87(0.08)	0.97(0.03)	0.31(0.29)	0.71(0.13)	0.95(0.02)	0.77(0.06)	0.83(0.07)	0.7(0.08)	0.75(0.08)
BCR,CA6,CLEC4D,DDAH1,FABP4,GKN1,IL10,NCF2,PADI2,PDP1,SLITRK2,SPINT2,TACSTD2	0.7(0.08)	0.6(0.15)	0.85(0.08)	0.73(0.12)	0.75(0.13)	1(0)	0.04(0)	0.4(0.14)	0.96(0.01)	0.95(0.01)	0.96(0.06)	0.96(0.06)	0.99(0.03)	0.98(0.03)	1(0.01)	0.08(0.18)	0.98(0.05)	0.96(0.01)	0.84(0.04)	0.87(0.08)	0.82(0.07)	0.79(0.07)	0.89(0.06)	0.95(0.01)	0.16(0.2)	0.7(0.12)	0.95(0.01)	0.71(0.07)	0.67(0.12)	0.81(0.09)	0.72(0.1)	0.77(0.11)	1(0.02)	0.06(0.06)	0.4(0.18)	0.95(0.02)	0.79(0.06)	0.79(0.09)	0.79(0.09)	0.77(0.09)	0.84(0.08)	0.97(0.03)	0.15(0.17)	0.61(0.13)	0.95(0.02)	0.71(0.06)	0.8(0.07)	0.66(0.08)	0.7(0.1)
AMIGO2,ATP6AP2,BAMBI,BCAM,CLMP,ENPP7,FCGR3B,IL10,NCLN,SCGB3A1,SLAMF8,TACSTD2,TANK,TNC,TRIM21	0.69(0.09)	0.63(0.16)	0.84(0.08)	0.69(0.1)	0.79(0.11)	0.99(0.02)	0.05(0.03)	0.41(0.19)	0.96(0.01)	0.95(0.01)	0.94(0.1)	0.94(0.1)	1(0.02)	0.97(0.04)	1(0.01)	0.06(0.14)	0.98(0.06)	0.96(0.01)	0.82(0.06)	0.85(0.09)	0.83(0.05)	0.79(0.07)	0.88(0.08)	0.95(0.01)	0.16(0.17)	0.69(0.11)	0.96(0.01)	0.64(0.09)	0.63(0.13)	0.77(0.09)	0.67(0.12)	0.72(0.12)	0.99(0.02)	0.06(0.02)	0.3(0.16)	0.95(0.02)	0.81(0.06)	0.81(0.11)	0.81(0.11)	0.8(0.1)	0.85(0.1)	0.98(0.03)	0.11(0.17)	0.64(0.14)	0.95(0.01)	0.75(0.07)	0.83(0.08)	0.68(0.08)	0.73(0.09)
AMIGO2,CLEC6A,FGF-23,NID2,NTF4,PAG1,RGS8,SEZ6L2,TACSTD2,WASF3	0.66(0.08)	0.67(0.18)	0.82(0.07)	0.62(0.11)	0.82(0.13)	1(0.02)	0.04(0.01)	0.46(0.14)	0.96(0.01)	0.95(0.01)	0.97(0.06)	0.97(0.06)	1(0.02)	0.98(0.03)	1(0.01)	0.06(0.14)	0.98(0.05)	0.96(0.01)	0.82(0.05)	0.89(0.09)	0.81(0.06)	0.76(0.08)	0.91(0.07)	0.95(0.01)	0.14(0.16)	0.7(0.1)	0.96(0.01)	0.67(0.09)	0.64(0.12)	0.8(0.08)	0.7(0.12)	0.75(0.08)	0.99(0.02)	0.06(0.06)	0.33(0.17)	0.95(0.02)	0.81(0.07)	0.83(0.1)	0.83(0.1)	0.81(0.09)	0.88(0.07)	0.98(0.03)	0.15(0.2)	0.65(0.17)	0.95(0.02)	0.75(0.05)	0.83(0.07)	0.69(0.08)	0.74(0.07)
CRISP2,DDAH1,DEFA1,EDIL3,ENTPD2,FCGR3B,FOSB,GCG,Gal-1,IL10,PLTP,ST3GAL1,TFF2,TNC,TRIM21,WFDC2	0.69(0.08)	0.6(0.16)	0.85(0.07)	0.73(0.14)	0.74(0.13)	1(0.01)	0.04(0.01)	0.26(0.18)	0.96(0.01)	0.95(0.01)	0.98(0.05)	0.98(0.05)	1(0.02)	0.99(0.02)	1(0.01)	0.08(0.19)	0.99(0.03)	0.96(0.01)	0.82(0.05)	0.82(0.09)	0.82(0.07)	0.77(0.08)	0.85(0.09)	0.95(0.01)	0.15(0.22)	0.6(0.14)	0.96(0.01)	0.7(0.08)	0.68(0.15)	0.81(0.1)	0.72(0.12)	0.78(0.12)	0.99(0.02)	0.07(0.05)	0.42(0.16)	0.95(0.02)	0.85(0.06)	0.85(0.12)	0.85(0.12)	0.83(0.09)	0.89(0.09)	0.98(0.03)	0.17(0.21)	0.74(0.13)	0.95(0.01)	0.78(0.05)	0.87(0.06)	0.69(0.1)	0.76(0.08)
BCAM,CLEC6A,CPE,DDAH1,GHRL,IL10,IRF9,MEGF9,MILR1,MSMB,MUC-16	0.85(0.05)	0.73(0.13)	0.93(0.05)	0.86(0.08)	0.84(0.07)	1(0.02)	0.07(0.1)	0.59(0.2)	0.96(0.01)	0.95(0.01)	0.97(0.05)	0.97(0.05)	1(0.02)	0.99(0.02)	1(0)	0.04(0)	1(0.03)	0.96(0.01)	0.89(0.03)	0.91(0.06)	0.89(0.06)	0.88(0.07)	0.92(0.05)	0.95(0.01)	0.47(0.24)	0.8(0.11)	0.95(0.01)	0.65(0.08)	0.64(0.14)	0.78(0.09)	0.69(0.12)	0.72(0.13)	0.99(0.02)	0.07(0.05)	0.36(0.15)	0.95(0.02)	0.85(0.05)	0.87(0.08)	0.87(0.08)	0.85(0.08)	0.9(0.06)	0.98(0.03)	0.21(0.27)	0.73(0.14)	0.95(0.01)	0.79(0.05)	0.86(0.05)	0.7(0.09)	0.76(0.08)
C1QTNF1,CTSZ,EGFL7,FKBP1B,GKN1,IL10,IRF9,KRT19,LAMP3,PAG1,SEZ6L2,SPINK5,SPINT1,ZBTB17	0.71(0.09)	0.57(0.12)	0.85(0.07)	0.72(0.14)	0.74(0.11)	1(0.02)	0.06(0.05)	0.32(0.14)	0.96(0.01)	0.94(0.02)	0.94(0.11)	0.94(0.11)	0.96(0.06)	0.98(0.04)	1(0.01)	0.06(0.12)	0.93(0.07)	0.96(0.01)	0.81(0.05)	0.82(0.09)	0.81(0.06)	0.77(0.08)	0.85(0.08)	0.95(0.01)	0.23(0.16)	0.64(0.11)	0.96(0.01)	0.68(0.09)	0.68(0.17)	0.77(0.08)	0.66(0.09)	0.77(0.13)	0.99(0.02)	0.07(0.08)	0.43(0.16)	0.95(0.02)	0.85(0.06)	0.93(0.09)	0.93(0.09)	0.84(0.08)	0.95(0.06)	0.98(0.03)	0.1(0.13)	0.81(0.09)	0.95(0.02)	0.8(0.05)	0.87(0.08)	0.72(0.07)	0.76(0.07)
ACP6,ANGPTL7,APBB1IP,ATP6AP2,BCAM,CA3,CD2AP,FBP1,FR-alpha,GCG,ICOSLG,IGFBP6,IL10,PDGFC,TNC,TRIM21	0.72(0.09)	0.61(0.15)	0.85(0.06)	0.69(0.11)	0.78(0.11)	1(0)	0.04(0)	0.41(0.17)	0.96(0.01)	0.96(0.01)	1(0.02)	1(0.02)	1(0)	1(0.01)	1(0.01)	0.06(0.14)	1(0.02)	0.96(0.01)	0.84(0.05)	0.86(0.09)	0.83(0.07)	0.8(0.07)	0.88(0.08)	0.95(0.01)	0.25(0.22)	0.7(0.11)	0.96(0.01)	0.61(0.1)	0.56(0.11)	0.77(0.08)	0.68(0.11)	0.66(0.13)	1(0.01)	0.07(0.05)	0.26(0.16)	0.95(0.02)	0.84(0.05)	0.83(0.1)	0.83(0.1)	0.84(0.07)	0.87(0.08)	0.97(0.03)	0.19(0.23)	0.69(0.13)	0.95(0.01)	0.74(0.06)	0.83(0.07)	0.65(0.08)	0.7(0.08)
CD2AP,FCGR3B,FOSB,FR-alpha,GCG,Gal-1,IL10,NFASC,NPDC1,PARP-1,PROK1,ST3GAL1,TFF2,TNC,TRIM21	0.7(0.09)	0.59(0.15)	0.84(0.07)	0.7(0.12)	0.75(0.11)	1(0.02)	0.06(0.08)	0.36(0.16)	0.96(0)	0.95(0.01)	0.95(0.09)	0.95(0.09)	0.99(0.03)	0.97(0.05)	1(0)	0.04(0)	0.97(0.07)	0.96(0.01)	0.81(0.05)	0.84(0.1)	0.8(0.07)	0.77(0.08)	0.87(0.08)	0.96(0.02)	0.27(0.19)	0.61(0.15)	0.95(0.01)	0.62(0.08)	0.58(0.13)	0.76(0.08)	0.68(0.11)	0.66(0.14)	0.99(0.02)	0.07(0.05)	0.25(0.15)	0.95(0.02)	0.83(0.05)	0.9(0.09)	0.9(0.09)	0.81(0.08)	0.93(0.07)	0.97(0.03)	0.16(0.16)	0.76(0.1)	0.95(0.02)	0.73(0.07)	0.85(0.05)	0.67(0.08)	0.69(0.09)
ALDH3A1,ARG1,CFC1,CLMP,FGR,FR-alpha,GHRL,ICOSLG,IL10,MILR1,PADI2,PARP-1,PIK3AP1,ST2	0.74(0.08)	0.63(0.14)	0.88(0.06)	0.76(0.1)	0.78(0.1)	1(0.01)	0.05(0.06)	0.45(0.19)	0.96(0.01)	0.95(0.01)	0.97(0.05)	0.97(0.05)	0.99(0.02)	0.99(0.02)	1(0)	0.04(0)	0.99(0.02)	0.96(0)	0.85(0.05)	0.87(0.1)	0.85(0.06)	0.82(0.07)	0.89(0.08)	0.95(0.01)	0.18(0.22)	0.71(0.12)	0.95(0.01)	0.66(0.11)	0.66(0.16)	0.79(0.09)	0.69(0.12)	0.76(0.13)	0.99(0.02)	0.06(0.02)	0.42(0.18)	0.95(0.02)	0.85(0.04)	0.85(0.09)	0.85(0.09)	0.86(0.08)	0.89(0.06)	0.97(0.03)	0.23(0.25)	0.73(0.16)	0.95(0.01)	0.78(0.05)	0.84(0.06)	0.71(0.08)	0.78(0.07)
ANGPTL7,CLEC6A,CNTN2,EDAR,FCGR3B,FOSB,FR-alpha,GHRL,ICOSLG,IL10,ITGB1BP1,NFKBIE,NID2,PRDX6,PROK1,PSIP1,SIGLEC10,TNC,TRIM21	0.64(0.08)	0.55(0.13)	0.81(0.08)	0.66(0.11)	0.72(0.12)	1(0.02)	0.04(0.01)	0.33(0.14)	0.96(0.01)	0.96(0)	0.99(0.03)	0.99(0.03)	1(0)	0.99(0.01)	1(0)	0.04(0)	1(0)	0.96(0.01)	0.81(0.06)	0.81(0.1)	0.81(0.07)	0.77(0.08)	0.84(0.08)	0.95(0.01)	0.13(0.16)	0.64(0.12)	0.96(0.01)	0.66(0.09)	0.64(0.13)	0.81(0.07)	0.68(0.13)	0.77(0.11)	1(0.01)	0.06(0.01)	0.32(0.16)	0.95(0.01)	0.84(0.05)	0.87(0.09)	0.87(0.09)	0.84(0.08)	0.89(0.07)	0.97(0.03)	0.24(0.24)	0.74(0.13)	0.95(0.02)	0.75(0.06)	0.85(0.08)	0.67(0.09)	0.71(0.07)
CLEC6A,DDAH1,DEFA1,FCGR3B,Gal-1,IL10,RCOR1,SPINT2,TANK,TFF2,TNC,TRIM21,WFDC2	0.64(0.09)	0.5(0.13)	0.83(0.07)	0.69(0.11)	0.68(0.12)	0.99(0.02)	0.04(0.01)	0.26(0.17)	0.96(0)	0.95(0.01)	0.96(0.08)	0.96(0.08)	1(0.02)	0.98(0.03)	1(0)	0.04(0)	0.98(0.05)	0.96(0.01)	0.8(0.06)	0.8(0.09)	0.8(0.07)	0.76(0.09)	0.83(0.08)	0.95(0.01)	0.11(0.15)	0.59(0.12)	0.96(0.01)	0.7(0.08)	0.65(0.13)	0.81(0.07)	0.72(0.11)	0.73(0.14)	0.99(0.02)	0.06(0.03)	0.42(0.16)	0.95(0.02)	0.85(0.06)	0.9(0.1)	0.9(0.1)	0.83(0.09)	0.92(0.08)	0.98(0.03)	0.19(0.2)	0.77(0.12)	0.95(0.02)	0.8(0.05)	0.87(0.09)	0.73(0.1)	0.75(0.09)
CA4,CDH3,CFC1,CLEC6A,DDAH1,FBP1,FGF2,FR-alpha,FUCA1,ICOSLG,ITGB1BP1,MAP2K6,NID2,PDGFRB,SEZ6L2	0.68(0.1)	0.59(0.18)	0.84(0.07)	0.66(0.12)	0.78(0.12)	1(0.01)	0.05(0.04)	0.41(0.18)	0.96(0.01)	0.96(0.01)	0.98(0.04)	0.98(0.04)	1(0.01)	0.99(0.02)	1(0.01)	0.06(0.14)	1(0.01)	0.96(0)	0.81(0.06)	0.85(0.09)	0.81(0.06)	0.76(0.08)	0.88(0.08)	0.95(0.01)	0.1(0.18)	0.66(0.11)	0.96(0.01)	0.58(0.09)	0.57(0.15)	0.74(0.1)	0.63(0.15)	0.67(0.15)	0.99(0.02)	0.06(0.01)	0.22(0.15)	0.95(0.02)	0.83(0.07)	0.86(0.1)	0.86(0.1)	0.82(0.1)	0.89(0.07)	0.98(0.03)	0.15(0.17)	0.71(0.16)	0.95(0.02)	0.69(0.07)	0.8(0.1)	0.63(0.09)	0.66(0.1)
APBB1IP,ARG1,ATP6AP2,CLMP,FCGR3B,FOSB,GCG,IL10,IL5,KLK10,KLK13,NTRK3,PROK1,PSIP1,SIGLEC10,ST3GAL1,TANK,TNC,WFDC2	0.69(0.08)	0.66(0.16)	0.83(0.08)	0.68(0.11)	0.8(0.12)	1(0.01)	0.05(0.01)	0.39(0.19)	0.96(0.01)	0.95(0.01)	0.99(0.03)	0.99(0.03)	1(0.01)	0.99(0.02)	1(0.01)	0.06(0.13)	1(0.01)	0.96(0.01)	0.85(0.05)	0.86(0.06)	0.86(0.07)	0.83(0.08)	0.89(0.06)	0.95(0.01)	0.14(0.17)	0.68(0.16)	0.96(0.01)	0.73(0.08)	0.68(0.14)	0.82(0.08)	0.75(0.1)	0.76(0.13)	0.99(0.02)	0.06(0.04)	0.43(0.2)	0.95(0.02)	0.85(0.04)	0.87(0.08)	0.87(0.08)	0.84(0.08)	0.89(0.07)	0.97(0.03)	0.19(0.2)	0.72(0.14)	0.95(0.02)	0.78(0.05)	0.86(0.07)	0.7(0.08)	0.75(0.07)
ALDH3A1,CFC1,CLEC6A,DDAH1,FCRL5,FR-alpha,FUCA1,GHRL,ICOSLG,IL-17C,LTA4H,MAGED1,MILR1,NID2,PADI2,SNAP23,TRIM21	0.71(0.09)	0.61(0.14)	0.85(0.05)	0.71(0.12)	0.78(0.1)	1(0.01)	0.05(0.02)	0.42(0.18)	0.96(0.01)	0.95(0.01)	0.98(0.07)	0.98(0.07)	0.98(0.04)	0.99(0.03)	1(0)	0.04(0)	0.97(0.05)	0.96(0)	0.83(0.04)	0.85(0.08)	0.82(0.06)	0.78(0.08)	0.88(0.07)	0.95(0.01)	0.15(0.18)	0.66(0.11)	0.96(0.01)	0.66(0.1)	0.66(0.12)	0.81(0.09)	0.73(0.15)	0.74(0.13)	1(0.02)	0.06(0.04)	0.35(0.19)	0.95(0.02)	0.84(0.06)	0.8(0.11)	0.8(0.11)	0.83(0.1)	0.84(0.08)	0.97(0.03)	0.28(0.27)	0.67(0.13)	0.95(0.01)	0.78(0.06)	0.85(0.06)	0.7(0.09)	0.74(0.1)
CA6,CD209,CD4,CDH3,ENPP7,FCGR3B,GCG,IL10,NCLN,PARP-1,PTK7,TFF2,TMSB10,TNC,TRIM21	0.57(0.09)	0.45(0.1)	0.81(0.09)	0.65(0.16)	0.64(0.14)	1(0.02)	0.04(0.01)	0.17(0.13)	0.96(0.01)	0.94(0.02)	0.95(0.1)	0.95(0.1)	0.97(0.05)	0.98(0.04)	1(0)	0.04(0)	0.94(0.15)	0.96(0.01)	0.76(0.06)	0.79(0.08)	0.77(0.07)	0.72(0.09)	0.83(0.07)	0.95(0.01)	0.12(0.15)	0.55(0.14)	0.96(0.01)	0.64(0.09)	0.62(0.16)	0.78(0.1)	0.68(0.14)	0.72(0.13)	0.99(0.02)	0.06(0.04)	0.28(0.19)	0.95(0.02)	0.84(0.06)	0.85(0.12)	0.85(0.12)	0.83(0.07)	0.88(0.09)	0.98(0.03)	0.16(0.21)	0.71(0.15)	0.95(0.01)	0.78(0.05)	0.84(0.06)	0.7(0.09)	0.76(0.07)
CDH3,CLEC6A,DDAH1,GALNT2,ICOSLG,MSMB,MUC-16,TACSTD2	0.85(0.06)	0.78(0.13)	0.92(0.04)	0.84(0.07)	0.88(0.08)	0.99(0.02)	0.05(0.05)	0.69(0.16)	0.95(0.01)	0.95(0.02)	0.98(0.06)	0.98(0.06)	0.97(0.04)	0.99(0.03)	1(0)	0.04(0)	0.97(0.06)	0.96(0.01)	0.89(0.05)	0.9(0.07)	0.9(0.06)	0.88(0.08)	0.92(0.05)	0.95(0.01)	0.41(0.33)	0.8(0.12)	0.96(0.01)	0.64(0.1)	0.63(0.17)	0.78(0.08)	0.65(0.12)	0.76(0.14)	1(0.01)	0.06(0.01)	0.32(0.19)	0.95(0.01)	0.87(0.04)	0.89(0.08)	0.89(0.08)	0.88(0.07)	0.91(0.07)	0.98(0.03)	0.21(0.27)	0.78(0.14)	0.95(0.01)	0.76(0.06)	0.85(0.08)	0.7(0.08)	0.74(0.08)
CD209,CD4,ENPP7,FCGR3B,FR-alpha,IL10,KRT19,PARP-1,PTK7,TFF2,TMSB10,TNC,TRIM21	0.72(0.08)	0.62(0.13)	0.86(0.06)	0.76(0.12)	0.76(0.09)	0.99(0.02)	0.05(0.03)	0.4(0.16)	0.96(0.01)	0.94(0.01)	0.96(0.07)	0.96(0.07)	0.96(0.05)	0.98(0.03)	1(0)	0.05(0)	0.95(0.07)	0.96(0.01)	0.82(0.04)	0.82(0.1)	0.82(0.06)	0.8(0.07)	0.84(0.08)	0.95(0.01)	0.17(0.16)	0.64(0.1)	0.96(0.01)	0.68(0.09)	0.65(0.12)	0.8(0.08)	0.73(0.11)	0.72(0.12)	0.99(0.02)	0.07(0.05)	0.34(0.19)	0.95(0.02)	0.83(0.05)	0.88(0.1)	0.88(0.1)	0.82(0.07)	0.91(0.07)	0.98(0.03)	0.15(0.16)	0.75(0.1)	0.95(0.01)	0.76(0.05)	0.84(0.07)	0.71(0.08)	0.75(0.09)
ANGPTL3,CLMP,FCGR3B,FOSB,GCG,IL10,IQGAP2,METAP1,NCF2,PARP-1,PROK1,PTK7,SDC4,TANK,TNC	0.68(0.09)	0.57(0.14)	0.85(0.07)	0.72(0.12)	0.74(0.1)	1(0.01)	0.05(0.02)	0.26(0.17)	0.96(0.01)	0.94(0.02)	0.9(0.11)	0.9(0.11)	0.97(0.05)	0.95(0.05)	1(0)	0.04(0)	0.92(0.09)	0.96(0.01)	0.77(0.06)	0.8(0.1)	0.77(0.07)	0.74(0.08)	0.83(0.09)	0.95(0.01)	0.12(0.11)	0.55(0.16)	0.96(0.01)	0.71(0.08)	0.74(0.14)	0.81(0.07)	0.69(0.11)	0.83(0.11)	1(0.02)	0.06(0.02)	0.5(0.13)	0.95(0.02)	0.83(0.06)	0.83(0.09)	0.83(0.09)	0.81(0.08)	0.87(0.07)	0.97(0.03)	0.2(0.22)	0.67(0.14)	0.95(0.02)	0.79(0.06)	0.87(0.06)	0.69(0.1)	0.76(0.08)
CA6,CLMP,ENPP7,FCGR3B,GCG,IL10,IQGAP2,MILR1,NCF2,PARP-1,PLTP,PTK7,SDC4,TANK,TFF2,TRIM21	0.69(0.09)	0.56(0.12)	0.85(0.08)	0.74(0.12)	0.72(0.1)	1(0.02)	0.07(0.09)	0.26(0.2)	0.96(0.01)	0.94(0.01)	0.96(0.07)	0.96(0.07)	0.96(0.05)	0.98(0.03)	1(0.01)	0.06(0.11)	0.94(0.07)	0.96(0)	0.81(0.06)	0.81(0.09)	0.83(0.08)	0.8(0.09)	0.84(0.07)	0.95(0.01)	0.23(0.25)	0.58(0.13)	0.96(0.01)	0.75(0.07)	0.71(0.12)	0.84(0.08)	0.76(0.1)	0.8(0.09)	0.99(0.02)	0.06(0.04)	0.5(0.18)	0.95(0.02)	0.83(0.06)	0.87(0.09)	0.87(0.09)	0.82(0.09)	0.89(0.07)	0.97(0.03)	0.22(0.21)	0.7(0.14)	0.95(0.02)	0.81(0.06)	0.89(0.06)	0.73(0.09)	0.78(0.08)
CALR,CCL16,CD83,CFC1,COL4A1,ENPP7,FATC1,FR-alpha,FUCA1,ICOSLG,ITGB1BP1,KLK10,KRT19,MILR1,NCF2,NID2,NQO2,TRIM21	0.76(0.08)	0.69(0.18)	0.87(0.07)	0.75(0.13)	0.82(0.13)	1(0.01)	0.05(0.05)	0.57(0.15)	0.96(0.01)	0.95(0.01)	0.97(0.06)	0.97(0.06)	1(0.01)	0.99(0.03)	1(0)	0.04(0)	0.99(0.04)	0.96(0)	0.86(0.05)	0.89(0.09)	0.85(0.06)	0.81(0.07)	0.91(0.08)	0.95(0.01)	0.25(0.25)	0.74(0.1)	0.96(0.01)	0.62(0.11)	0.56(0.13)	0.78(0.09)	0.68(0.13)	0.68(0.12)	1(0.01)	0.06(0.03)	0.3(0.14)	0.95(0.01)	0.82(0.07)	0.83(0.11)	0.83(0.11)	0.83(0.08)	0.87(0.09)	0.98(0.03)	0.13(0.17)	0.67(0.16)	0.95(0.01)	0.74(0.06)	0.82(0.07)	0.7(0.08)	0.74(0.07)
ADGRE2,CLEC6A,DDAH1,FCGR3B,GCG,GKN1,ICOSLG,IL10,NFKBIE,NID2,NPDC1,PARP-1,SEZ6L2,TNC,TRIM21,WFDC2	0.63(0.07)	0.55(0.14)	0.81(0.06)	0.61(0.12)	0.75(0.13)	1(0.01)	0.05(0.02)	0.34(0.16)	0.96(0.01)	0.96(0)	0.99(0.04)	0.99(0.04)	1(0)	1(0.01)	1(0)	0.04(0)	1(0)	0.96(0)	0.81(0.05)	0.85(0.09)	0.79(0.06)	0.76(0.07)	0.87(0.08)	0.95(0.01)	0.13(0.14)	0.63(0.12)	0.96(0.01)	0.79(0.07)	0.68(0.11)	0.88(0.07)	0.82(0.09)	0.77(0.09)	1(0.01)	0.06(0.02)	0.45(0.18)	0.95(0.01)	0.87(0.05)	0.92(0.08)	0.92(0.08)	0.86(0.09)	0.94(0.06)	0.97(0.03)	0.23(0.24)	0.81(0.1)	0.95(0.02)	0.8(0.05)	0.88(0.06)	0.72(0.09)	0.76(0.08)
ARG1,CD4,CEACAM1,FCGR3B,GKN1,IL10,ITGB1BP1,MAP2K6,NCF2,NID2,PSIP1,SEZ6L2,TRAF2,WFDC2	0.69(0.09)	0.65(0.18)	0.85(0.07)	0.69(0.13)	0.79(0.15)	0.99(0.02)	0.05(0.02)	0.45(0.13)	0.95(0.01)	0.95(0.01)	0.98(0.06)	0.98(0.06)	1(0.01)	0.99(0.03)	1(0.01)	0.06(0.14)	0.99(0.04)	0.96(0.01)	0.84(0.05)	0.87(0.09)	0.83(0.07)	0.79(0.07)	0.89(0.08)	0.95(0.01)	0.16(0.19)	0.69(0.11)	0.96(0.01)	0.71(0.08)	0.65(0.12)	0.82(0.08)	0.76(0.1)	0.73(0.11)	0.99(0.02)	0.09(0.1)	0.36(0.15)	0.95(0.02)	0.87(0.03)	0.88(0.09)	0.88(0.09)	0.86(0.06)	0.9(0.08)	0.97(0.03)	0.3(0.26)	0.75(0.15)	0.95(0.02)	0.79(0.05)	0.85(0.07)	0.73(0.09)	0.78(0.08)
BANK1,CA6,CFC1,CLEC6A,DDAH1,EN-RAGE,ENPP7,FCGR3B,FR-alpha,GALNT2,ICOSLG,ITGA11,ITGB1BP1,NID2,SEZ6L2,TRIM21	0.69(0.1)	0.61(0.17)	0.86(0.07)	0.69(0.12)	0.79(0.12)	1(0.01)	0.04(0)	0.49(0.14)	0.96(0.01)	0.95(0)	0.99(0.04)	0.99(0.04)	1(0.01)	0.99(0.02)	1(0)	0.04(0)	1(0.02)	0.96(0.01)	0.84(0.05)	0.88(0.09)	0.84(0.07)	0.79(0.08)	0.9(0.08)	0.95(0.02)	0.14(0.19)	0.72(0.08)	0.96(0.01)	0.69(0.06)	0.69(0.12)	0.8(0.08)	0.71(0.11)	0.78(0.11)	0.99(0.02)	0.07(0.05)	0.33(0.21)	0.95(0.02)	0.86(0.05)	0.85(0.1)	0.85(0.1)	0.84(0.08)	0.89(0.08)	0.98(0.03)	0.24(0.26)	0.73(0.15)	0.95(0.02)	0.79(0.05)	0.86(0.06)	0.74(0.08)	0.8(0.07)
CA6,CFC1,CLEC6A,FABP4,FCGR3B,GCG,IL10,KLK10,METAP1,PARP-1,PDGFRB,SEZ6L2,SKAP1,TRIM21	0.68(0.08)	0.56(0.13)	0.84(0.07)	0.7(0.12)	0.73(0.11)	1(0.01)	0.05(0.03)	0.35(0.16)	0.96(0.01)	0.95(0.01)	0.97(0.07)	0.97(0.07)	0.97(0.05)	0.99(0.03)	1(0)	0.04(0)	0.96(0.06)	0.96(0.01)	0.8(0.05)	0.85(0.09)	0.8(0.07)	0.75(0.09)	0.88(0.09)	0.95(0.01)	0.21(0.16)	0.63(0.12)	0.96(0.01)	0.68(0.09)	0.65(0.14)	0.79(0.08)	0.71(0.12)	0.74(0.13)	0.99(0.02)	0.05(0.03)	0.35(0.15)	0.95(0.02)	0.87(0.04)	0.87(0.1)	0.87(0.1)	0.86(0.07)	0.89(0.08)	0.97(0.03)	0.26(0.25)	0.76(0.12)	0.95(0.02)	0.79(0.05)	0.85(0.08)	0.72(0.09)	0.76(0.08)
ANG,CD4,CFC1,ENPP7,FATC1,FCGR3B,FR-alpha,GCG,GKN1,IL10,METAP1,NCF2,NID2,PARP-1,PTK7,SEZ6L2,TRIM21	0.72(0.09)	0.66(0.16)	0.86(0.08)	0.72(0.14)	0.8(0.12)	1(0.01)	0.06(0.07)	0.47(0.16)	0.95(0.01)	0.95(0.01)	0.97(0.08)	0.97(0.08)	0.99(0.04)	0.99(0.03)	1(0.01)	0.05(0.08)	0.97(0.05)	0.96(0)	0.83(0.04)	0.86(0.07)	0.84(0.07)	0.81(0.06)	0.88(0.06)	0.95(0.01)	0.24(0.16)	0.68(0.11)	0.96(0.01)	0.69(0.08)	0.68(0.12)	0.8(0.08)	0.72(0.12)	0.74(0.13)	0.99(0.02)	0.07(0.06)	0.39(0.17)	0.95(0.02)	0.87(0.04)	0.9(0.08)	0.9(0.08)	0.87(0.06)	0.92(0.06)	0.97(0.03)	0.22(0.25)	0.8(0.12)	0.95(0.02)	0.79(0.06)	0.87(0.06)	0.71(0.1)	0.78(0.09)
ARG1,CD83,COL4A1,FR-alpha,GKN1,ICOSLG,IL10,KRT19,MAP2K6,NCF2,NINJ1,SEZ6L2	0.74(0.11)	0.67(0.15)	0.87(0.06)	0.75(0.11)	0.81(0.1)	1(0.02)	0.05(0.03)	0.53(0.17)	0.96(0.01)	0.95(0.01)	0.94(0.08)	0.94(0.08)	0.98(0.04)	0.97(0.04)	1(0)	0.04(0)	0.95(0.08)	0.96(0.01)	0.84(0.04)	0.87(0.07)	0.85(0.06)	0.83(0.07)	0.88(0.07)	0.95(0.01)	0.18(0.15)	0.73(0.09)	0.96(0.01)	0.7(0.08)	0.66(0.15)	0.81(0.08)	0.7(0.12)	0.76(0.13)	1(0.01)	0.06(0.06)	0.4(0.17)	0.95(0.01)	0.83(0.05)	0.88(0.08)	0.88(0.08)	0.82(0.08)	0.9(0.07)	0.97(0.03)	0.19(0.24)	0.72(0.14)	0.95(0.02)	0.77(0.06)	0.88(0.07)	0.7(0.08)	0.72(0.09)
BCAM,CLEC4D,DDAH1,FUT3-FUT5,ICOSLG,IRF9,KRT19,MSMB,MUC-16	0.87(0.05)	0.79(0.11)	0.93(0.05)	0.86(0.08)	0.88(0.08)	1(0.01)	0.06(0.07)	0.7(0.17)	0.95(0)	0.94(0.02)	0.98(0.05)	0.98(0.05)	0.97(0.05)	0.99(0.02)	1(0)	0.04(0)	0.97(0.05)	0.96(0.01)	0.89(0.03)	0.89(0.07)	0.89(0.06)	0.87(0.07)	0.91(0.06)	0.95(0.01)	0.57(0.17)	0.78(0.11)	0.96(0.01)	0.65(0.08)	0.6(0.13)	0.78(0.08)	0.67(0.11)	0.71(0.12)	1(0.02)	0.06(0.03)	0.36(0.12)	0.95(0.02)	0.88(0.04)	0.92(0.07)	0.92(0.07)	0.89(0.07)	0.93(0.06)	0.97(0.03)	0.24(0.29)	0.83(0.09)	0.95(0.02)	0.79(0.05)	0.86(0.06)	0.72(0.08)	0.75(0.08)
CD209,CDH3,CLEC6A,CNTNAP2,DDAH1,ENPP7,FAM19A5,FATC1,FCGR3B,ICOSLG,IL10,ITGAM,MSMB,NID2,PTK7,SEZ6L2,SPINK1,TRIM21,WFDC2	0.64(0.1)	0.54(0.16)	0.82(0.08)	0.64(0.14)	0.73(0.12)	0.99(0.02)	0.04(0.02)	0.28(0.15)	0.96(0.01)	0.95(0.01)	0.97(0.04)	0.97(0.04)	1(0.01)	0.99(0.02)	1(0)	0.04(0)	1(0.01)	0.96(0)	0.8(0.05)	0.82(0.1)	0.8(0.06)	0.76(0.07)	0.84(0.09)	0.95(0.01)	0.12(0.16)	0.61(0.12)	0.95(0.01)	0.76(0.08)	0.72(0.13)	0.85(0.08)	0.76(0.11)	0.81(0.1)	1(0.01)	0.06(0.04)	0.52(0.19)	0.95(0.01)	0.86(0.04)	0.91(0.08)	0.91(0.08)	0.86(0.07)	0.92(0.07)	0.97(0.03)	0.24(0.23)	0.8(0.1)	0.95(0.02)	0.81(0.05)	0.91(0.07)	0.74(0.08)	0.78(0.07)
AMIGO2,APBB1IP,ATP6AP2,DDAH1,FOSB,FR-alpha,GCG,HCLS1,IGFBP6,IL10,KLK13,PADI2,TACSTD2,TNC	0.74(0.09)	0.59(0.13)	0.88(0.09)	0.78(0.14)	0.73(0.12)	1(0.02)	0.05(0.02)	0.46(0.18)	0.95(0.01)	0.95(0.01)	0.97(0.07)	0.97(0.07)	0.99(0.03)	0.99(0.03)	1(0)	0.04(0)	0.98(0.05)	0.96(0)	0.85(0.05)	0.89(0.08)	0.84(0.07)	0.8(0.09)	0.91(0.07)	0.95(0.01)	0.37(0.21)	0.72(0.11)	0.96(0.01)	0.61(0.09)	0.61(0.16)	0.75(0.08)	0.61(0.11)	0.74(0.15)	1(0.01)	0.05(0.01)	0.36(0.16)	0.95(0.01)	0.85(0.05)	0.89(0.09)	0.89(0.09)	0.83(0.09)	0.91(0.08)	0.97(0.03)	0.18(0.23)	0.75(0.12)	0.95(0.02)	0.74(0.06)	0.87(0.06)	0.64(0.1)	0.68(0.07)
AMIGO2,ARNT,BCAM,CA3,CD2AP,CD83,DDAH1,FCGR3B,GKN1,ICOSLG,NADK,NID2,NPTXR,PCSK9,TACSTD2,WFDC2	0.66(0.09)	0.55(0.14)	0.82(0.06)	0.65(0.11)	0.74(0.12)	1(0)	0.04(0)	0.35(0.15)	0.96(0)	0.95(0.01)	0.96(0.06)	0.96(0.06)	1(0.02)	0.98(0.03)	1(0.01)	0.06(0.12)	0.99(0.03)	0.96(0.01)	0.8(0.06)	0.84(0.1)	0.82(0.05)	0.76(0.08)	0.88(0.08)	0.95(0.01)	0.13(0.16)	0.67(0.11)	0.96(0.01)	0.71(0.1)	0.67(0.12)	0.82(0.08)	0.75(0.1)	0.76(0.12)	0.99(0.02)	0.05(0.01)	0.42(0.19)	0.95(0.01)	0.86(0.05)	0.9(0.08)	0.9(0.08)	0.85(0.07)	0.92(0.06)	0.97(0.03)	0.24(0.27)	0.79(0.11)	0.95(0.01)	0.8(0.06)	0.88(0.06)	0.72(0.09)	0.77(0.07)
ARG1,CD2AP,DEFA1,FCRL1,FGR,ICOSLG,LAMP3,MAD-homolog-5,PARP-1,PCSK9,PDP1,REG3A,TNC,WFDC2	0.61(0.09)	0.53(0.16)	0.8(0.08)	0.63(0.14)	0.72(0.14)	0.99(0.03)	0.04(0.02)	0.25(0.18)	0.95(0.01)	0.96(0.01)	0.99(0.03)	0.99(0.03)	1(0)	0.99(0.01)	1(0.01)	0.06(0.14)	1(0)	0.96(0.01)	0.8(0.05)	0.84(0.09)	0.79(0.08)	0.75(0.08)	0.86(0.08)	0.95(0.01)	0.11(0.18)	0.61(0.11)	0.96(0.01)	0.79(0.07)	0.75(0.13)	0.87(0.08)	0.8(0.11)	0.83(0.1)	0.99(0.02)	0.08(0.08)	0.56(0.21)	0.95(0.02)	0.88(0.04)	0.89(0.08)	0.89(0.08)	0.89(0.08)	0.91(0.06)	0.97(0.03)	0.23(0.3)	0.81(0.1)	0.95(0.02)	0.82(0.05)	0.89(0.06)	0.76(0.09)	0.8(0.08)
FCGR3B,GH2,IL10,LYPD1,MSMB,PPM1B,PRKRA,RCOR1,SIT1,SPINT1	0.71(0.08)	0.61(0.14)	0.85(0.07)	0.74(0.12)	0.74(0.13)	1(0.01)	0.04(0.01)	0.4(0.16)	0.95(0.01)	0.94(0.03)	0.93(0.1)	0.93(0.1)	0.98(0.04)	0.97(0.04)	1(0.01)	0.05(0.02)	0.94(0.09)	0.96(0.01)	0.83(0.05)	0.86(0.09)	0.81(0.07)	0.78(0.07)	0.87(0.09)	0.95(0.01)	0.13(0.19)	0.68(0.12)	0.96(0.01)	0.64(0.09)	0.57(0.12)	0.79(0.07)	0.69(0.12)	0.68(0.11)	0.99(0.02)	0.05(0.02)	0.29(0.16)	0.95(0.02)	0.81(0.05)	0.87(0.09)	0.87(0.09)	0.79(0.08)	0.89(0.08)	0.97(0.03)	0.18(0.2)	0.71(0.11)	0.95(0.01)	0.73(0.06)	0.81(0.09)	0.63(0.08)	0.67(0.08)
CFC1,CLMP,DDAH1,FR-alpha,GHRL,ICOSLG,IL10,NBN,PARP-1,PDGFRB,PIK3AP1,SCGB3A1	0.71(0.1)	0.64(0.19)	0.87(0.06)	0.71(0.11)	0.81(0.11)	1(0.01)	0.04(0)	0.45(0.17)	0.95(0.01)	0.95(0.01)	0.95(0.09)	0.95(0.09)	0.99(0.03)	0.98(0.04)	1(0.01)	0.06(0.12)	0.97(0.06)	0.96(0.01)	0.83(0.04)	0.87(0.08)	0.86(0.05)	0.83(0.06)	0.89(0.05)	0.95(0.01)	0.14(0.11)	0.72(0.11)	0.96(0.01)	0.6(0.09)	0.61(0.14)	0.74(0.09)	0.62(0.13)	0.72(0.13)	0.99(0.02)	0.07(0.06)	0.31(0.13)	0.95(0.02)	0.85(0.05)	0.85(0.09)	0.85(0.09)	0.86(0.07)	0.88(0.07)	0.97(0.03)	0.2(0.24)	0.73(0.14)	0.95(0.02)	0.75(0.06)	0.82(0.08)	0.68(0.08)	0.73(0.09)
ALDH3A1,CFC1,CLEC6A,EN-RAGE,ENPP7,FR-alpha,ICOSLG,IL10,ITGB1BP1,KRT19,NID2,NPPC,PDGFC,PTK7,TANK	0.69(0.09)	0.64(0.19)	0.83(0.06)	0.67(0.11)	0.79(0.13)	1(0.01)	0.05(0.01)	0.44(0.17)	0.96(0.01)	0.95(0.01)	0.97(0.05)	0.97(0.05)	1(0)	0.99(0.02)	1(0.01)	0.06(0.14)	1(0.02)	0.95(0)	0.82(0.04)	0.85(0.08)	0.84(0.05)	0.8(0.07)	0.87(0.06)	0.95(0.01)	0.14(0.14)	0.68(0.11)	0.96(0.01)	0.71(0.08)	0.71(0.14)	0.82(0.08)	0.73(0.1)	0.8(0.11)	0.99(0.02)	0.06(0.02)	0.46(0.19)	0.95(0.02)	0.87(0.04)	0.88(0.09)	0.88(0.09)	0.85(0.07)	0.91(0.07)	0.97(0.03)	0.27(0.29)	0.77(0.12)	0.95(0.02)	0.8(0.06)	0.89(0.06)	0.74(0.09)	0.79(0.07)
CA4,CD83,CD99L2,CES1,FKBP1B,FR-alpha,GKN1,KLK13,KRT19,NID2,SEZ6L2,SPINT1	0.78(0.07)	0.73(0.14)	0.88(0.06)	0.76(0.1)	0.86(0.09)	1(0.01)	0.05(0.05)	0.57(0.15)	0.96(0.01)	0.95(0.01)	0.91(0.1)	0.91(0.1)	0.97(0.05)	0.96(0.04)	1(0)	0.04(0)	0.94(0.08)	0.96(0.01)	0.86(0.05)	0.86(0.07)	0.87(0.06)	0.84(0.08)	0.89(0.05)	0.95(0.01)	0.33(0.24)	0.71(0.11)	0.96(0.01)	0.69(0.09)	0.65(0.14)	0.8(0.08)	0.7(0.11)	0.74(0.13)	0.99(0.02)	0.05(0.02)	0.38(0.19)	0.95(0.02)	0.86(0.05)	0.89(0.09)	0.89(0.09)	0.86(0.07)	0.91(0.07)	0.97(0.03)	0.18(0.2)	0.8(0.1)	0.95(0.02)	0.78(0.05)	0.85(0.08)	0.69(0.08)	0.73(0.07)
CBL,CD83,CFC1,COL4A1,FR-alpha,ICOSLG,KRT19,NCF2,SEZ6L2	0.77(0.09)	0.72(0.16)	0.88(0.06)	0.76(0.1)	0.85(0.11)	1(0.01)	0.05(0.01)	0.59(0.16)	0.95(0.01)	0.94(0.01)	0.94(0.08)	0.94(0.08)	0.97(0.05)	0.97(0.04)	1(0.01)	0.06(0.14)	0.94(0.06)	0.96(0.01)	0.85(0.05)	0.87(0.08)	0.86(0.06)	0.84(0.07)	0.89(0.08)	0.95(0.01)	0.24(0.2)	0.74(0.1)	0.96(0.01)	0.69(0.08)	0.66(0.16)	0.81(0.09)	0.72(0.12)	0.74(0.15)	0.99(0.02)	0.08(0.08)	0.43(0.17)	0.95(0.02)	0.86(0.05)	0.89(0.1)	0.89(0.1)	0.86(0.07)	0.91(0.07)	0.98(0.03)	0.16(0.19)	0.78(0.12)	0.95(0.01)	0.78(0.06)	0.91(0.08)	0.71(0.09)	0.74(0.07)
C1QTNF1,CDH3,CFC1,FR-alpha,FUCA1,ICOSLG,IL10,LTA4H,PADI2,PLTP,TANK,vWF	0.71(0.08)	0.63(0.18)	0.85(0.07)	0.69(0.1)	0.79(0.13)	1(0)	0.04(0)	0.42(0.18)	0.96(0.01)	0.94(0.01)	0.95(0.08)	0.95(0.08)	0.96(0.06)	0.98(0.03)	1(0)	0.04(0)	0.94(0.07)	0.96(0.02)	0.83(0.05)	0.84(0.09)	0.83(0.06)	0.8(0.07)	0.86(0.08)	0.95(0.01)	0.1(0.12)	0.68(0.1)	0.96(0.01)	0.65(0.09)	0.61(0.15)	0.78(0.09)	0.69(0.11)	0.71(0.13)	1(0.02)	0.05(0.01)	0.36(0.17)	0.95(0.02)	0.83(0.06)	0.82(0.13)	0.82(0.13)	0.83(0.08)	0.85(0.1)	0.97(0.03)	0.22(0.25)	0.66(0.16)	0.95(0.02)	0.76(0.06)	0.86(0.07)	0.69(0.1)	0.74(0.1)
CD4,CDSN,FCGR3B,MSMB,MUC-16,PARP-1,SEZ6L2,SPINT1,TRIM5	0.81(0.07)	0.73(0.13)	0.9(0.05)	0.8(0.1)	0.85(0.09)	1(0.02)	0.05(0.03)	0.6(0.14)	0.95(0.01)	0.95(0.01)	0.98(0.05)	0.98(0.05)	1(0.01)	0.99(0.03)	1(0.01)	0.06(0.14)	0.99(0.03)	0.96(0.01)	0.88(0.04)	0.91(0.06)	0.87(0.06)	0.86(0.06)	0.92(0.06)	0.96(0.01)	0.39(0.24)	0.79(0.08)	0.96(0.01)	0.66(0.09)	0.6(0.12)	0.81(0.08)	0.7(0.11)	0.73(0.12)	1(0)	0.05(0.01)	0.34(0.15)	0.95(0.01)	0.89(0.04)	0.92(0.08)	0.92(0.08)	0.9(0.06)	0.93(0.05)	0.97(0.03)	0.3(0.31)	0.85(0.1)	0.95(0.02)	0.82(0.05)	0.88(0.06)	0.74(0.09)	0.78(0.08)
APBB1IP,DDAH1,EDIL3,FATC1,FCGR3B,FOSB,FR-alpha,FUCA1,ICOSLG,IL10,ITGAM,KLK10,PADI2,PCSK9,PRDX6,TNC,TRIM21	0.69(0.08)	0.6(0.14)	0.82(0.07)	0.67(0.12)	0.77(0.1)	1(0.02)	0.05(0.01)	0.4(0.16)	0.96(0.01)	0.96(0)	1(0.02)	1(0.02)	1(0)	1(0.01)	1(0)	0.04(0)	1(0)	0.96(0.02)	0.83(0.05)	0.85(0.08)	0.84(0.05)	0.8(0.06)	0.88(0.07)	0.95(0.01)	0.21(0.18)	0.71(0.11)	0.96(0.01)	0.65(0.09)	0.69(0.13)	0.77(0.09)	0.65(0.13)	0.79(0.09)	0.99(0.02)	0.07(0.06)	0.38(0.16)	0.95(0.02)	0.83(0.05)	0.8(0.1)	0.8(0.1)	0.83(0.08)	0.83(0.1)	0.97(0.03)	0.21(0.21)	0.63(0.13)	0.95(0.02)	0.77(0.05)	0.86(0.07)	0.71(0.08)	0.76(0.09)
AHCY,ANGPTL7,APBB1IP,ATP6AP2,BCL2L11,CLMP,CR2,ENTPD2,FOSB,FR-alpha,GCG,IL10,ITGB1BP1,KLK10,KLK13,PCDH17,PROK1,PSIP1,TANK,TNC	0.74(0.08)	0.68(0.16)	0.87(0.06)	0.73(0.11)	0.83(0.1)	1(0)	0.04(0)	0.51(0.17)	0.96(0)	0.95(0)	0.99(0.04)	0.99(0.04)	1(0)	0.99(0.02)	1(0.01)	0.06(0.14)	1(0.02)	0.96(0.01)	0.86(0.05)	0.9(0.08)	0.86(0.05)	0.83(0.06)	0.91(0.06)	0.95(0.01)	0.19(0.23)	0.75(0.12)	0.96(0.01)	0.57(0.1)	0.56(0.12)	0.73(0.08)	0.63(0.13)	0.66(0.12)	0.98(0.03)	0.04(0.03)	0.2(0.15)	0.95(0.02)	0.85(0.05)	0.89(0.1)	0.89(0.1)	0.83(0.08)	0.92(0.08)	0.98(0.03)	0.15(0.19)	0.76(0.11)	0.95(0.02)	0.71(0.07)	0.81(0.08)	0.64(0.07)	0.68(0.09)
ATP6AP2,CLMP,DDAH1,FATC1,FCGR3B,FR-alpha,FUCA1,Gal-1,IL-17C,IL10,NCLN,PDGFRB,TNC,TRIM21	0.72(0.09)	0.61(0.15)	0.86(0.05)	0.72(0.1)	0.78(0.11)	1(0.01)	0.05(0.04)	0.36(0.21)	0.96(0)	0.95(0.01)	0.95(0.08)	0.95(0.08)	0.99(0.03)	0.98(0.03)	1(0.01)	0.06(0.14)	0.98(0.05)	0.96(0)	0.84(0.05)	0.86(0.07)	0.84(0.06)	0.8(0.07)	0.88(0.06)	0.95(0.01)	0.24(0.24)	0.66(0.12)	0.96(0)	0.67(0.08)	0.59(0.09)	0.82(0.06)	0.75(0.08)	0.68(0.11)	1(0)	0.06(0)	0.32(0.15)	0.94(0)	0.8(0.07)	0.85(0.09)	0.85(0.09)	0.78(0.09)	0.89(0.08)	0.98(0.03)	0.12(0.14)	0.68(0.12)	0.95(0.02)	0.76(0.07)	0.82(0.08)	0.69(0.09)	0.73(0.09)
ATP6AP2,CLMP,FCGR3B,FOSB,FR-alpha,HCLS1,ICOSLG,IL10,KRT19,METAP1,NCF2,NINJ1,NQO2,PCSK9,TFF2	0.76(0.08)	0.75(0.16)	0.88(0.06)	0.75(0.11)	0.86(0.11)	0.99(0.02)	0.05(0.02)	0.58(0.17)	0.95(0.01)	0.94(0.02)	0.94(0.1)	0.94(0.1)	0.96(0.06)	0.97(0.04)	1(0.01)	0.06(0.14)	0.94(0.08)	0.96(0.01)	0.84(0.06)	0.87(0.09)	0.85(0.06)	0.82(0.09)	0.89(0.08)	0.95(0.01)	0.19(0.2)	0.72(0.12)	0.96(0.01)	0.65(0.11)	0.64(0.16)	0.77(0.09)	0.66(0.14)	0.75(0.14)	0.99(0.02)	0.07(0.06)	0.34(0.2)	0.95(0.02)	0.84(0.04)	0.87(0.11)	0.87(0.11)	0.82(0.07)	0.89(0.09)	0.98(0.03)	0.21(0.21)	0.72(0.11)	0.95(0.02)	0.73(0.07)	0.84(0.09)	0.67(0.09)	0.7(0.09)
ATP6AP2,CES1,CRX,FCGR3B,GCG,IL10,IRF9,KRT19,PARP-1,PDP1,PLIN1,ST3GAL1,TFF2,TNC,TRIM21	0.73(0.08)	0.59(0.13)	0.88(0.07)	0.77(0.11)	0.75(0.09)	1(0)	0.04(0)	0.33(0.16)	0.96(0.01)	0.95(0.01)	0.98(0.05)	0.98(0.05)	0.98(0.04)	0.99(0.03)	1(0.01)	0.08(0.16)	0.97(0.05)	0.96(0.01)	0.84(0.05)	0.82(0.08)	0.85(0.06)	0.83(0.07)	0.84(0.07)	0.95(0.01)	0.17(0.22)	0.62(0.14)	0.95(0.01)	0.61(0.08)	0.56(0.12)	0.77(0.08)	0.67(0.12)	0.68(0.14)	1(0.01)	0.06(0.01)	0.22(0.13)	0.95(0.01)	0.86(0.04)	0.85(0.08)	0.85(0.08)	0.85(0.07)	0.88(0.07)	0.98(0.03)	0.2(0.23)	0.73(0.11)	0.95(0.02)	0.74(0.06)	0.84(0.08)	0.67(0.07)	0.72(0.08)
ANGPTL3,FCGR3B,GKN1,IL10,IL6,IQGAP2,METAP1,MSMB,NID2,PARP-1,PTK7,SEZ6L2,SKAP1,TRIM21	0.66(0.09)	0.57(0.15)	0.83(0.07)	0.68(0.12)	0.73(0.14)	1(0)	0.05(0)	0.3(0.15)	0.96(0.01)	0.95(0.01)	0.96(0.08)	0.96(0.08)	0.99(0.02)	0.98(0.04)	1(0)	0.04(0)	0.98(0.06)	0.96(0.01)	0.77(0.06)	0.83(0.1)	0.78(0.07)	0.73(0.08)	0.87(0.07)	0.95(0.01)	0.14(0.11)	0.59(0.14)	0.96(0.01)	0.73(0.08)	0.69(0.14)	0.84(0.09)	0.76(0.11)	0.77(0.12)	0.99(0.02)	0.08(0.09)	0.39(0.2)	0.95(0.02)	0.86(0.06)	0.88(0.09)	0.88(0.09)	0.87(0.09)	0.91(0.06)	0.97(0.03)	0.23(0.26)	0.76(0.18)	0.95(0.02)	0.78(0.05)	0.85(0.06)	0.7(0.09)	0.76(0.08)
APBB1IP,ATP6AP2,CDH2,CLMP,DDAH1,EN-RAGE,FCGR3B,FCRL5,FOSB,FR-alpha,GCG,HCLS1,IL10,KLK10,PDP1,TFF2,TNC	0.75(0.08)	0.66(0.13)	0.86(0.07)	0.76(0.11)	0.8(0.09)	0.99(0.02)	0.07(0.11)	0.44(0.18)	0.95(0.01)	0.95(0.01)	0.96(0.06)	0.96(0.06)	0.99(0.03)	0.98(0.03)	1(0.01)	0.06(0.14)	0.98(0.05)	0.96(0.01)	0.86(0.04)	0.86(0.07)	0.87(0.05)	0.85(0.06)	0.88(0.06)	0.95(0.01)	0.3(0.23)	0.73(0.13)	0.96(0)	0.62(0.09)	0.65(0.14)	0.77(0.09)	0.64(0.13)	0.77(0.12)	0.99(0.02)	0.07(0.06)	0.33(0.15)	0.95(0.02)	0.88(0.04)	0.86(0.09)	0.86(0.09)	0.89(0.06)	0.89(0.07)	0.98(0.03)	0.25(0.32)	0.77(0.13)	0.95(0.02)	0.77(0.06)	0.87(0.06)	0.7(0.09)	0.75(0.08)
CA4,CD109,CFC1,CLMP,GCG,IL10,KLK10,PARP-1,PRKAB1,PTK7,ROBO1,SIT1,TNC,ZBTB17	0.69(0.08)	0.58(0.12)	0.83(0.07)	0.69(0.13)	0.74(0.12)	1(0)	0.05(0)	0.38(0.16)	0.96(0.01)	0.94(0.01)	0.96(0.06)	0.96(0.06)	0.96(0.06)	0.98(0.03)	1(0)	0.05(0)	0.95(0.07)	0.96(0.01)	0.82(0.05)	0.85(0.1)	0.82(0.07)	0.78(0.08)	0.87(0.08)	0.95(0.01)	0.18(0.18)	0.66(0.1)	0.96(0.01)	0.69(0.09)	0.64(0.12)	0.81(0.09)	0.72(0.09)	0.75(0.1)	0.99(0.02)	0.07(0.07)	0.34(0.16)	0.95(0.02)	0.83(0.06)	0.86(0.1)	0.86(0.1)	0.85(0.07)	0.89(0.07)	0.97(0.03)	0.15(0.19)	0.7(0.16)	0.95(0.01)	0.76(0.06)	0.85(0.06)	0.7(0.07)	0.74(0.08)
ACP6,ARG1,BAG6,CLEC14A,FCGR3B,NCF2,NID2,PSIP1,SERPINA9,SEZ6L2,SIGLEC6,SOD2,WFDC2	0.7(0.08)	0.64(0.15)	0.86(0.06)	0.7(0.11)	0.81(0.1)	1(0)	0.04(0)	0.44(0.17)	0.96(0)	0.95(0.01)	0.97(0.05)	0.97(0.05)	0.99(0.03)	0.99(0.03)	1(0)	0.04(0)	0.98(0.05)	0.96(0.01)	0.82(0.05)	0.87(0.09)	0.82(0.06)	0.78(0.07)	0.9(0.07)	0.95(0.01)	0.2(0.2)	0.68(0.13)	0.96(0.01)	0.72(0.08)	0.69(0.12)	0.83(0.07)	0.74(0.1)	0.77(0.11)	1(0)	0.06(0.01)	0.45(0.17)	0.95(0.01)	0.88(0.04)	0.9(0.09)	0.9(0.09)	0.87(0.07)	0.92(0.07)	0.98(0.03)	0.26(0.29)	0.78(0.13)	0.95(0.02)	0.81(0.05)	0.88(0.06)	0.74(0.08)	0.78(0.08)
ALDH3A1,BCAM,CA6,CLEC6A,DDAH1,FOSB,FR-alpha,GCG,GFRA2,GHRL,IGFBP6,IL10,NID2,PRDX6,PREB,PRKRA,REG4,TNC,TP53,TRIM21	0.72(0.07)	0.58(0.11)	0.86(0.06)	0.75(0.09)	0.73(0.1)	0.99(0.02)	0.05(0.01)	0.34(0.14)	0.95(0)	0.96(0.01)	1(0.02)	1(0.02)	1(0)	1(0.01)	1(0.01)	0.06(0.14)	1(0)	0.96(0.01)	0.84(0.06)	0.82(0.09)	0.84(0.07)	0.83(0.08)	0.83(0.09)	0.95(0.01)	0.2(0.21)	0.63(0.14)	0.96(0.01)	0.66(0.09)	0.63(0.14)	0.79(0.08)	0.69(0.11)	0.74(0.13)	1(0.01)	0.06(0.03)	0.32(0.19)	0.95(0.01)	0.79(0.06)	0.84(0.11)	0.84(0.11)	0.78(0.07)	0.87(0.09)	0.97(0.03)	0.11(0.11)	0.68(0.11)	0.95(0.02)	0.75(0.05)	0.84(0.07)	0.65(0.08)	0.7(0.08)
CLEC4D,DDAH1,ICOSLG,IRF9,KLK10,KRT19,MSMB,MUC-16,SEZ6L2	0.86(0.06)	0.77(0.14)	0.92(0.05)	0.85(0.09)	0.87(0.08)	1(0.01)	0.07(0.1)	0.64(0.2)	0.95(0.01)	0.94(0.02)	0.96(0.06)	0.96(0.06)	0.98(0.04)	0.98(0.03)	1(0.01)	0.06(0.08)	0.97(0.05)	0.96(0.01)	0.9(0.02)	0.89(0.06)	0.9(0.04)	0.89(0.05)	0.9(0.06)	0.95(0.01)	0.6(0.17)	0.78(0.1)	0.96(0)	0.7(0.07)	0.69(0.11)	0.79(0.07)	0.67(0.09)	0.8(0.08)	0.99(0.02)	0.06(0.03)	0.45(0.16)	0.95(0.02)	0.87(0.04)	0.89(0.09)	0.89(0.09)	0.88(0.06)	0.92(0.06)	0.98(0.03)	0.2(0.29)	0.83(0.11)	0.95(0.01)	0.8(0.06)	0.89(0.07)	0.73(0.09)	0.77(0.09)
ALDH3A1,CA3,CLEC6A,DEFA1,FSTL3,ICOSLG,LTA4H,MILR1,NID2,PDGFRB,PSIP1,RTN4R,SIGLEC10,SKAP1,TRIM21,WFDC2	0.67(0.08)	0.55(0.12)	0.84(0.07)	0.69(0.13)	0.74(0.1)	1(0.01)	0.04(0.01)	0.29(0.18)	0.96(0)	0.95(0.01)	0.97(0.06)	0.97(0.06)	1(0.01)	0.99(0.02)	1(0.01)	0.06(0.12)	0.99(0.03)	0.96(0.01)	0.79(0.06)	0.8(0.09)	0.8(0.08)	0.75(0.07)	0.84(0.08)	0.95(0.01)	0.09(0.15)	0.57(0.14)	0.96(0.01)	0.7(0.1)	0.65(0.12)	0.81(0.1)	0.7(0.15)	0.76(0.12)	1(0.02)	0.08(0.12)	0.38(0.18)	0.95(0.01)	0.86(0.04)	0.88(0.09)	0.88(0.09)	0.88(0.07)	0.91(0.07)	0.97(0.03)	0.23(0.25)	0.81(0.12)	0.95(0.01)	0.79(0.06)	0.87(0.06)	0.73(0.09)	0.77(0.09)
AGR2,ALDH3A1,APBB1IP,CA6,CLMP,DDAH1,FOSB,FR-alpha,HCLS1,ICOSLG,IL10,LTA4H,PDGFRB	0.73(0.08)	0.63(0.16)	0.86(0.06)	0.73(0.08)	0.79(0.12)	1(0.01)	0.05(0.05)	0.46(0.16)	0.96(0.01)	0.95(0.01)	0.95(0.08)	0.95(0.08)	0.97(0.05)	0.98(0.03)	1(0)	0.04(0)	0.96(0.06)	0.96(0.01)	0.85(0.04)	0.88(0.08)	0.85(0.05)	0.81(0.07)	0.9(0.07)	0.95(0.01)	0.28(0.18)	0.72(0.09)	0.96(0)	0.58(0.08)	0.55(0.13)	0.75(0.08)	0.63(0.14)	0.67(0.13)	0.99(0.02)	0.05(0.01)	0.21(0.14)	0.95(0.02)	0.82(0.05)	0.8(0.1)	0.8(0.1)	0.82(0.09)	0.83(0.09)	0.98(0.03)	0.21(0.24)	0.61(0.13)	0.95(0.01)	0.74(0.06)	0.82(0.07)	0.69(0.07)	0.73(0.09)
ADGRG1,ARNT,BCAM,CALCA,CLMP,DDAH1,DKKL1,ENPP7,GCG,IRF9,ITGB6,KLK13,PTK7,PTN,REG4,SCGB3A1,TANK,WFDC2	0.73(0.07)	0.64(0.15)	0.86(0.08)	0.75(0.13)	0.78(0.1)	1(0.01)	0.04(0.01)	0.4(0.22)	0.95(0.01)	0.95(0.01)	0.95(0.08)	0.95(0.08)	1(0.02)	0.98(0.03)	1(0)	0.04(0)	0.98(0.04)	0.96(0.01)	0.85(0.03)	0.84(0.08)	0.86(0.06)	0.84(0.06)	0.86(0.06)	0.95(0.01)	0.19(0.2)	0.67(0.11)	0.95(0.01)	0.74(0.07)	0.71(0.11)	0.84(0.06)	0.75(0.09)	0.8(0.1)	1(0.01)	0.05(0.01)	0.48(0.15)	0.95(0.01)	0.84(0.06)	0.89(0.11)	0.89(0.11)	0.81(0.09)	0.92(0.08)	0.97(0.03)	0.2(0.22)	0.76(0.12)	0.95(0.01)	0.82(0.05)	0.89(0.05)	0.75(0.1)	0.8(0.07)
FCGR3B,FR-alpha,GKN1,IL10,KRT19,NID2,PADI2,PRCP,SLAMF8,SOD1,TACSTD2,TNNI3,TRAF2	0.76(0.08)	0.65(0.14)	0.88(0.06)	0.78(0.1)	0.78(0.11)	1(0.02)	0.05(0.03)	0.45(0.16)	0.96(0.01)	0.95(0.02)	0.96(0.07)	0.96(0.07)	0.99(0.03)	0.98(0.03)	1(0)	0.04(0)	0.97(0.11)	0.96(0.01)	0.86(0.04)	0.85(0.08)	0.86(0.07)	0.84(0.08)	0.87(0.07)	0.95(0.01)	0.34(0.22)	0.69(0.12)	0.96(0.01)	0.57(0.11)	0.56(0.15)	0.72(0.1)	0.58(0.13)	0.69(0.15)	0.99(0.02)	0.06(0.04)	0.28(0.16)	0.95(0.02)	0.84(0.05)	0.87(0.1)	0.87(0.1)	0.82(0.07)	0.9(0.09)	0.97(0.03)	0.11(0.14)	0.73(0.11)	0.95(0.02)	0.74(0.08)	0.83(0.1)	0.68(0.09)	0.73(0.09)
CLMP,FCGR3B,FR-alpha,GKN1,ICOSLG,ITGA11,KRT19,NID2,PRCP,SOD1,TACSTD2,TRAF2	0.79(0.07)	0.71(0.14)	0.89(0.05)	0.78(0.09)	0.84(0.1)	1(0.02)	0.04(0.01)	0.56(0.16)	0.96(0.01)	0.95(0)	0.99(0.02)	0.99(0.02)	1(0)	1(0.01)	1(0)	0.05(0)	1(0)	0.96(0.01)	0.86(0.04)	0.87(0.08)	0.86(0.06)	0.83(0.06)	0.89(0.07)	0.95(0.01)	0.24(0.25)	0.75(0.09)	0.96(0.01)	0.67(0.09)	0.64(0.12)	0.81(0.09)	0.73(0.11)	0.73(0.13)	0.99(0.02)	0.06(0.02)	0.27(0.19)	0.95(0.02)	0.85(0.04)	0.85(0.1)	0.85(0.1)	0.86(0.06)	0.89(0.07)	0.97(0.03)	0.15(0.19)	0.75(0.11)	0.95(0.02)	0.77(0.05)	0.86(0.07)	0.7(0.07)	0.75(0.07)
APBB1IP,CD4,ENPP7,FATC1,FCGR3B,FR-alpha,GKN1,IL10,KLK13,MRC2,NID2,PADI2,PTK7,SEZ6L2,TACSTD2,TNNI3	0.72(0.1)	0.62(0.16)	0.88(0.06)	0.75(0.13)	0.78(0.11)	1(0.01)	0.05(0.05)	0.43(0.17)	0.96(0.01)	0.95(0.01)	0.97(0.06)	0.97(0.06)	0.99(0.02)	0.99(0.03)	1(0.01)	0.06(0.13)	0.99(0.04)	0.95(0)	0.84(0.05)	0.86(0.08)	0.85(0.06)	0.83(0.06)	0.87(0.08)	0.95(0.01)	0.2(0.23)	0.71(0.1)	0.96(0.01)	0.7(0.08)	0.69(0.15)	0.81(0.09)	0.69(0.11)	0.8(0.11)	0.99(0.02)	0.06(0.03)	0.46(0.17)	0.95(0.02)	0.85(0.05)	0.85(0.11)	0.85(0.11)	0.83(0.08)	0.88(0.09)	0.97(0.03)	0.25(0.27)	0.7(0.14)	0.95(0.02)	0.79(0.06)	0.86(0.07)	0.71(0.09)	0.75(0.09)
AMIGO2,ATP6AP2,BCAM,CLEC6A,GAL,GCG,IGFBP6,IL10,TACSTD2,TANK,TNC,TRIM21,WFDC2	0.71(0.09)	0.58(0.16)	0.87(0.07)	0.74(0.12)	0.75(0.11)	1(0.01)	0.04(0.01)	0.39(0.17)	0.96(0.01)	0.95(0.01)	0.97(0.07)	0.97(0.07)	0.98(0.04)	0.99(0.03)	1(0)	0.04(0)	0.98(0.05)	0.96(0)	0.86(0.04)	0.85(0.09)	0.86(0.05)	0.84(0.06)	0.87(0.08)	0.95(0.01)	0.22(0.23)	0.7(0.12)	0.96(0.01)	0.75(0.08)	0.67(0.13)	0.86(0.08)	0.79(0.11)	0.76(0.1)	0.99(0.02)	0.09(0.14)	0.42(0.19)	0.95(0.02)	0.85(0.04)	0.92(0.1)	0.92(0.1)	0.83(0.08)	0.94(0.08)	0.97(0.03)	0.22(0.2)	0.78(0.09)	0.95(0.02)	0.82(0.05)	0.89(0.05)	0.71(0.08)	0.77(0.06)
C1QTNF1,CA6,CD74,IL10,JUN,KLK13,LAMP3,PARP-1,SEZ6L2,SKAP1,SLAMF8,TACSTD2,WASF3	0.68(0.11)	0.66(0.15)	0.84(0.08)	0.68(0.14)	0.82(0.12)	1(0.01)	0.05(0.01)	0.41(0.17)	0.96(0.01)	0.95(0.01)	0.97(0.07)	0.97(0.07)	0.99(0.02)	0.99(0.03)	1(0.01)	0.06(0.12)	0.98(0.04)	0.96(0.02)	0.82(0.05)	0.85(0.08)	0.82(0.08)	0.8(0.07)	0.87(0.07)	0.95(0.01)	0.15(0.17)	0.68(0.09)	0.96(0.01)	0.64(0.09)	0.65(0.16)	0.78(0.09)	0.64(0.11)	0.76(0.13)	1(0.02)	0.06(0.04)	0.39(0.16)	0.95(0.01)	0.82(0.06)	0.89(0.09)	0.89(0.09)	0.8(0.09)	0.92(0.06)	0.98(0.03)	0.17(0.19)	0.71(0.13)	0.95(0.02)	0.76(0.06)	0.87(0.08)	0.67(0.09)	0.72(0.08)
ANGPTL7,ATP6AP2,BCAM,BTN3A2,CA6,CD209,CD4,FCGR3B,GCG,IL10,NCLN,PARP-1,TANK,TMSB10,TNC,TRIM21,ZBTB17	0.6(0.08)	0.51(0.15)	0.81(0.07)	0.64(0.13)	0.69(0.14)	1(0.01)	0.04(0.01)	0.22(0.16)	0.96(0)	0.95(0.01)	0.96(0.07)	0.96(0.07)	0.99(0.02)	0.98(0.03)	1(0.01)	0.06(0.12)	0.98(0.05)	0.96(0)	0.79(0.06)	0.83(0.08)	0.8(0.07)	0.76(0.08)	0.85(0.07)	0.95(0.01)	0.15(0.19)	0.61(0.13)	0.95(0.01)	0.67(0.09)	0.65(0.12)	0.78(0.09)	0.68(0.12)	0.75(0.11)	0.99(0.02)	0.06(0.03)	0.37(0.17)	0.95(0.02)	0.86(0.04)	0.84(0.09)	0.84(0.09)	0.85(0.07)	0.88(0.07)	0.98(0.03)	0.2(0.26)	0.74(0.13)	0.95(0.01)	0.79(0.05)	0.86(0.06)	0.7(0.08)	0.75(0.09)
ALDH3A1,BCAM,CLEC6A,CRH,EN-RAGE,ENPP7,FOSB,FR-alpha,ICOSLG,IL10,ITGB1BP1,LTA4H,MILR1,NID2,PROK1,SPINK5,ST3GAL1,TANK	0.69(0.09)	0.57(0.14)	0.85(0.08)	0.71(0.14)	0.73(0.13)	1(0.02)	0.05(0.02)	0.32(0.17)	0.96(0.01)	0.95(0.01)	0.96(0.07)	0.96(0.07)	0.99(0.04)	0.98(0.03)	1(0)	0.04(0)	0.98(0.05)	0.96(0)	0.8(0.05)	0.86(0.09)	0.8(0.07)	0.76(0.08)	0.88(0.09)	0.95(0.01)	0.15(0.16)	0.67(0.11)	0.96(0.01)	0.66(0.09)	0.64(0.16)	0.79(0.09)	0.67(0.11)	0.76(0.14)	0.99(0.02)	0.07(0.04)	0.39(0.17)	0.95(0.02)	0.82(0.06)	0.84(0.11)	0.84(0.11)	0.82(0.09)	0.87(0.09)	0.98(0.03)	0.12(0.15)	0.68(0.18)	0.95(0.01)	0.79(0.05)	0.87(0.07)	0.72(0.08)	0.77(0.07)
CDH3,CLEC4D,CLEC6A,DDAH1,ICOSLG,KLK10,KRT19,MSMB,MUC-16,PTK7,TANK	0.82(0.07)	0.73(0.15)	0.91(0.05)	0.83(0.1)	0.85(0.1)	1(0.01)	0.05(0.05)	0.61(0.18)	0.96(0)	0.95(0.01)	0.94(0.09)	0.94(0.09)	0.98(0.05)	0.97(0.04)	1(0.02)	0.1(0.21)	0.95(0.07)	0.96(0.01)	0.88(0.04)	0.9(0.08)	0.88(0.05)	0.86(0.07)	0.91(0.06)	0.95(0.01)	0.37(0.27)	0.79(0.08)	0.95(0.01)	0.66(0.07)	0.64(0.12)	0.77(0.07)	0.66(0.11)	0.74(0.1)	0.99(0.02)	0.06(0.04)	0.34(0.14)	0.95(0.02)	0.88(0.04)	0.9(0.08)	0.9(0.08)	0.88(0.06)	0.92(0.06)	0.97(0.03)	0.29(0.31)	0.8(0.13)	0.95(0.02)	0.82(0.04)	0.88(0.05)	0.75(0.08)	0.78(0.08)
ALDH1A1,APBB1IP,CLMP,EDIL3,ENPP7,FCGR3B,FOSB,FR-alpha,GCG,IL10,KLK10,KLK12,KLK13,MAP2K6,NPDC1,PROK1,SEZ6L2,TNC,TP53,TRIM21	0.75(0.08)	0.68(0.14)	0.86(0.06)	0.74(0.09)	0.81(0.11)	1(0.01)	0.06(0.09)	0.49(0.2)	0.96(0.01)	0.95(0.01)	0.97(0.07)	0.97(0.07)	1(0)	0.98(0.03)	1(0.01)	0.06(0.14)	0.98(0.05)	0.96(0)	0.87(0.03)	0.87(0.07)	0.86(0.05)	0.83(0.05)	0.89(0.05)	0.95(0.01)	0.33(0.25)	0.72(0.1)	0.96(0.01)	0.66(0.1)	0.62(0.13)	0.78(0.09)	0.7(0.1)	0.71(0.13)	0.99(0.02)	0.05(0.01)	0.35(0.17)	0.95(0.02)	0.87(0.04)	0.88(0.09)	0.88(0.09)	0.86(0.06)	0.91(0.07)	0.98(0.03)	0.17(0.24)	0.77(0.12)	0.95(0.01)	0.75(0.06)	0.86(0.08)	0.66(0.09)	0.71(0.09)
ALDH3A1,BANK1,C1QTNF1,CA4,CLEC6A,DDAH1,FR-alpha,ICOSLG,SEZ6L2,SKAP1	0.75(0.08)	0.69(0.14)	0.87(0.06)	0.74(0.1)	0.84(0.09)	1(0)	0.04(0)	0.53(0.18)	0.96(0.01)	0.95(0)	0.96(0.06)	0.96(0.06)	1(0.02)	0.98(0.03)	1(0)	0.04(0)	0.99(0.04)	0.96(0.01)	0.83(0.05)	0.87(0.08)	0.85(0.07)	0.81(0.08)	0.89(0.07)	0.95(0.01)	0.15(0.19)	0.7(0.13)	0.96(0.01)	0.57(0.08)	0.56(0.16)	0.73(0.08)	0.6(0.12)	0.68(0.16)	0.99(0.02)	0.05(0.02)	0.25(0.17)	0.95(0.02)	0.86(0.05)	0.89(0.07)	0.89(0.07)	0.86(0.08)	0.91(0.06)	0.97(0.03)	0.26(0.27)	0.77(0.15)	0.95(0.02)	0.76(0.06)	0.84(0.08)	0.67(0.06)	0.7(0.09)
BANK1,BCAM,CLMP,FCGR3B,FR-alpha,GCG,ICOSLG,MAD-homolog-5,NCF2,OSMR,PARP-1,TRIM21	0.75(0.09)	0.65(0.17)	0.87(0.06)	0.75(0.12)	0.79(0.13)	1(0.02)	0.06(0.08)	0.52(0.18)	0.96(0.01)	0.95(0.01)	0.91(0.09)	0.91(0.09)	0.99(0.03)	0.96(0.04)	1(0.01)	0.06(0.13)	0.94(0.1)	0.96(0.01)	0.85(0.04)	0.85(0.07)	0.86(0.06)	0.82(0.08)	0.88(0.06)	0.95(0.01)	0.25(0.18)	0.7(0.09)	0.96(0.01)	0.7(0.1)	0.64(0.14)	0.83(0.09)	0.77(0.12)	0.72(0.12)	0.99(0.02)	0.07(0.05)	0.36(0.19)	0.95(0.02)	0.88(0.04)	0.88(0.09)	0.88(0.09)	0.87(0.07)	0.9(0.07)	0.98(0.03)	0.23(0.29)	0.76(0.13)	0.95(0.02)	0.79(0.05)	0.86(0.06)	0.74(0.08)	0.77(0.09)
ANGPTL7,ATP6AP2,FCGR3B,FR-alpha,FUCA1,GCG,Gal-1,IL10,NCLN,PARP-1,TANK,TNC,TRIM21	0.68(0.09)	0.6(0.13)	0.82(0.07)	0.66(0.12)	0.77(0.11)	1(0.01)	0.05(0.04)	0.35(0.16)	0.95(0.01)	0.95(0.01)	0.97(0.05)	0.97(0.05)	0.99(0.02)	0.98(0.03)	1(0.01)	0.06(0.14)	0.99(0.04)	0.96(0.01)	0.83(0.05)	0.85(0.09)	0.82(0.06)	0.77(0.07)	0.88(0.07)	0.95(0.01)	0.18(0.2)	0.67(0.12)	0.96(0.01)	0.67(0.08)	0.62(0.11)	0.8(0.09)	0.71(0.13)	0.72(0.1)	1(0.01)	0.06(0.02)	0.31(0.15)	0.95(0.01)	0.85(0.06)	0.89(0.09)	0.89(0.09)	0.85(0.09)	0.92(0.08)	0.97(0.03)	0.22(0.25)	0.79(0.11)	0.95(0.01)	0.79(0.06)	0.87(0.07)	0.73(0.08)	0.77(0.08)
ATP6AP2,CLEC6A,CLMP,CLSTN3,FCGR3B,FOSB,FR-alpha,GCG,ICOSLG,IL10,MILR1,PROK1,PTK7,TANK,TNC	0.72(0.07)	0.61(0.13)	0.85(0.06)	0.72(0.1)	0.77(0.1)	1(0.01)	0.04(0.01)	0.42(0.15)	0.96(0.01)	0.95(0.01)	0.97(0.07)	0.97(0.07)	1(0)	0.99(0.03)	1(0)	0.04(0)	0.99(0.05)	0.96(0)	0.84(0.05)	0.85(0.09)	0.83(0.07)	0.8(0.07)	0.87(0.07)	0.95(0.01)	0.3(0.23)	0.69(0.13)	0.96(0.01)	0.66(0.08)	0.66(0.14)	0.77(0.09)	0.66(0.13)	0.75(0.13)	0.99(0.03)	0.05(0.02)	0.32(0.13)	0.95(0.02)	0.82(0.06)	0.83(0.1)	0.83(0.1)	0.81(0.09)	0.86(0.08)	0.98(0.03)	0.18(0.24)	0.68(0.13)	0.95(0.02)	0.76(0.07)	0.86(0.06)	0.68(0.1)	0.74(0.1)
ALDH3A1,BANK1,CA6,CDH3,CLEC6A,ENPP7,FR-alpha,ICOSLG,NCLN,PARP-1,PDCD1,PRDX6,RASA1,TRIM21	0.68(0.07)	0.58(0.13)	0.84(0.07)	0.71(0.11)	0.74(0.11)	1(0.02)	0.04(0.01)	0.35(0.17)	0.96(0.01)	0.95(0.01)	0.91(0.09)	0.91(0.09)	0.98(0.04)	0.96(0.04)	1(0)	0.05(0)	0.94(0.09)	0.96(0.01)	0.81(0.05)	0.79(0.1)	0.84(0.07)	0.82(0.09)	0.81(0.09)	0.95(0.01)	0.21(0.18)	0.57(0.2)	0.96(0.01)	0.71(0.08)	0.64(0.13)	0.83(0.07)	0.75(0.1)	0.75(0.09)	1(0.01)	0.05(0.01)	0.38(0.18)	0.95(0.01)	0.86(0.04)	0.86(0.09)	0.86(0.09)	0.87(0.08)	0.89(0.07)	0.97(0.03)	0.25(0.27)	0.76(0.14)	0.95(0.02)	0.79(0.05)	0.86(0.05)	0.73(0.08)	0.77(0.08)
ALDH3A1,BANK1,CFC1,CLEC6A,DDAH1,FR-alpha,GHRL,ICOSLG,PARP-1,SIGLEC10,SKAP1	0.73(0.08)	0.62(0.14)	0.87(0.05)	0.75(0.09)	0.78(0.12)	1(0.02)	0.05(0.02)	0.42(0.19)	0.96(0.01)	0.95(0.01)	0.95(0.08)	0.95(0.08)	1(0.02)	0.98(0.04)	1(0.01)	0.06(0.14)	0.98(0.06)	0.96(0.01)	0.84(0.05)	0.85(0.07)	0.84(0.07)	0.82(0.07)	0.87(0.07)	0.95(0.01)	0.18(0.21)	0.68(0.11)	0.95(0.01)	0.55(0.11)	0.56(0.14)	0.72(0.11)	0.59(0.16)	0.68(0.15)	0.99(0.02)	0.06(0.04)	0.23(0.14)	0.95(0.02)	0.85(0.05)	0.84(0.11)	0.84(0.11)	0.85(0.09)	0.88(0.08)	0.98(0.03)	0.21(0.28)	0.71(0.14)	0.95(0.02)	0.75(0.06)	0.82(0.08)	0.69(0.09)	0.74(0.09)
ATP6AP2,CA6,CES1,ENO2,FCGR3B,GCG,IGFBPL1,IL-17C,IL10,NCLN,PADI2,PARP-1,PLIN1,PREB,SSC4D,TANK,TFF2,TNC,TRIM21	0.61(0.09)	0.52(0.13)	0.81(0.07)	0.66(0.12)	0.69(0.11)	0.99(0.02)	0.05(0.05)	0.21(0.17)	0.95(0)	0.95(0.01)	0.97(0.08)	0.97(0.08)	1(0.02)	0.99(0.03)	1(0.01)	0.06(0.14)	0.99(0.04)	0.96(0.01)	0.81(0.06)	0.81(0.09)	0.81(0.08)	0.79(0.07)	0.84(0.08)	0.95(0.01)	0.04(0.12)	0.53(0.21)	0.96(0.01)	0.73(0.08)	0.67(0.14)	0.83(0.08)	0.76(0.11)	0.75(0.13)	1(0.01)	0.06(0.02)	0.43(0.16)	0.95(0.01)	0.83(0.05)	0.82(0.1)	0.82(0.1)	0.81(0.08)	0.86(0.09)	0.98(0.03)	0.19(0.23)	0.64(0.18)	0.95(0.02)	0.78(0.06)	0.85(0.09)	0.7(0.08)	0.76(0.07)
AMIGO2,ATP6AP2,CD59,CRX,FCGR3B,GKN1,IL10,KRT19,PLIN1,SPINT2,TACSTD2,TANK,TNC	0.71(0.07)	0.57(0.12)	0.85(0.06)	0.73(0.1)	0.73(0.12)	1(0.01)	0.04(0.01)	0.36(0.13)	0.96(0.01)	0.95(0.01)	0.96(0.08)	0.96(0.08)	0.98(0.04)	0.99(0.03)	1(0.01)	0.06(0.12)	0.97(0.05)	0.96(0.01)	0.83(0.05)	0.82(0.1)	0.82(0.06)	0.79(0.08)	0.84(0.09)	0.95(0.01)	0.16(0.2)	0.65(0.1)	0.96(0.01)	0.6(0.09)	0.6(0.16)	0.74(0.09)	0.62(0.13)	0.7(0.14)	0.99(0.03)	0.06(0.04)	0.29(0.14)	0.95(0.02)	0.82(0.06)	0.83(0.13)	0.83(0.13)	0.81(0.08)	0.86(0.11)	0.98(0.03)	0.11(0.13)	0.69(0.13)	0.95(0.02)	0.73(0.07)	0.81(0.08)	0.65(0.09)	0.72(0.08)
ALDH3A1,CD4,ENPP7,FCGR3B,FOSB,FR-alpha,IL10,MAD-homolog-5,METAP1,NCF2,PARP-1,PTK7,PTPRS,TANK	0.67(0.1)	0.58(0.17)	0.83(0.08)	0.66(0.13)	0.77(0.12)	1(0.01)	0.05(0.02)	0.36(0.16)	0.96(0.01)	0.95(0.01)	0.94(0.08)	0.94(0.08)	0.99(0.03)	0.98(0.03)	1(0.01)	0.06(0.12)	0.98(0.05)	0.96(0)	0.8(0.04)	0.85(0.08)	0.8(0.06)	0.75(0.06)	0.89(0.07)	0.95(0.01)	0.2(0.14)	0.67(0.09)	0.96(0.01)	0.67(0.08)	0.65(0.11)	0.77(0.08)	0.68(0.11)	0.74(0.11)	0.99(0.02)	0.05(0.02)	0.38(0.15)	0.95(0.02)	0.86(0.06)	0.86(0.09)	0.86(0.09)	0.87(0.08)	0.89(0.07)	0.97(0.03)	0.23(0.26)	0.76(0.14)	0.95(0.02)	0.79(0.05)	0.88(0.07)	0.71(0.1)	0.78(0.07)
CDH3,CLEC6A,DDAH1,ICOSLG,KLK10,MSMB,MUC-16,PRKAB1,PTK7,SIT1	0.84(0.06)	0.74(0.14)	0.93(0.04)	0.85(0.08)	0.85(0.08)	1(0.01)	0.05(0.05)	0.65(0.16)	0.96(0.01)	0.95(0.01)	0.95(0.07)	0.95(0.07)	0.99(0.02)	0.98(0.03)	1(0.01)	0.06(0.13)	0.97(0.06)	0.95(0.01)	0.9(0.03)	0.9(0.06)	0.9(0.04)	0.89(0.04)	0.91(0.05)	0.95(0.01)	0.33(0.3)	0.8(0.09)	0.96(0.01)	0.62(0.09)	0.57(0.1)	0.78(0.09)	0.68(0.1)	0.69(0.11)	0.99(0.02)	0.06(0.03)	0.16(0.11)	0.95(0.02)	0.85(0.05)	0.86(0.08)	0.86(0.08)	0.86(0.08)	0.89(0.06)	0.97(0.03)	0.19(0.22)	0.7(0.17)	0.95(0.02)	0.76(0.06)	0.83(0.07)	0.69(0.11)	0.76(0.09)
ALDH3A1,ANGPTL7,CD83,CDH3,COL4A1,FBP1,FR-alpha,FUCA1,ICOSLG,ITGAM,KRT19,LHB,NINJ1,PCSK9,PXN,WAS	0.77(0.07)	0.68(0.14)	0.89(0.06)	0.76(0.11)	0.83(0.1)	1(0)	0.04(0)	0.52(0.19)	0.96(0.01)	0.94(0.02)	0.96(0.09)	0.96(0.09)	0.97(0.06)	0.98(0.03)	1(0.01)	0.08(0.19)	0.95(0.08)	0.96(0.01)	0.84(0.05)	0.86(0.08)	0.84(0.06)	0.8(0.07)	0.88(0.06)	0.95(0.01)	0.22(0.18)	0.7(0.1)	0.96(0.01)	0.6(0.1)	0.64(0.14)	0.75(0.08)	0.61(0.13)	0.75(0.16)	1(0.02)	0.06(0.04)	0.32(0.17)	0.95(0.02)	0.81(0.05)	0.8(0.12)	0.8(0.12)	0.82(0.08)	0.85(0.09)	0.98(0.03)	0.15(0.18)	0.66(0.12)	0.95(0.02)	0.77(0.06)	0.84(0.07)	0.68(0.09)	0.75(0.08)
ALDH3A1,BANK1,DDAH1,FCGR3B,FOSB,FR-alpha,GCG,ICOSLG,IL10,LAMP3,NCF2,NPDC1,TNC	0.74(0.09)	0.64(0.15)	0.88(0.06)	0.76(0.12)	0.78(0.12)	1(0.01)	0.06(0.1)	0.42(0.2)	0.96(0)	0.95(0.01)	0.96(0.06)	0.96(0.06)	1(0.02)	0.98(0.03)	1(0)	0.04(0)	0.99(0.03)	0.96(0.01)	0.85(0.05)	0.86(0.08)	0.84(0.07)	0.81(0.08)	0.87(0.07)	0.95(0.01)	0.21(0.21)	0.71(0.1)	0.95(0.01)	0.62(0.09)	0.59(0.14)	0.77(0.09)	0.67(0.12)	0.69(0.14)	0.99(0.02)	0.07(0.05)	0.3(0.17)	0.95(0.02)	0.86(0.04)	0.84(0.09)	0.84(0.09)	0.86(0.07)	0.86(0.08)	0.97(0.03)	0.28(0.29)	0.7(0.12)	0.95(0.02)	0.74(0.07)	0.82(0.07)	0.65(0.1)	0.7(0.09)
BCAM,BIRC2,CA6,CD2AP,CLMP,DDAH1,DKKL1,ENTPD2,FOSB,GCG,HGF,IL10,LHB,PRDX6,TFF2,TNC,TRIM21	0.69(0.08)	0.57(0.13)	0.85(0.07)	0.72(0.13)	0.73(0.11)	1(0.02)	0.05(0.02)	0.31(0.18)	0.96(0.01)	0.95(0.01)	0.95(0.06)	0.95(0.06)	0.98(0.04)	0.98(0.03)	1(0.01)	0.06(0.13)	0.97(0.05)	0.95(0.01)	0.84(0.05)	0.84(0.07)	0.84(0.07)	0.81(0.07)	0.86(0.06)	0.95(0.01)	0.25(0.24)	0.68(0.11)	0.96(0.01)	0.65(0.1)	0.59(0.13)	0.78(0.09)	0.68(0.13)	0.7(0.1)	0.99(0.02)	0.06(0.03)	0.27(0.17)	0.95(0.02)	0.8(0.06)	0.79(0.09)	0.79(0.09)	0.81(0.09)	0.82(0.09)	0.97(0.03)	0.21(0.22)	0.62(0.14)	0.95(0.01)	0.76(0.05)	0.82(0.07)	0.69(0.1)	0.76(0.09)
CA3,CD4,FATC1,FCGR3B,FOSB,FR-alpha,GCG,IL10,METAP1,MRC2,NCF2,NID2,PSIP1,PTK7,SEZ6L2,TRIM21	0.71(0.08)	0.6(0.15)	0.84(0.07)	0.71(0.13)	0.75(0.11)	0.99(0.02)	0.05(0.03)	0.41(0.15)	0.96(0.01)	0.95(0.01)	0.98(0.06)	0.98(0.06)	0.99(0.03)	0.99(0.03)	1(0.01)	0.06(0.14)	0.98(0.04)	0.96(0.01)	0.85(0.04)	0.85(0.09)	0.84(0.06)	0.81(0.08)	0.88(0.07)	0.95(0.01)	0.36(0.2)	0.68(0.13)	0.96(0.01)	0.69(0.07)	0.65(0.13)	0.81(0.08)	0.73(0.12)	0.73(0.12)	0.99(0.02)	0.07(0.06)	0.38(0.17)	0.95(0.02)	0.87(0.04)	0.88(0.07)	0.88(0.07)	0.88(0.06)	0.9(0.06)	0.98(0.03)	0.23(0.27)	0.76(0.16)	0.95(0.02)	0.79(0.05)	0.86(0.07)	0.71(0.1)	0.76(0.08)
APBB1IP,CLEC5A,CLEC6A,CLMP,FCGR3B,GCG,IL10,METAP1,PARP-1,PROK1,PTK7,SDC4,TANK,TNC	0.68(0.07)	0.58(0.16)	0.86(0.06)	0.72(0.11)	0.74(0.14)	1(0.01)	0.05(0.01)	0.31(0.15)	0.96(0.01)	0.95(0.01)	0.95(0.09)	0.95(0.09)	0.99(0.03)	0.98(0.03)	1(0)	0.04(0)	0.97(0.05)	0.96(0.01)	0.8(0.05)	0.83(0.07)	0.81(0.06)	0.75(0.08)	0.86(0.07)	0.95(0.01)	0.18(0.14)	0.61(0.12)	0.96(0.01)	0.69(0.09)	0.65(0.15)	0.8(0.08)	0.71(0.1)	0.75(0.13)	0.99(0.02)	0.05(0.01)	0.43(0.18)	0.95(0.01)	0.84(0.05)	0.83(0.12)	0.83(0.12)	0.85(0.06)	0.86(0.09)	0.97(0.03)	0.21(0.24)	0.7(0.16)	0.95(0.02)	0.77(0.06)	0.85(0.07)	0.7(0.08)	0.76(0.08)
ANGPTL7,ATP6AP2,CLMP,DDAH1,EN-RAGE,FCGR3B,FCRL5,HSD11B1,KLK10,KRT19,OSMR,SIT1,SULT2A1,TFF2,TRIM21,WASF3	0.74(0.08)	0.68(0.18)	0.87(0.06)	0.72(0.1)	0.82(0.14)	1(0.02)	0.05(0.04)	0.52(0.16)	0.96(0.01)	0.94(0.03)	0.93(0.08)	0.93(0.08)	0.97(0.06)	0.97(0.04)	1(0)	0.05(0)	0.94(0.08)	0.96(0.01)	0.86(0.04)	0.88(0.07)	0.86(0.05)	0.83(0.06)	0.91(0.06)	0.95(0.01)	0.32(0.21)	0.75(0.1)	0.96(0.01)	0.71(0.09)	0.69(0.14)	0.82(0.09)	0.73(0.11)	0.77(0.13)	0.99(0.02)	0.07(0.07)	0.46(0.2)	0.95(0.02)	0.83(0.05)	0.84(0.1)	0.84(0.1)	0.85(0.08)	0.88(0.07)	0.98(0.03)	0.18(0.25)	0.71(0.16)	0.95(0.02)	0.79(0.06)	0.87(0.06)	0.73(0.1)	0.78(0.07)
ANGPTL7,ATP6AP2,BCAM,CA6,CD209,CD4,ENO2,FCGR3B,GCG,GH2,IL-17C,IL10,MILR1,NCLN,PARP-1,TANK,TMSB10,TNC,TRIM21,ZBTB17	0.64(0.08)	0.55(0.14)	0.82(0.07)	0.68(0.1)	0.71(0.14)	1(0.02)	0.05(0.06)	0.25(0.16)	0.96(0.01)	0.95(0)	0.98(0.04)	0.98(0.04)	1(0)	0.99(0.02)	1(0)	0.04(0)	1(0.02)	0.96(0.01)	0.8(0.05)	0.82(0.1)	0.81(0.08)	0.78(0.09)	0.84(0.09)	0.95(0.01)	0.2(0.15)	0.56(0.17)	0.95(0.01)	0.68(0.09)	0.66(0.14)	0.8(0.08)	0.7(0.12)	0.75(0.12)	0.99(0.02)	0.08(0.09)	0.35(0.17)	0.95(0.02)	0.84(0.04)	0.85(0.11)	0.85(0.11)	0.84(0.07)	0.88(0.08)	0.97(0.03)	0.26(0.25)	0.71(0.14)	0.95(0.02)	0.77(0.05)	0.84(0.08)	0.71(0.08)	0.75(0.08)
CD4,CLMP,ENPP7,FATC1,FCGR3B,FR-alpha,GKN1,ITGB1BP1,KLK10,KLK13,KRT19,NID2,SEZ6L2,TRIM21	0.78(0.07)	0.67(0.15)	0.89(0.05)	0.79(0.09)	0.8(0.1)	1(0.01)	0.04(0.01)	0.55(0.16)	0.96(0.01)	0.95(0.01)	0.94(0.09)	0.94(0.09)	1(0.02)	0.98(0.04)	1(0)	0.04(0)	0.98(0.05)	0.96(0.01)	0.87(0.04)	0.88(0.08)	0.87(0.05)	0.85(0.07)	0.9(0.07)	0.95(0.01)	0.29(0.24)	0.76(0.09)	0.96(0.01)	0.66(0.09)	0.63(0.13)	0.81(0.07)	0.69(0.12)	0.76(0.11)	1(0.02)	0.05(0.01)	0.32(0.2)	0.95(0.01)	0.85(0.04)	0.86(0.09)	0.86(0.09)	0.85(0.06)	0.88(0.08)	0.97(0.03)	0.25(0.22)	0.73(0.12)	0.96(0.02)	0.78(0.06)	0.87(0.07)	0.69(0.09)	0.73(0.09)
CA3,CLEC4C,CPXM1,DCTN1,FCGR3B,GKN1,KLK10,MAD-homolog-5,METAP1,PARP-1,SEZ6L2,SKAP1,SPINK5,SPINT2	0.65(0.1)	0.59(0.16)	0.83(0.07)	0.68(0.1)	0.75(0.14)	0.99(0.02)	0.05(0.04)	0.31(0.21)	0.96(0.01)	0.95(0.01)	0.97(0.05)	0.97(0.05)	1(0)	0.99(0.02)	1(0.01)	0.06(0.14)	1(0.02)	0.96(0.01)	0.78(0.05)	0.8(0.09)	0.8(0.07)	0.76(0.08)	0.83(0.08)	0.95(0.01)	0.14(0.11)	0.56(0.13)	0.96(0.01)	0.71(0.1)	0.68(0.14)	0.81(0.08)	0.73(0.13)	0.75(0.14)	1(0.02)	0.07(0.07)	0.46(0.17)	0.95(0.02)	0.86(0.05)	0.87(0.08)	0.87(0.08)	0.86(0.08)	0.89(0.08)	0.97(0.03)	0.32(0.31)	0.76(0.14)	0.95(0.02)	0.8(0.04)	0.87(0.08)	0.73(0.08)	0.78(0.08)
CDH3,CFC1,CLEC6A,ENPP7,FATC1,FCGR3B,FR-alpha,FUCA1,ICOSLG,ITGB1BP1,MILR1,NID2,SEZ6L2,TRIM21,TYMP	0.68(0.09)	0.6(0.18)	0.83(0.07)	0.67(0.11)	0.76(0.14)	0.99(0.02)	0.05(0.05)	0.38(0.18)	0.96(0.01)	0.96(0.01)	0.99(0.03)	0.99(0.03)	1(0)	0.99(0.02)	1(0.01)	0.06(0.14)	1(0)	0.96(0)	0.81(0.05)	0.84(0.08)	0.82(0.06)	0.78(0.07)	0.87(0.07)	0.95(0.01)	0.13(0.18)	0.63(0.12)	0.96(0.01)	0.62(0.1)	0.61(0.11)	0.78(0.1)	0.68(0.14)	0.71(0.12)	0.99(0.02)	0.05(0.02)	0.2(0.18)	0.95(0.02)	0.83(0.05)	0.87(0.1)	0.87(0.1)	0.82(0.07)	0.9(0.08)	0.97(0.03)	0.22(0.22)	0.72(0.14)	0.95(0.02)	0.72(0.06)	0.83(0.07)	0.65(0.1)	0.71(0.07)
CLEC6A,CPE,DDAH1,FCGR3B,KLK10,MILR1,MUC-16,NFKBIE,SEZ6L2	0.83(0.07)	0.76(0.15)	0.91(0.05)	0.8(0.1)	0.88(0.08)	1(0)	0.04(0)	0.67(0.16)	0.96(0.01)	0.95(0.01)	0.96(0.07)	0.96(0.07)	0.98(0.04)	0.98(0.04)	1(0)	0.04(0)	0.97(0.05)	0.96(0.01)	0.88(0.05)	0.9(0.09)	0.88(0.06)	0.85(0.08)	0.91(0.07)	0.95(0.01)	0.39(0.24)	0.79(0.11)	0.96(0.01)	0.63(0.08)	0.61(0.12)	0.78(0.08)	0.66(0.11)	0.73(0.11)	1(0.01)	0.05(0.01)	0.29(0.17)	0.95(0.01)	0.86(0.04)	0.89(0.08)	0.89(0.08)	0.86(0.06)	0.91(0.07)	0.97(0.03)	0.27(0.27)	0.77(0.14)	0.95(0.02)	0.77(0.06)	0.83(0.08)	0.72(0.09)	0.76(0.08)
ALDH1A1,APBB1IP,CLMP,EDIL3,ENPP7,FATC1,FCGR3B,FOSB,FR-alpha,GCG,IL10,KLK10,KLK12,KLK13,PROK1,SEZ6L2,TNC,TP53,TRIM21	0.77(0.08)	0.68(0.17)	0.87(0.06)	0.75(0.1)	0.81(0.13)	1(0.01)	0.05(0.03)	0.51(0.18)	0.96(0.01)	0.95(0.01)	0.96(0.08)	0.96(0.08)	0.98(0.04)	0.98(0.03)	1(0)	0.05(0)	0.97(0.05)	0.96(0.01)	0.87(0.04)	0.89(0.07)	0.86(0.05)	0.83(0.06)	0.91(0.06)	0.95(0.01)	0.35(0.24)	0.76(0.11)	0.96(0.01)	0.66(0.09)	0.66(0.15)	0.79(0.09)	0.67(0.12)	0.77(0.13)	0.99(0.02)	0.07(0.04)	0.38(0.19)	0.95(0.02)	0.85(0.04)	0.87(0.1)	0.87(0.1)	0.84(0.07)	0.9(0.07)	0.97(0.03)	0.2(0.21)	0.74(0.1)	0.95(0.02)	0.77(0.05)	0.87(0.08)	0.68(0.08)	0.73(0.09)
CA6,CFC1,DCTN1,FCGR3B,GKN1,IL10,IL6,KLK10,METAP1,PARP-1,SEZ6L2,SKAP1,SPINT2,TNC	0.69(0.11)	0.62(0.15)	0.84(0.07)	0.66(0.14)	0.79(0.12)	1(0.01)	0.05(0.04)	0.36(0.22)	0.96(0.01)	0.95(0.01)	0.98(0.06)	0.98(0.06)	1(0.01)	0.99(0.02)	1(0)	0.04(0)	0.99(0.05)	0.96(0.01)	0.8(0.05)	0.83(0.07)	0.81(0.08)	0.77(0.08)	0.86(0.06)	0.95(0.02)	0.17(0.14)	0.6(0.14)	0.96(0.01)	0.7(0.09)	0.67(0.13)	0.82(0.08)	0.72(0.13)	0.76(0.12)	1(0.01)	0.06(0.02)	0.41(0.18)	0.95(0.02)	0.85(0.04)	0.87(0.09)	0.87(0.09)	0.85(0.08)	0.89(0.07)	0.97(0.03)	0.22(0.26)	0.75(0.15)	0.95(0.02)	0.8(0.06)	0.87(0.06)	0.73(0.08)	0.78(0.07)
CD4,FCGR3B,FR-alpha,GKN1,IL10,MAD-homolog-5,METAP1,NFKBIE,NID2,PARP-1,SEZ6L2,TNC,TRIM21	0.72(0.07)	0.64(0.15)	0.86(0.06)	0.73(0.1)	0.79(0.11)	0.99(0.02)	0.06(0.07)	0.42(0.17)	0.96(0.01)	0.95(0.01)	0.98(0.04)	0.98(0.04)	1(0)	0.99(0.02)	1(0)	0.05(0)	1(0)	0.95(0.01)	0.84(0.05)	0.87(0.09)	0.84(0.06)	0.8(0.07)	0.9(0.07)	0.95(0.02)	0.22(0.2)	0.71(0.11)	0.96(0.01)	0.71(0.09)	0.67(0.11)	0.81(0.09)	0.74(0.11)	0.75(0.09)	0.99(0.02)	0.08(0.08)	0.42(0.16)	0.95(0.02)	0.87(0.04)	0.89(0.08)	0.89(0.08)	0.87(0.07)	0.92(0.06)	0.98(0.03)	0.19(0.23)	0.79(0.11)	0.95(0.02)	0.8(0.05)	0.86(0.07)	0.73(0.09)	0.78(0.09)
CA6,CLMP,FCGR3B,GCG,IL10,IQGAP2,MSMB,PARP-1,PDGFRB,PLTP,PTK7,REG4,SEZ6L2,SKAP1,TRIM21	0.74(0.07)	0.64(0.13)	0.85(0.06)	0.72(0.09)	0.79(0.1)	1(0.02)	0.06(0.08)	0.42(0.19)	0.96(0.01)	0.95(0.01)	0.95(0.09)	0.95(0.09)	0.99(0.04)	0.98(0.04)	1(0)	0.04(0)	0.97(0.07)	0.96(0.01)	0.84(0.05)	0.86(0.09)	0.84(0.08)	0.81(0.08)	0.89(0.06)	0.95(0.02)	0.26(0.19)	0.68(0.12)	0.96(0.01)	0.69(0.08)	0.65(0.14)	0.81(0.08)	0.72(0.12)	0.74(0.11)	0.99(0.02)	0.06(0.03)	0.38(0.15)	0.95(0.02)	0.86(0.06)	0.89(0.09)	0.89(0.09)	0.85(0.1)	0.91(0.07)	0.97(0.03)	0.26(0.27)	0.77(0.14)	0.95(0.02)	0.78(0.06)	0.85(0.08)	0.7(0.09)	0.74(0.08)
ARG1,CA4,CLEC6A,CLMP,FR-alpha,GCG,ICOSLG,IL10,PARP-1,PCSK9,PXN,SEZ6L2,TRAF2	0.75(0.08)	0.68(0.14)	0.86(0.06)	0.75(0.09)	0.81(0.09)	0.99(0.02)	0.05(0.02)	0.51(0.17)	0.96(0.01)	0.95(0.01)	0.95(0.07)	0.95(0.07)	1(0.02)	0.98(0.03)	1(0.01)	0.06(0.12)	0.99(0.04)	0.96(0.01)	0.86(0.04)	0.89(0.07)	0.86(0.07)	0.84(0.07)	0.9(0.07)	0.95(0.01)	0.24(0.22)	0.76(0.1)	0.96(0.01)	0.61(0.09)	0.58(0.13)	0.76(0.09)	0.62(0.14)	0.71(0.14)	0.99(0.02)	0.05(0.02)	0.32(0.15)	0.95(0.02)	0.88(0.04)	0.88(0.07)	0.88(0.07)	0.91(0.06)	0.9(0.06)	0.98(0.03)	0.18(0.21)	0.79(0.15)	0.95(0.02)	0.77(0.06)	0.88(0.07)	0.69(0.08)	0.73(0.08)
APBB1IP,BCAM,CA6,CLEC5A,ENTPD6,FCGR3B,FOSB,GCG,HGF,HPGDS,IL10,LAMP3,METAP1,PARP-1,PLIN1,PROK1,RNASE3,TANK,TNC	0.62(0.1)	0.5(0.11)	0.82(0.07)	0.66(0.14)	0.69(0.11)	1(0)	0.04(0)	0.23(0.13)	0.96(0.01)	0.95(0.01)	0.94(0.07)	0.94(0.07)	0.99(0.02)	0.97(0.03)	1(0)	0.04(0)	0.97(0.07)	0.96(0.01)	0.78(0.06)	0.83(0.09)	0.8(0.05)	0.75(0.08)	0.86(0.08)	0.95(0.02)	0.1(0.14)	0.6(0.14)	0.96(0.01)	0.68(0.08)	0.63(0.16)	0.81(0.08)	0.7(0.12)	0.75(0.11)	0.99(0.02)	0.05(0.02)	0.39(0.16)	0.95(0.02)	0.85(0.04)	0.85(0.1)	0.85(0.1)	0.84(0.07)	0.88(0.08)	0.98(0.03)	0.19(0.26)	0.7(0.15)	0.95(0.01)	0.8(0.06)	0.88(0.07)	0.71(0.09)	0.76(0.08)
ANG,ANGPTL7,BCAM,BIRC2,CA6,CCL16,CLMP,CLSTN3,DDAH1,FUCA1,IL10,LHB,NCLN,NPTXR,PRDX6,TNC,TRIM21	0.65(0.09)	0.54(0.16)	0.84(0.06)	0.69(0.12)	0.72(0.12)	1(0.02)	0.05(0.04)	0.3(0.15)	0.96(0.01)	0.95(0.01)	0.96(0.06)	0.96(0.06)	1(0.02)	0.98(0.03)	1(0)	0.04(0)	0.99(0.04)	0.96(0.01)	0.81(0.06)	0.82(0.09)	0.81(0.07)	0.78(0.1)	0.84(0.09)	0.95(0.01)	0.16(0.19)	0.61(0.15)	0.96(0.01)	0.63(0.1)	0.59(0.13)	0.78(0.1)	0.67(0.14)	0.71(0.12)	0.99(0.02)	0.05(0.02)	0.29(0.17)	0.95(0.02)	0.79(0.06)	0.78(0.09)	0.78(0.09)	0.8(0.09)	0.81(0.1)	0.97(0.03)	0.17(0.21)	0.54(0.16)	0.95(0.02)	0.74(0.06)	0.81(0.07)	0.68(0.09)	0.75(0.1)
BCR,C1QTNF1,CA6,CES1,ENO2,FCGR3B,FGF-21,FOSB,IL10,IQGAP2,KRT19,SEZ6L2,ST3GAL1,TFF2,TRIM21,TSHB	0.7(0.08)	0.59(0.12)	0.85(0.07)	0.74(0.11)	0.74(0.1)	0.99(0.02)	0.05(0.03)	0.31(0.16)	0.96(0.01)	0.94(0.01)	0.91(0.1)	0.91(0.1)	0.99(0.04)	0.95(0.04)	1(0.01)	0.06(0.13)	0.95(0.08)	0.95(0)	0.82(0.06)	0.81(0.09)	0.81(0.07)	0.78(0.08)	0.84(0.08)	0.95(0.01)	0.16(0.19)	0.63(0.13)	0.96(0.01)	0.62(0.08)	0.59(0.11)	0.78(0.08)	0.68(0.13)	0.69(0.13)	1(0.01)	0.05(0.01)	0.24(0.17)	0.95(0.01)	0.86(0.04)	0.87(0.1)	0.87(0.1)	0.84(0.07)	0.91(0.07)	0.98(0.03)	0.19(0.23)	0.74(0.11)	0.95(0.02)	0.74(0.08)	0.85(0.07)	0.65(0.09)	0.71(0.09)
ANGPTL7,ARG1,ATP6AP2,BCAM,CA6,CD83,CLMP,FCGR3B,FUCA1,GH2,IL10,NCLN,NPTXR,SKAP1,TACSTD2,TANK,TNC,TNNI3,TRIM21	0.72(0.08)	0.59(0.12)	0.87(0.06)	0.74(0.12)	0.77(0.1)	1(0.01)	0.05(0.01)	0.35(0.18)	0.96(0.01)	0.95(0.01)	0.99(0.03)	0.99(0.03)	1(0.01)	0.99(0.02)	1(0.01)	0.06(0.14)	1(0.01)	0.96(0.01)	0.83(0.05)	0.85(0.08)	0.83(0.06)	0.8(0.07)	0.87(0.07)	0.96(0.02)	0.14(0.17)	0.67(0.11)	0.95(0.01)	0.67(0.1)	0.63(0.14)	0.81(0.1)	0.72(0.13)	0.74(0.13)	0.99(0.02)	0.05(0.04)	0.29(0.19)	0.95(0.02)	0.82(0.05)	0.8(0.09)	0.8(0.09)	0.8(0.09)	0.84(0.08)	0.97(0.03)	0.16(0.21)	0.62(0.17)	0.95(0.02)	0.75(0.06)	0.83(0.07)	0.69(0.08)	0.74(0.08)
ALDH3A1,CDH3,CFC1,CLEC6A,CLMP,DDAH1,FR-alpha,FUCA1,GH2,ICOSLG,IRAK4,LTA4H,PDGFRB,PRKRA	0.69(0.1)	0.62(0.16)	0.85(0.06)	0.68(0.14)	0.78(0.12)	1(0)	0.04(0)	0.41(0.18)	0.96(0.01)	0.95(0.01)	0.97(0.06)	0.97(0.06)	1(0.02)	0.98(0.03)	1(0)	0.05(0)	0.99(0.03)	0.96(0.01)	0.84(0.05)	0.84(0.08)	0.85(0.06)	0.81(0.07)	0.87(0.07)	0.95(0.01)	0.18(0.18)	0.68(0.13)	0.96(0.01)	0.6(0.09)	0.58(0.13)	0.75(0.09)	0.62(0.13)	0.7(0.14)	1(0.01)	0.06(0.01)	0.28(0.15)	0.95(0.01)	0.8(0.06)	0.78(0.13)	0.78(0.13)	0.77(0.09)	0.83(0.1)	0.98(0.03)	0.18(0.19)	0.6(0.13)	0.95(0.02)	0.68(0.07)	0.8(0.09)	0.62(0.11)	0.69(0.1)
CLEC4D,DDAH1,ICOSLG,IRF9,KRT19,MSMB,MUC-16,NID2,PTK7	0.85(0.05)	0.75(0.15)	0.92(0.05)	0.83(0.08)	0.87(0.09)	1(0.01)	0.06(0.09)	0.65(0.18)	0.96(0.01)	0.95(0.01)	0.95(0.06)	0.95(0.06)	0.98(0.04)	0.98(0.03)	1(0)	0.04(0)	0.98(0.05)	0.96(0.01)	0.9(0.03)	0.9(0.05)	0.89(0.05)	0.88(0.06)	0.91(0.05)	0.95(0.01)	0.6(0.18)	0.8(0.09)	0.96(0.01)	0.69(0.09)	0.64(0.11)	0.79(0.09)	0.71(0.13)	0.74(0.12)	0.99(0.02)	0.06(0.05)	0.4(0.17)	0.95(0.02)	0.86(0.05)	0.87(0.09)	0.87(0.09)	0.85(0.07)	0.91(0.06)	0.98(0.03)	0.11(0.16)	0.77(0.12)	0.95(0.01)	0.79(0.05)	0.89(0.06)	0.71(0.08)	0.75(0.07)
ARG1,CD2AP,DDAH1,DKKL1,FR-alpha,Gal-1,IL10,KPNA1,LAMP3,MEGF9,NID2,PXN,RASA1,TNC,TRIM21	0.69(0.11)	0.61(0.18)	0.85(0.07)	0.72(0.14)	0.74(0.15)	1(0.01)	0.05(0.02)	0.42(0.2)	0.96(0.01)	0.95(0.01)	0.97(0.06)	0.97(0.06)	1(0.02)	0.99(0.03)	1(0)	0.04(0)	0.99(0.03)	0.96(0.01)	0.82(0.05)	0.84(0.1)	0.82(0.06)	0.77(0.07)	0.88(0.07)	0.95(0.01)	0.18(0.19)	0.67(0.1)	0.96(0.01)	0.69(0.08)	0.66(0.12)	0.81(0.08)	0.72(0.11)	0.76(0.1)	1(0.01)	0.05(0.01)	0.34(0.18)	0.94(0.01)	0.84(0.05)	0.84(0.09)	0.84(0.09)	0.83(0.06)	0.87(0.08)	0.97(0.03)	0.19(0.2)	0.7(0.15)	0.95(0.02)	0.77(0.07)	0.86(0.06)	0.7(0.09)	0.75(0.08)
ATP6AP2,CA4,CD83,CD99L2,CES1,FCGR3B,FKBP1B,FR-alpha,IL10,KRT19,SPINT1,TFF2,TNC	0.75(0.1)	0.67(0.13)	0.87(0.07)	0.77(0.1)	0.8(0.1)	0.99(0.02)	0.05(0.03)	0.43(0.2)	0.96(0.01)	0.95(0.01)	0.93(0.1)	0.93(0.1)	0.98(0.04)	0.97(0.04)	1(0)	0.04(0)	0.95(0.07)	0.96(0)	0.85(0.05)	0.85(0.09)	0.85(0.06)	0.83(0.08)	0.86(0.07)	0.95(0.01)	0.27(0.28)	0.69(0.12)	0.96(0.01)	0.65(0.1)	0.65(0.12)	0.79(0.09)	0.66(0.14)	0.77(0.11)	0.99(0.03)	0.05(0.02)	0.33(0.16)	0.95(0.02)	0.87(0.04)	0.9(0.07)	0.9(0.07)	0.86(0.07)	0.92(0.07)	0.97(0.03)	0.23(0.27)	0.81(0.11)	0.95(0.02)	0.76(0.06)	0.85(0.07)	0.69(0.09)	0.74(0.08)
ARG1,CD4,CPXM1,DDAH1,FCGR3B,GKN1,ITGB1BP1,KLK10,KLK13,LAMP3,MAP2K6,NCF2,PSIP1,SEZ6L2,SKAP1,WFDC2	0.69(0.09)	0.62(0.17)	0.84(0.06)	0.67(0.12)	0.78(0.11)	0.99(0.02)	0.07(0.08)	0.41(0.13)	0.96(0.01)	0.95(0.01)	0.97(0.06)	0.97(0.06)	1(0.01)	0.98(0.03)	1(0.01)	0.06(0.14)	0.99(0.04)	0.96(0.01)	0.83(0.04)	0.87(0.08)	0.81(0.07)	0.79(0.06)	0.88(0.08)	0.95(0.01)	0.13(0.17)	0.7(0.09)	0.96(0.01)	0.76(0.07)	0.71(0.15)	0.85(0.08)	0.77(0.1)	0.8(0.11)	1(0.02)	0.08(0.09)	0.52(0.19)	0.95(0.01)	0.86(0.06)	0.89(0.1)	0.89(0.1)	0.86(0.09)	0.92(0.07)	0.97(0.03)	0.23(0.25)	0.79(0.14)	0.95(0.01)	0.8(0.05)	0.88(0.06)	0.72(0.08)	0.76(0.08)
ADGRG1,BCAM,CA4,DDAH1,DEFA1,ENPP7,GCG,Gal-1,IL10,PARP-1,ST3GAL1,TFF2,TRAF2,WFDC2	0.63(0.1)	0.49(0.13)	0.84(0.07)	0.68(0.13)	0.69(0.11)	1(0.01)	0.04(0)	0.23(0.13)	0.96(0.01)	0.95(0.01)	0.98(0.09)	0.98(0.09)	0.98(0.04)	0.99(0.03)	1(0.01)	0.06(0.14)	0.98(0.06)	0.96(0.01)	0.81(0.05)	0.81(0.07)	0.82(0.06)	0.79(0.08)	0.84(0.07)	0.95(0.01)	0.08(0.16)	0.58(0.18)	0.96(0.01)	0.71(0.07)	0.7(0.15)	0.83(0.06)	0.71(0.1)	0.8(0.11)	1(0.02)	0.06(0.03)	0.52(0.14)	0.95(0.02)	0.88(0.04)	0.93(0.07)	0.93(0.07)	0.86(0.08)	0.93(0.07)	0.97(0.03)	0.33(0.3)	0.82(0.09)	0.95(0.02)	0.82(0.05)	0.87(0.07)	0.76(0.09)	0.79(0.08)
ARG1,BIRC2,C1QTNF1,CA6,CD2AP,CLEC6A,CLSTN3,FCGR3B,GKN1,NID2,PSIP1,SEZ6L2,SKAP1,TRIM21	0.65(0.09)	0.58(0.16)	0.81(0.07)	0.64(0.13)	0.76(0.13)	1(0.01)	0.05(0.05)	0.38(0.14)	0.95(0.01)	0.95(0.01)	0.97(0.07)	0.97(0.07)	1(0.02)	0.99(0.03)	1(0.01)	0.06(0.14)	0.99(0.05)	0.96(0.01)	0.8(0.05)	0.87(0.09)	0.81(0.06)	0.75(0.08)	0.9(0.07)	0.95(0.02)	0.12(0.11)	0.68(0.1)	0.96(0.01)	0.67(0.08)	0.68(0.14)	0.8(0.08)	0.68(0.1)	0.79(0.11)	1(0.02)	0.06(0.03)	0.37(0.2)	0.95(0.02)	0.86(0.04)	0.87(0.08)	0.87(0.08)	0.86(0.07)	0.9(0.06)	0.98(0.03)	0.2(0.24)	0.77(0.13)	0.95(0.01)	0.77(0.06)	0.87(0.07)	0.69(0.07)	0.74(0.06)
APBB1IP,ATP6AP2,BCL2L11,FCGR3B,FR-alpha,HPGDS,IL10,ITGB1BP1,KLK10,MAD-homolog-5,METAP1,NQO2,PARP-1,PROK1,TANK,TNC	0.66(0.09)	0.58(0.17)	0.83(0.07)	0.67(0.11)	0.76(0.13)	1(0.01)	0.05(0.02)	0.37(0.17)	0.95(0.01)	0.95(0.01)	0.93(0.12)	0.93(0.12)	0.98(0.04)	0.97(0.05)	1(0)	0.04(0)	0.95(0.08)	0.96(0.01)	0.82(0.05)	0.88(0.09)	0.83(0.07)	0.8(0.07)	0.9(0.08)	0.95(0.01)	0.12(0.16)	0.73(0.1)	0.95(0.01)	0.64(0.1)	0.65(0.17)	0.77(0.09)	0.65(0.13)	0.75(0.13)	0.99(0.03)	0.05(0.02)	0.37(0.18)	0.95(0.02)	0.85(0.06)	0.88(0.09)	0.88(0.09)	0.84(0.09)	0.9(0.07)	0.97(0.03)	0.14(0.2)	0.75(0.12)	0.95(0.02)	0.78(0.06)	0.86(0.08)	0.72(0.11)	0.76(0.1)
CD109,CLMP,CLSTN3,ENPP7,FCGR3B,FOSB,IL10,KLK10,METAP1,PROK1,PTK7,TANK,TFF2,TNC	0.68(0.09)	0.58(0.16)	0.82(0.07)	0.69(0.12)	0.74(0.12)	0.99(0.02)	0.05(0.04)	0.39(0.18)	0.96(0.01)	0.95(0.01)	0.92(0.08)	0.92(0.08)	0.99(0.03)	0.96(0.03)	1(0.01)	0.06(0.13)	0.97(0.07)	0.96(0.01)	0.8(0.06)	0.84(0.08)	0.81(0.08)	0.77(0.09)	0.87(0.07)	0.95(0.01)	0.14(0.13)	0.64(0.13)	0.96(0.01)	0.66(0.09)	0.66(0.14)	0.78(0.07)	0.67(0.11)	0.76(0.14)	0.99(0.02)	0.05(0.01)	0.38(0.17)	0.95(0.01)	0.81(0.07)	0.81(0.11)	0.81(0.11)	0.8(0.09)	0.85(0.08)	0.97(0.03)	0.17(0.22)	0.66(0.15)	0.95(0.02)	0.74(0.07)	0.83(0.08)	0.66(0.09)	0.72(0.09)
ALDH3A1,BANK1,DDAH1,FOSB,FR-alpha,GCG,GHRL,ICOSLG,IL10,LAMP3,NCF2,NID2,NPDC1,SPINK5	0.74(0.08)	0.62(0.13)	0.88(0.06)	0.76(0.1)	0.78(0.11)	0.99(0.02)	0.05(0.05)	0.42(0.16)	0.96(0)	0.95(0.01)	0.94(0.08)	0.94(0.08)	0.99(0.03)	0.97(0.04)	1(0.01)	0.06(0.12)	0.97(0.05)	0.96(0.01)	0.84(0.05)	0.84(0.09)	0.83(0.06)	0.81(0.07)	0.86(0.08)	0.95(0.01)	0.16(0.19)	0.69(0.1)	0.95(0.01)	0.61(0.1)	0.59(0.14)	0.76(0.09)	0.61(0.13)	0.74(0.12)	0.99(0.02)	0.06(0.04)	0.28(0.18)	0.95(0.02)	0.86(0.05)	0.86(0.09)	0.86(0.09)	0.85(0.08)	0.89(0.07)	0.97(0.03)	0.27(0.29)	0.75(0.14)	0.95(0.02)	0.75(0.06)	0.84(0.08)	0.68(0.09)	0.72(0.08)
ANGPTL7,ATP6AP2,BCAM,CCL16,CD28,CLMP,ENO2,FBP1,FUCA1,GCG,IL10,KRT19,MILR1,NCLN,PODXL2,PREB,SCGB3A1,TANK,TNC,TRIM21	0.71(0.08)	0.6(0.14)	0.86(0.07)	0.74(0.11)	0.76(0.12)	0.99(0.02)	0.05(0.04)	0.34(0.17)	0.95(0.01)	0.96(0)	0.99(0.04)	0.99(0.04)	1(0)	0.99(0.02)	1(0)	0.04(0)	1(0.01)	0.96(0.01)	0.84(0.05)	0.85(0.08)	0.85(0.07)	0.82(0.08)	0.87(0.07)	0.95(0.01)	0.15(0.21)	0.68(0.14)	0.96(0.01)	0.69(0.08)	0.64(0.13)	0.82(0.07)	0.75(0.09)	0.73(0.11)	0.99(0.03)	0.07(0.05)	0.33(0.18)	0.96(0.02)	0.8(0.07)	0.81(0.12)	0.81(0.12)	0.8(0.09)	0.85(0.09)	0.98(0.03)	0.09(0.12)	0.65(0.14)	0.95(0.02)	0.74(0.06)	0.84(0.07)	0.66(0.08)	0.71(0.08)
CCL16,CLMP,DDAH1,EDIL3,EIF5A,FATC1,FCGR3B,FOSB,GCG,IL10,KLK10,LRIG1,NCF2,NCLN,TFF2,TNC,TRIM21,WFDC2,ZBTB17	0.76(0.09)	0.65(0.15)	0.88(0.06)	0.77(0.11)	0.8(0.11)	1(0)	0.04(0)	0.48(0.19)	0.96(0.01)	0.95(0.01)	0.97(0.06)	0.97(0.06)	0.99(0.03)	0.99(0.03)	1(0.01)	0.08(0.19)	0.97(0.13)	0.96(0.01)	0.86(0.05)	0.87(0.08)	0.87(0.07)	0.84(0.08)	0.89(0.06)	0.95(0.02)	0.35(0.25)	0.72(0.12)	0.96(0.01)	0.8(0.06)	0.74(0.16)	0.88(0.06)	0.81(0.08)	0.83(0.1)	0.99(0.02)	0.09(0.13)	0.59(0.18)	0.95(0.02)	0.88(0.04)	0.91(0.07)	0.91(0.07)	0.88(0.07)	0.93(0.05)	0.97(0.03)	0.23(0.25)	0.83(0.11)	0.95(0.01)	0.84(0.05)	0.91(0.05)	0.77(0.08)	0.82(0.07)
CDH3,CLEC6A,DDAH1,FCGR3B,ICOSLG,ITGAM,KLK10,KRT19,LAT2,MSMB,MUC-16,SIT1,SPINT1	0.83(0.07)	0.75(0.13)	0.92(0.05)	0.83(0.1)	0.86(0.07)	1(0.02)	0.07(0.09)	0.63(0.18)	0.96(0.01)	0.95(0.01)	0.95(0.07)	0.95(0.07)	0.99(0.03)	0.98(0.03)	1(0)	0.04(0)	0.98(0.05)	0.96(0.01)	0.89(0.03)	0.93(0.06)	0.88(0.05)	0.87(0.05)	0.93(0.06)	0.95(0.01)	0.4(0.21)	0.83(0.06)	0.96(0.01)	0.66(0.09)	0.62(0.15)	0.78(0.08)	0.68(0.12)	0.73(0.12)	1(0.01)	0.06(0.01)	0.35(0.17)	0.95(0.02)	0.9(0.03)	0.92(0.08)	0.92(0.08)	0.91(0.07)	0.93(0.06)	0.96(0.03)	0.46(0.39)	0.85(0.11)	0.95(0.02)	0.82(0.05)	0.87(0.08)	0.75(0.08)	0.8(0.06)
BCAM,CDH3,CLEC6A,DDAH1,ICOSLG,IRF9,MSMB,MUC-16	0.84(0.06)	0.74(0.14)	0.93(0.05)	0.86(0.09)	0.85(0.08)	1(0.01)	0.05(0.04)	0.61(0.19)	0.96(0.01)	0.95(0.01)	0.94(0.07)	0.94(0.07)	0.98(0.04)	0.97(0.03)	1(0.01)	0.08(0.19)	0.96(0.07)	0.95(0)	0.88(0.03)	0.88(0.07)	0.89(0.05)	0.87(0.06)	0.89(0.06)	0.95(0.01)	0.39(0.21)	0.76(0.09)	0.96(0.01)	0.64(0.11)	0.6(0.14)	0.79(0.09)	0.7(0.12)	0.69(0.15)	1(0.01)	0.07(0.06)	0.32(0.17)	0.95(0.01)	0.87(0.05)	0.89(0.07)	0.89(0.07)	0.88(0.06)	0.9(0.07)	0.97(0.03)	0.31(0.29)	0.77(0.15)	0.95(0.02)	0.78(0.05)	0.85(0.06)	0.7(0.09)	0.77(0.07)
ALDH1A1,CD83,CLSPN,CTSZ,FAP,GKN1,ICOSLG,IGFBPL1,KRT19,NCF2,NPTXR,PSIP1,TNC,WAS,WFDC2	0.69(0.08)	0.62(0.17)	0.84(0.06)	0.7(0.11)	0.77(0.13)	0.99(0.02)	0.04(0.02)	0.37(0.17)	0.96(0.01)	0.94(0.02)	0.98(0.06)	0.98(0.06)	0.96(0.06)	0.99(0.02)	1(0.01)	0.08(0.18)	0.95(0.06)	0.96(0.01)	0.84(0.06)	0.86(0.09)	0.82(0.07)	0.79(0.08)	0.88(0.07)	0.95(0.01)	0.13(0.19)	0.67(0.14)	0.96(0.01)	0.73(0.08)	0.66(0.11)	0.85(0.08)	0.79(0.1)	0.75(0.11)	0.99(0.02)	0.07(0.08)	0.41(0.17)	0.95(0.02)	0.83(0.05)	0.86(0.1)	0.86(0.1)	0.8(0.07)	0.89(0.08)	0.97(0.03)	0.15(0.2)	0.71(0.12)	0.95(0.01)	0.79(0.05)	0.85(0.07)	0.72(0.1)	0.78(0.07)
ALDH3A1,BANK1,CDH3,CFC1,CLEC6A,CNTNAP2,ENPP7,FR-alpha,ICOSLG,PARP-1,PRDX6,ST2,TRIM21	0.71(0.09)	0.69(0.16)	0.84(0.07)	0.7(0.11)	0.83(0.1)	1(0.01)	0.05(0.04)	0.51(0.14)	0.95(0.01)	0.95(0.01)	0.96(0.07)	0.96(0.07)	0.99(0.03)	0.98(0.03)	1(0)	0.04(0)	0.98(0.05)	0.96(0.01)	0.83(0.05)	0.86(0.07)	0.84(0.07)	0.82(0.07)	0.88(0.06)	0.95(0.01)	0.15(0.19)	0.71(0.1)	0.95(0.01)	0.72(0.09)	0.69(0.13)	0.82(0.09)	0.75(0.11)	0.77(0.11)	0.99(0.02)	0.08(0.07)	0.43(0.17)	0.95(0.02)	0.86(0.05)	0.86(0.1)	0.86(0.1)	0.86(0.08)	0.89(0.08)	0.98(0.03)	0.2(0.27)	0.75(0.11)	0.95(0.01)	0.78(0.06)	0.86(0.07)	0.71(0.07)	0.75(0.07)
C1QTNF1,IL10,MEGF9,MSMB,SIT1,SPINK5,SPINT1,TANK,ZBTB17,vWF	0.67(0.08)	0.57(0.13)	0.82(0.07)	0.69(0.1)	0.74(0.11)	1(0.01)	0.05(0.02)	0.33(0.17)	0.95(0)	0.93(0.04)	0.97(0.07)	0.97(0.07)	0.94(0.07)	0.99(0.03)	1(0.01)	0.06(0.11)	0.93(0.08)	0.96(0.01)	0.79(0.06)	0.78(0.1)	0.79(0.07)	0.75(0.08)	0.82(0.09)	0.95(0.01)	0.17(0.17)	0.55(0.13)	0.96(0.01)	0.65(0.09)	0.59(0.14)	0.79(0.08)	0.68(0.12)	0.69(0.13)	1(0.01)	0.05(0.01)	0.34(0.14)	0.95(0.02)	0.84(0.06)	0.93(0.11)	0.93(0.11)	0.82(0.09)	0.95(0.08)	0.97(0.03)	0.17(0.19)	0.78(0.12)	0.95(0.02)	0.75(0.07)	0.87(0.07)	0.65(0.09)	0.69(0.1)
ANG,CA6,CD4,FCGR3B,FOSB,GCG,IL10,KLK10,MAD-homolog-5,PARP-1,ROBO1,ST3GAL1,TANK,TFF2,TNC,TRIM21,WFDC2	0.63(0.08)	0.5(0.11)	0.83(0.07)	0.67(0.12)	0.69(0.12)	1(0)	0.04(0)	0.2(0.15)	0.96(0)	0.95(0.01)	0.99(0.03)	0.99(0.03)	1(0)	1(0.01)	1(0)	0.04(0)	1(0)	0.96(0)	0.8(0.07)	0.81(0.08)	0.78(0.08)	0.76(0.08)	0.83(0.08)	0.95(0.01)	0.11(0.14)	0.55(0.19)	0.96(0.01)	0.74(0.08)	0.71(0.14)	0.83(0.09)	0.76(0.11)	0.78(0.13)	0.99(0.02)	0.07(0.08)	0.51(0.17)	0.96(0.02)	0.87(0.05)	0.9(0.09)	0.9(0.09)	0.85(0.08)	0.93(0.07)	0.98(0.03)	0.16(0.2)	0.8(0.11)	0.95(0.02)	0.8(0.04)	0.87(0.05)	0.74(0.08)	0.78(0.08)
ALDH3A1,CA6,CD4,CFC1,FCGR3B,FR-alpha,GCG,GP1BA,IL10,IL6,METAP1,NID2,PARP-1,PTK7,SEZ6L2,SKAP1,TRIM21	0.7(0.08)	0.6(0.16)	0.85(0.06)	0.71(0.1)	0.76(0.13)	1(0.02)	0.06(0.06)	0.37(0.18)	0.96(0.01)	0.95(0.01)	0.99(0.05)	0.99(0.05)	1(0.02)	0.99(0.02)	1(0.01)	0.08(0.19)	0.99(0.03)	0.96(0.01)	0.83(0.04)	0.84(0.09)	0.83(0.05)	0.8(0.06)	0.87(0.07)	0.95(0.01)	0.31(0.15)	0.66(0.13)	0.96(0.01)	0.71(0.09)	0.69(0.14)	0.81(0.09)	0.72(0.12)	0.78(0.11)	1(0.02)	0.06(0.04)	0.45(0.19)	0.95(0.01)	0.87(0.04)	0.91(0.08)	0.91(0.08)	0.88(0.07)	0.93(0.05)	0.97(0.03)	0.22(0.23)	0.81(0.1)	0.95(0.02)	0.81(0.05)	0.86(0.07)	0.74(0.07)	0.79(0.06)
ALDH1A1,CA3,CD2AP,CLEC6A,FCGR3B,GALNT2,ICOSLG,IQGAP2,NCF2,NID2,PSIP1,SEZ6L2,TNC,TRIM21,WFDC2	0.68(0.08)	0.64(0.18)	0.83(0.07)	0.65(0.12)	0.8(0.12)	1(0.01)	0.04(0.01)	0.43(0.14)	0.95(0.01)	0.96(0)	0.99(0.03)	0.99(0.03)	1(0)	1(0.02)	1(0)	0.04(0)	1(0.01)	0.96(0)	0.81(0.05)	0.85(0.11)	0.81(0.06)	0.77(0.07)	0.88(0.08)	0.95(0.01)	0.11(0.15)	0.68(0.12)	0.96(0.01)	0.73(0.09)	0.67(0.13)	0.85(0.08)	0.79(0.13)	0.75(0.11)	1(0.02)	0.07(0.09)	0.37(0.21)	0.95(0.02)	0.88(0.04)	0.9(0.07)	0.9(0.07)	0.87(0.08)	0.93(0.06)	0.98(0.03)	0.25(0.29)	0.79(0.14)	0.95(0.01)	0.83(0.05)	0.88(0.06)	0.75(0.09)	0.81(0.08)
APBB1IP,ARG1,BCAM,CA6,CES2,CPXM1,FCGR3B,FUCA1,GCG,GKN1,IL10,IRAK1,ITM2A,MEGF9,PSIP1,SEZ6L2,TNC,WFDC2	0.65(0.08)	0.55(0.16)	0.83(0.06)	0.69(0.12)	0.72(0.14)	0.99(0.02)	0.04(0.03)	0.27(0.17)	0.96(0.01)	0.95(0.01)	0.94(0.09)	0.94(0.09)	0.98(0.04)	0.97(0.04)	1(0)	0.04(0)	0.96(0.06)	0.96(0.01)	0.81(0.06)	0.8(0.09)	0.8(0.07)	0.77(0.08)	0.83(0.09)	0.95(0.01)	0.16(0.19)	0.6(0.13)	0.96(0.01)	0.68(0.09)	0.66(0.16)	0.8(0.1)	0.69(0.12)	0.76(0.14)	1(0.01)	0.06(0.06)	0.4(0.16)	0.95(0.01)	0.84(0.06)	0.88(0.08)	0.88(0.08)	0.83(0.08)	0.9(0.07)	0.98(0.03)	0.18(0.19)	0.73(0.16)	0.95(0.02)	0.76(0.06)	0.86(0.07)	0.69(0.08)	0.74(0.07)
CD4,CFC1,ENPP7,FATC1,FCGR3B,FR-alpha,GKN1,IL10,ITGB1BP1,MAD-homolog-5,NID2,PARP-1,SEZ6L2,SKAP1,TRIM21	0.74(0.08)	0.62(0.12)	0.87(0.07)	0.75(0.12)	0.78(0.1)	1(0.01)	0.05(0.03)	0.44(0.19)	0.96(0)	0.95(0.01)	0.98(0.06)	0.98(0.06)	1(0)	0.99(0.02)	1(0)	0.04(0)	1(0.03)	0.96(0.01)	0.84(0.05)	0.84(0.08)	0.84(0.07)	0.83(0.07)	0.86(0.08)	0.95(0.01)	0.23(0.19)	0.7(0.1)	0.95(0.01)	0.65(0.09)	0.61(0.11)	0.79(0.09)	0.69(0.13)	0.73(0.09)	1(0.01)	0.06(0.03)	0.27(0.17)	0.95(0.02)	0.85(0.06)	0.9(0.08)	0.9(0.08)	0.86(0.08)	0.92(0.06)	0.98(0.03)	0.17(0.23)	0.77(0.17)	0.95(0.02)	0.77(0.07)	0.89(0.07)	0.7(0.09)	0.73(0.09)
ACP6,C1QTNF1,CD2AP,CLEC4D,GKN1,IL10,KLK10,KLK13,LAT2,METAP1,PARP-1,SEZ6L2,SKAP1,SPINK5,SPINT2,ZBTB17	0.65(0.1)	0.57(0.14)	0.82(0.08)	0.67(0.13)	0.73(0.13)	1(0.02)	0.04(0.01)	0.32(0.15)	0.95(0.01)	0.95(0.01)	0.98(0.05)	0.98(0.05)	0.98(0.04)	0.99(0.02)	1(0)	0.05(0)	0.98(0.05)	0.96(0.01)	0.8(0.07)	0.83(0.09)	0.81(0.07)	0.78(0.08)	0.85(0.08)	0.95(0.01)	0.13(0.12)	0.6(0.15)	0.96(0.01)	0.69(0.08)	0.64(0.14)	0.81(0.09)	0.72(0.13)	0.74(0.12)	1(0)	0.06(0.01)	0.39(0.14)	0.94(0.01)	0.83(0.06)	0.88(0.09)	0.88(0.09)	0.82(0.09)	0.9(0.07)	0.97(0.03)	0.15(0.21)	0.74(0.12)	0.96(0.02)	0.77(0.06)	0.86(0.08)	0.69(0.08)	0.74(0.07)
ATP6AP2,BCAM,CD2AP,CES1,ENO2,FCGR3B,IL10,KRT19,LRIG1,NID2,TFF2,TMSB10,TNC,TRIM21,WASF3,WFDC2	0.69(0.08)	0.6(0.13)	0.84(0.08)	0.73(0.12)	0.74(0.11)	0.99(0.02)	0.04(0.01)	0.32(0.15)	0.95(0.01)	0.95(0.02)	1(0.02)	1(0.02)	0.98(0.04)	1(0.01)	1(0)	0.05(0)	0.98(0.04)	0.96(0.01)	0.82(0.05)	0.82(0.07)	0.81(0.07)	0.78(0.08)	0.83(0.07)	0.95(0.01)	0.13(0.17)	0.62(0.11)	0.96(0.01)	0.66(0.09)	0.62(0.15)	0.79(0.08)	0.72(0.1)	0.69(0.15)	0.99(0.02)	0.07(0.05)	0.32(0.17)	0.95(0.02)	0.86(0.05)	0.93(0.09)	0.93(0.09)	0.83(0.09)	0.94(0.07)	0.97(0.03)	0.24(0.25)	0.8(0.11)	0.95(0.02)	0.78(0.05)	0.85(0.08)	0.7(0.08)	0.75(0.08)
BCAM,CDH3,CLEC6A,DDAH1,FCGR3B,ICOSLG,MSMB,MUC-16,PLTP,TRIM21	0.83(0.05)	0.72(0.14)	0.91(0.05)	0.83(0.09)	0.84(0.09)	0.99(0.02)	0.07(0.07)	0.61(0.17)	0.96(0.01)	0.95(0.01)	0.98(0.04)	0.98(0.04)	0.99(0.03)	0.99(0.02)	1(0.01)	0.06(0.14)	0.99(0.04)	0.96(0.01)	0.89(0.04)	0.91(0.06)	0.88(0.07)	0.87(0.07)	0.92(0.06)	0.95(0.01)	0.46(0.26)	0.8(0.09)	0.96(0.01)	0.62(0.1)	0.6(0.14)	0.78(0.08)	0.67(0.13)	0.71(0.13)	1(0.01)	0.06(0.02)	0.28(0.18)	0.95(0.01)	0.87(0.04)	0.88(0.08)	0.88(0.08)	0.86(0.07)	0.91(0.07)	0.97(0.03)	0.23(0.27)	0.78(0.12)	0.95(0.01)	0.76(0.06)	0.85(0.05)	0.69(0.1)	0.75(0.08)
AHCY,CBL,CD83,CFC1,COL4A1,ENPP7,FR-alpha,FUCA1,ICOSLG,ITGB1BP1,KRT19,MILR1,NCF2,NID2,PCSK9,PTK7,SEZ6L2,VEGFD	0.75(0.08)	0.7(0.17)	0.87(0.05)	0.73(0.1)	0.84(0.11)	0.99(0.02)	0.06(0.06)	0.57(0.13)	0.96(0.01)	0.95(0.01)	0.98(0.04)	0.98(0.04)	1(0)	0.99(0.02)	1(0)	0.04(0)	1(0)	0.96(0.01)	0.85(0.05)	0.87(0.08)	0.85(0.07)	0.82(0.07)	0.89(0.07)	0.95(0.01)	0.22(0.23)	0.72(0.12)	0.96(0.01)	0.67(0.09)	0.65(0.14)	0.79(0.09)	0.67(0.13)	0.77(0.12)	1(0.02)	0.06(0.02)	0.41(0.18)	0.95(0.02)	0.85(0.07)	0.9(0.1)	0.9(0.1)	0.84(0.09)	0.93(0.07)	0.98(0.03)	0.14(0.23)	0.79(0.12)	0.95(0.02)	0.78(0.05)	0.88(0.06)	0.7(0.08)	0.75(0.07)
ANGPTL7,ARG1,ATP6AP2,BCAM,CD109,CLEC6A,CLMP,CLSTN3,FBP1,FCGR3B,FOSB,GCG,IL10,KRT19,LRIG1,MILR1,PREB,TFF2,TNC,TRIM21	0.69(0.08)	0.54(0.12)	0.87(0.05)	0.74(0.11)	0.72(0.1)	1(0.01)	0.05(0.05)	0.28(0.16)	0.96(0.01)	0.95(0.01)	0.97(0.06)	0.97(0.06)	1(0.02)	0.99(0.02)	1(0.01)	0.06(0.14)	0.99(0.04)	0.96(0.01)	0.84(0.05)	0.82(0.09)	0.85(0.06)	0.82(0.07)	0.84(0.07)	0.95(0.01)	0.17(0.21)	0.65(0.12)	0.96(0.01)	0.65(0.11)	0.62(0.12)	0.78(0.1)	0.71(0.13)	0.71(0.11)	0.99(0.02)	0.07(0.05)	0.29(0.17)	0.95(0.02)	0.84(0.05)	0.87(0.11)	0.87(0.11)	0.81(0.08)	0.89(0.1)	0.98(0.03)	0.18(0.21)	0.72(0.12)	0.95(0.01)	0.76(0.06)	0.84(0.07)	0.68(0.1)	0.73(0.09)
ATP6AP2,CLEC6A,CLMP,ENO2,FBP1,FCGR3B,FOSB,FR-alpha,GCG,ICOSLG,IL10,MILR1,PTK7,TANK,TNC,TRIM21	0.7(0.08)	0.58(0.12)	0.85(0.07)	0.72(0.11)	0.75(0.1)	1(0.01)	0.06(0.08)	0.36(0.16)	0.96(0)	0.96(0)	1(0)	1(0)	1(0)	1(0)	1(0.01)	0.06(0.14)	1(0)	0.96(0.01)	0.84(0.04)	0.83(0.08)	0.84(0.06)	0.82(0.07)	0.85(0.07)	0.95(0.01)	0.29(0.2)	0.65(0.12)	0.96(0.01)	0.71(0.08)	0.65(0.12)	0.82(0.09)	0.76(0.11)	0.73(0.09)	0.99(0.02)	0.07(0.08)	0.34(0.16)	0.95(0.02)	0.85(0.05)	0.86(0.1)	0.86(0.1)	0.84(0.08)	0.89(0.08)	0.97(0.03)	0.29(0.29)	0.74(0.12)	0.95(0.02)	0.78(0.05)	0.83(0.07)	0.72(0.09)	0.77(0.08)
CA3,CD83,CLMP,FOSB,GCG,IL10,IQGAP2,METAP1,MVK,NCF2,PROK1,PSIP1,PTK7,SELL,TANK,TNC,WFDC2	0.7(0.08)	0.57(0.12)	0.86(0.07)	0.73(0.11)	0.74(0.09)	1(0.01)	0.04(0)	0.33(0.15)	0.96(0)	0.96(0)	0.99(0.03)	0.99(0.03)	1(0)	1(0.01)	1(0)	0.04(0)	1(0.02)	0.96(0.01)	0.83(0.05)	0.84(0.07)	0.84(0.06)	0.8(0.09)	0.87(0.06)	0.95(0.01)	0.23(0.21)	0.63(0.14)	0.96(0)	0.79(0.07)	0.73(0.12)	0.88(0.05)	0.8(0.08)	0.82(0.09)	1(0)	0.05(0.01)	0.56(0.16)	0.95(0.01)	0.84(0.05)	0.85(0.1)	0.85(0.1)	0.8(0.08)	0.89(0.08)	0.98(0.03)	0.18(0.18)	0.69(0.13)	0.95(0.02)	0.81(0.04)	0.87(0.07)	0.75(0.1)	0.8(0.08)
AMIGO2,ATP6AP2,CD59,GKN1,IGFBP6,IL10,NINJ1,SPINT2,TACSTD2,TANK,TNC,WFDC2	0.68(0.09)	0.6(0.14)	0.82(0.08)	0.68(0.11)	0.77(0.1)	0.99(0.02)	0.05(0.02)	0.39(0.16)	0.95(0.01)	0.94(0.02)	0.96(0.06)	0.96(0.06)	0.97(0.05)	0.98(0.03)	1(0)	0.05(0)	0.96(0.05)	0.95(0)	0.82(0.05)	0.85(0.11)	0.81(0.06)	0.76(0.08)	0.88(0.09)	0.95(0.01)	0.17(0.21)	0.67(0.12)	0.96(0.01)	0.7(0.08)	0.65(0.12)	0.8(0.09)	0.73(0.12)	0.74(0.1)	0.99(0.02)	0.08(0.08)	0.37(0.15)	0.95(0.02)	0.86(0.04)	0.89(0.1)	0.89(0.1)	0.85(0.08)	0.92(0.07)	0.97(0.03)	0.21(0.24)	0.77(0.11)	0.95(0.02)	0.79(0.05)	0.87(0.07)	0.72(0.08)	0.76(0.09)
CA6,CFC1,FCGR3B,FUCA1,IL10,IL6,KRT19,METAP1,NOS3,PARP-1,PDGFRB,SEZ6L2,SKAP1,TNC,TRIM21	0.68(0.1)	0.6(0.17)	0.84(0.06)	0.71(0.11)	0.75(0.14)	1(0.01)	0.06(0.07)	0.37(0.19)	0.96(0.01)	0.95(0.02)	0.99(0.03)	0.99(0.03)	0.97(0.05)	0.99(0.02)	1(0.01)	0.05(0.06)	0.97(0.05)	0.96(0.01)	0.82(0.04)	0.81(0.06)	0.83(0.06)	0.81(0.07)	0.82(0.07)	0.95(0.01)	0.23(0.18)	0.63(0.09)	0.96(0.01)	0.72(0.07)	0.66(0.13)	0.83(0.06)	0.73(0.11)	0.76(0.12)	1(0.01)	0.06(0.05)	0.44(0.15)	0.95(0.01)	0.87(0.04)	0.91(0.07)	0.91(0.07)	0.87(0.06)	0.94(0.05)	0.98(0.03)	0.22(0.28)	0.8(0.11)	0.95(0.02)	0.8(0.06)	0.88(0.06)	0.74(0.1)	0.79(0.08)
CA4,DDAH1,FR-alpha,FUCA1,ICOSLG,IL10,LAMP3,MAP2K6,PADI2,PDGFRB,PXN,SERPINB8,SLITRK2,TACSTD2,TNC	0.71(0.09)	0.62(0.14)	0.85(0.07)	0.72(0.12)	0.77(0.1)	1(0.01)	0.05(0.02)	0.43(0.16)	0.96(0.01)	0.95(0.01)	0.97(0.05)	0.97(0.05)	0.99(0.03)	0.98(0.03)	1(0.01)	0.06(0.13)	0.98(0.04)	0.96(0.01)	0.86(0.03)	0.86(0.07)	0.85(0.06)	0.83(0.06)	0.88(0.07)	0.95(0.01)	0.17(0.21)	0.72(0.09)	0.96(0.01)	0.66(0.07)	0.62(0.13)	0.8(0.09)	0.7(0.1)	0.72(0.12)	1(0.02)	0.06(0.02)	0.35(0.14)	0.95(0.02)	0.84(0.04)	0.85(0.09)	0.85(0.09)	0.83(0.08)	0.88(0.08)	0.97(0.03)	0.2(0.22)	0.68(0.14)	0.95(0.02)	0.76(0.05)	0.85(0.06)	0.7(0.08)	0.76(0.07)
CA6,FCGR3B,GKN1,GSAP,ITM2A,KRT19,NID2,PAM,SEZ6L2,SKAP1,TACSTD2,TRIM21,WASF3	0.75(0.09)	0.65(0.16)	0.86(0.07)	0.74(0.12)	0.79(0.11)	1(0.01)	0.06(0.05)	0.48(0.19)	0.96(0.01)	0.95(0.01)	0.97(0.05)	0.97(0.05)	1(0.01)	0.99(0.03)	1(0)	0.04(0)	0.99(0.04)	0.96(0.01)	0.84(0.05)	0.89(0.08)	0.84(0.06)	0.79(0.07)	0.91(0.07)	0.95(0.01)	0.22(0.19)	0.73(0.08)	0.96(0.01)	0.56(0.1)	0.56(0.14)	0.73(0.09)	0.61(0.13)	0.67(0.14)	0.99(0.02)	0.06(0.05)	0.25(0.14)	0.95(0.02)	0.86(0.05)	0.88(0.09)	0.88(0.09)	0.83(0.08)	0.9(0.08)	0.97(0.03)	0.3(0.28)	0.74(0.12)	0.95(0.02)	0.71(0.06)	0.84(0.08)	0.63(0.08)	0.67(0.09)
ADGRE2,C1QTNF1,CLEC6A,FCGR3B,FUT3-FUT5,ICOSLG,LAP-TGF-beta-1,LAT2,PSIP1,SEZ6L2,SKAP1,WFDC2	0.67(0.1)	0.6(0.16)	0.82(0.07)	0.65(0.12)	0.77(0.12)	1(0.01)	0.04(0.01)	0.41(0.18)	0.95(0)	0.95(0.01)	0.99(0.04)	0.99(0.04)	1(0)	0.99(0.02)	0.99(0.02)	0.12(0.26)	1(0)	0.96(0.01)	0.82(0.05)	0.83(0.08)	0.84(0.05)	0.79(0.08)	0.87(0.06)	0.95(0.01)	0.1(0.15)	0.65(0.11)	0.96(0.01)	0.7(0.08)	0.66(0.13)	0.81(0.07)	0.73(0.11)	0.74(0.11)	1(0.01)	0.06(0.04)	0.39(0.16)	0.95(0.01)	0.88(0.04)	0.92(0.07)	0.92(0.07)	0.88(0.07)	0.94(0.06)	0.97(0.03)	0.26(0.29)	0.84(0.12)	0.95(0.02)	0.8(0.05)	0.89(0.07)	0.72(0.07)	0.76(0.08)
C1QTNF1,CLMP,FCGR3B,FOSB,GCG,IL10,METAP1,MSMB,PARP-1,PRKRA,PTK7,SIT1,SPINT1	0.7(0.09)	0.64(0.17)	0.82(0.07)	0.67(0.12)	0.79(0.11)	0.99(0.03)	0.08(0.09)	0.41(0.15)	0.96(0.01)	0.93(0.03)	0.96(0.06)	0.96(0.06)	0.97(0.05)	0.98(0.03)	1(0.01)	0.08(0.17)	0.96(0.06)	0.96(0.01)	0.82(0.06)	0.84(0.09)	0.82(0.06)	0.77(0.08)	0.88(0.07)	0.95(0.01)	0.2(0.2)	0.66(0.12)	0.96(0.01)	0.7(0.08)	0.67(0.16)	0.82(0.07)	0.72(0.11)	0.76(0.13)	1(0.01)	0.06(0.05)	0.45(0.16)	0.95(0.01)	0.86(0.05)	0.88(0.09)	0.88(0.09)	0.84(0.07)	0.91(0.07)	0.98(0.03)	0.16(0.19)	0.76(0.1)	0.95(0.02)	0.76(0.07)	0.86(0.07)	0.69(0.08)	0.72(0.09)
C1QTNF1,CDH3,CLEC6A,DDAH1,ICOSLG,MSMB,MUC-16,PLTP,PTK7,VASH1	0.84(0.05)	0.77(0.14)	0.91(0.05)	0.82(0.1)	0.87(0.09)	1(0.01)	0.05(0.03)	0.66(0.14)	0.96(0.01)	0.95(0.01)	0.96(0.06)	0.96(0.06)	0.99(0.03)	0.98(0.03)	1(0.01)	0.06(0.13)	0.98(0.04)	0.96(0)	0.88(0.04)	0.89(0.07)	0.88(0.06)	0.86(0.05)	0.9(0.06)	0.95(0.01)	0.33(0.29)	0.78(0.11)	0.95(0.01)	0.67(0.08)	0.62(0.11)	0.8(0.09)	0.74(0.1)	0.7(0.11)	0.99(0.02)	0.06(0.03)	0.28(0.15)	0.95(0.02)	0.86(0.04)	0.85(0.1)	0.85(0.1)	0.85(0.07)	0.88(0.08)	0.97(0.03)	0.28(0.29)	0.73(0.14)	0.95(0.02)	0.78(0.05)	0.83(0.07)	0.72(0.09)	0.77(0.09)
APBB1IP,ATP6AP2,CLMP,EDIL3,FCGR3B,FOSB,GCG,IL10,KLK10,MAD-homolog-5,METAP1,OSMR,PARP-1,PTK7,TANK,TNC	0.67(0.09)	0.64(0.16)	0.83(0.07)	0.68(0.13)	0.79(0.12)	1(0.01)	0.04(0.01)	0.38(0.19)	0.95(0)	0.95(0.02)	0.98(0.05)	0.98(0.05)	0.98(0.05)	0.99(0.02)	1(0)	0.04(0)	0.98(0.05)	0.96(0)	0.8(0.06)	0.84(0.08)	0.83(0.06)	0.8(0.08)	0.86(0.07)	0.95(0.01)	0.14(0.17)	0.66(0.14)	0.95(0.01)	0.69(0.09)	0.66(0.16)	0.81(0.07)	0.7(0.13)	0.77(0.13)	1(0.01)	0.06(0.03)	0.41(0.17)	0.95(0.01)	0.82(0.06)	0.83(0.11)	0.83(0.11)	0.81(0.09)	0.86(0.1)	0.97(0.03)	0.22(0.22)	0.68(0.13)	0.95(0.02)	0.76(0.07)	0.84(0.07)	0.67(0.09)	0.73(0.09)
ANGPTL7,BCAM,CA6,CD99L2,DEFA1,FAP,FCGR3B,FOSB,GCG,IL-17C,LHB,MAD-homolog-5,PARP-1,PDP1,ST3GAL1,TFF2,TNC,TRIM21	0.59(0.09)	0.5(0.15)	0.79(0.07)	0.61(0.11)	0.7(0.14)	1(0.01)	0.04(0)	0.22(0.14)	0.96(0.01)	0.95(0.01)	0.98(0.04)	0.98(0.04)	1(0)	0.99(0.02)	1(0.01)	0.06(0.14)	1(0.02)	0.96(0.01)	0.78(0.06)	0.8(0.09)	0.78(0.07)	0.73(0.07)	0.84(0.09)	0.95(0.01)	0.13(0.14)	0.54(0.14)	0.95(0.01)	0.69(0.09)	0.63(0.14)	0.8(0.09)	0.73(0.1)	0.71(0.13)	0.99(0.02)	0.07(0.07)	0.4(0.16)	0.95(0.02)	0.83(0.05)	0.82(0.09)	0.82(0.09)	0.83(0.07)	0.86(0.08)	0.98(0.03)	0.18(0.2)	0.67(0.11)	0.95(0.02)	0.77(0.06)	0.84(0.08)	0.69(0.09)	0.74(0.08)
ALDH3A1,BCAM,CLEC6A,DDAH1,ENTPD2,FGR,GCG,GSAP,ICOSLG,IGFBP6,SPINK1,TNC,TRIM21,WFDC2	0.69(0.1)	0.6(0.16)	0.85(0.07)	0.69(0.13)	0.78(0.11)	0.99(0.02)	0.04(0.01)	0.39(0.18)	0.96(0.01)	0.95(0.01)	0.99(0.03)	0.99(0.03)	1(0)	0.99(0.02)	1(0.01)	0.08(0.19)	1(0)	0.95(0.01)	0.85(0.05)	0.84(0.07)	0.85(0.07)	0.82(0.07)	0.86(0.07)	0.95(0.01)	0.18(0.25)	0.68(0.11)	0.96(0.01)	0.78(0.07)	0.72(0.11)	0.87(0.08)	0.81(0.11)	0.8(0.09)	0.99(0.02)	0.1(0.14)	0.49(0.18)	0.95(0.02)	0.87(0.04)	0.91(0.1)	0.91(0.1)	0.85(0.08)	0.93(0.07)	0.98(0.03)	0.21(0.25)	0.8(0.09)	0.95(0.02)	0.84(0.04)	0.88(0.06)	0.8(0.09)	0.83(0.08)
ATP6AP2,BCAM,CA6,CLMP,EDIL3,ENO2,FCGR3B,GCG,GH2,IL-17C,IL10,IRF9,MILR1,NCLN,PARP-1,PLIN1,PLTP,TANK,TNC,TRIM21	0.69(0.11)	0.56(0.13)	0.86(0.08)	0.75(0.12)	0.71(0.12)	1(0.01)	0.05(0.03)	0.28(0.19)	0.96(0.01)	0.95(0.01)	0.99(0.04)	0.99(0.04)	1(0.02)	1(0.02)	1(0)	0.04(0)	0.99(0.07)	0.96(0)	0.83(0.05)	0.84(0.09)	0.82(0.08)	0.8(0.07)	0.86(0.08)	0.95(0.02)	0.27(0.18)	0.67(0.11)	0.96(0.01)	0.76(0.07)	0.68(0.1)	0.85(0.08)	0.78(0.11)	0.77(0.11)	1(0.01)	0.06(0.08)	0.46(0.19)	0.95(0.01)	0.84(0.05)	0.84(0.1)	0.84(0.1)	0.82(0.1)	0.87(0.08)	0.98(0.03)	0.15(0.18)	0.69(0.13)	0.95(0.02)	0.78(0.05)	0.84(0.06)	0.7(0.09)	0.75(0.07)
APBB1IP,CA3,CA6,CD83,FCGR3B,FOSB,GCG,IL-17C,IL10,NQO2,PRDX6,PSIP1,ST3GAL1,TANK,TNC,TRIM21	0.68(0.1)	0.59(0.15)	0.86(0.06)	0.73(0.13)	0.74(0.13)	1(0.01)	0.04(0.01)	0.31(0.17)	0.96(0.01)	0.95(0.01)	0.98(0.05)	0.98(0.05)	1(0.02)	0.99(0.02)	1(0)	0.05(0)	0.99(0.03)	0.96(0.01)	0.82(0.05)	0.82(0.08)	0.83(0.07)	0.79(0.08)	0.84(0.07)	0.95(0.01)	0.24(0.19)	0.62(0.11)	0.96(0.01)	0.67(0.09)	0.64(0.12)	0.79(0.09)	0.72(0.12)	0.72(0.12)	1(0.02)	0.06(0.04)	0.29(0.18)	0.95(0.01)	0.81(0.07)	0.8(0.11)	0.8(0.11)	0.83(0.07)	0.82(0.11)	0.97(0.03)	0.24(0.24)	0.61(0.18)	0.95(0.02)	0.77(0.06)	0.83(0.07)	0.73(0.11)	0.79(0.09)
ACAN,APBB1IP,COL4A1,FATC1,FBP1,GCG,IL10,LGALS7,MAD-homolog-5,MASP1,METAP1,PARP-1,PTPRF,SELL,TNC,WFDC2	0.67(0.08)	0.59(0.14)	0.83(0.06)	0.68(0.11)	0.76(0.12)	0.99(0.02)	0.06(0.05)	0.3(0.18)	0.95(0)	0.95(0.01)	0.93(0.11)	0.93(0.11)	0.98(0.04)	0.97(0.04)	1(0.01)	0.05(0.08)	0.96(0.07)	0.96(0.01)	0.81(0.05)	0.85(0.09)	0.83(0.07)	0.79(0.08)	0.87(0.07)	0.95(0.01)	0.17(0.19)	0.61(0.16)	0.96(0.01)	0.77(0.09)	0.71(0.16)	0.85(0.08)	0.78(0.1)	0.78(0.14)	1(0.01)	0.07(0.07)	0.53(0.17)	0.95(0.02)	0.86(0.04)	0.91(0.1)	0.91(0.1)	0.85(0.06)	0.93(0.07)	0.97(0.03)	0.23(0.24)	0.8(0.1)	0.95(0.01)	0.81(0.05)	0.9(0.06)	0.74(0.09)	0.77(0.08)
BAMBI,CA6,CLMP,DDAH1,FCGR3B,FR-alpha,GKN1,IL10,KLK10,MAP2K6,PDGFRB,SLAMF8,TACSTD2,TNC,TRIM21	0.75(0.09)	0.64(0.17)	0.87(0.06)	0.76(0.1)	0.78(0.14)	1(0)	0.04(0)	0.48(0.2)	0.96(0.01)	0.95(0.01)	0.96(0.06)	0.96(0.06)	1(0.01)	0.98(0.03)	1(0)	0.04(0.01)	0.98(0.07)	0.96(0.01)	0.85(0.06)	0.88(0.08)	0.84(0.08)	0.81(0.09)	0.89(0.08)	0.95(0.01)	0.33(0.21)	0.73(0.11)	0.96(0.01)	0.65(0.09)	0.62(0.12)	0.81(0.07)	0.73(0.12)	0.71(0.12)	1(0.02)	0.05(0.02)	0.27(0.15)	0.95(0.02)	0.83(0.05)	0.83(0.12)	0.83(0.12)	0.81(0.08)	0.86(0.1)	0.97(0.03)	0.19(0.22)	0.67(0.13)	0.95(0.02)	0.77(0.06)	0.84(0.07)	0.69(0.09)	0.75(0.09)
ANGPTL7,CD4,DCBLD2,ENO2,FCGR3B,GHRL,GKN1,IL-17C,IL10,MILR1,NFKBIE,NID2,PARP-1,PLTP,TNC,TRIM21	0.66(0.07)	0.54(0.14)	0.84(0.07)	0.72(0.11)	0.7(0.11)	1(0.01)	0.05(0.05)	0.24(0.14)	0.96(0.01)	0.95(0.01)	0.97(0.06)	0.97(0.06)	1(0.01)	0.99(0.03)	1(0.01)	0.06(0.14)	0.99(0.03)	0.96(0.01)	0.82(0.05)	0.83(0.09)	0.81(0.06)	0.77(0.07)	0.86(0.07)	0.95(0.01)	0.18(0.19)	0.64(0.12)	0.96(0.01)	0.67(0.08)	0.61(0.13)	0.79(0.08)	0.71(0.12)	0.71(0.12)	1(0.02)	0.06(0.02)	0.35(0.16)	0.95(0.02)	0.85(0.04)	0.84(0.08)	0.84(0.08)	0.85(0.09)	0.86(0.07)	0.97(0.03)	0.25(0.27)	0.69(0.13)	0.95(0.02)	0.76(0.06)	0.82(0.09)	0.68(0.11)	0.73(0.09)
ARG1,CD4,FCGR3B,GALNT2,GCG,IL10,NCF2,NCLN,NID2,NPDC1,PAK4,PSIP1,SEZ6L2,TRIM21,WFDC2	0.68(0.09)	0.64(0.17)	0.83(0.07)	0.66(0.12)	0.8(0.12)	1(0.01)	0.05(0.01)	0.42(0.2)	0.96(0.01)	0.95(0.01)	0.97(0.08)	0.97(0.08)	1(0.02)	0.99(0.03)	1(0)	0.04(0)	0.98(0.05)	0.96(0.01)	0.81(0.05)	0.86(0.09)	0.81(0.06)	0.77(0.07)	0.88(0.08)	0.95(0.01)	0.14(0.15)	0.64(0.17)	0.96(0.01)	0.74(0.08)	0.65(0.11)	0.86(0.09)	0.8(0.12)	0.74(0.1)	1(0.01)	0.06(0.05)	0.38(0.17)	0.95(0.01)	0.86(0.05)	0.88(0.09)	0.88(0.09)	0.85(0.08)	0.91(0.06)	0.97(0.03)	0.22(0.24)	0.75(0.14)	0.95(0.02)	0.81(0.05)	0.87(0.06)	0.76(0.08)	0.8(0.07)
CD4,CDSN,CLMP,CRISP2,ENPP7,FCGR3B,FOSB,FR-alpha,GCG,IL10,KLK13,METAP1,NID2,PTK7,SEZ6L2,TANK	0.77(0.08)	0.69(0.15)	0.87(0.07)	0.76(0.11)	0.81(0.11)	1(0.02)	0.05(0.02)	0.53(0.18)	0.95(0.01)	0.95(0.01)	0.95(0.07)	0.95(0.07)	1(0.02)	0.98(0.03)	1(0.01)	0.06(0.14)	0.98(0.06)	0.96(0.01)	0.87(0.04)	0.88(0.08)	0.87(0.07)	0.84(0.08)	0.89(0.07)	0.95(0.01)	0.34(0.28)	0.72(0.11)	0.96(0.01)	0.64(0.09)	0.64(0.15)	0.77(0.08)	0.63(0.13)	0.77(0.12)	0.99(0.03)	0.07(0.06)	0.39(0.15)	0.96(0.02)	0.86(0.05)	0.9(0.08)	0.9(0.08)	0.84(0.08)	0.93(0.06)	0.98(0.03)	0.16(0.21)	0.8(0.11)	0.95(0.02)	0.78(0.06)	0.85(0.09)	0.69(0.1)	0.74(0.09)
ALDH3A1,CA6,CLEC6A,EN-RAGE,ENPP7,FOSB,FR-alpha,HGF,ICOSLG,IL10,ITGB1BP1,LTA4H,MILR1,NID2,PROK1,TANK	0.7(0.08)	0.57(0.13)	0.84(0.07)	0.69(0.12)	0.75(0.1)	1(0.01)	0.05(0.07)	0.36(0.15)	0.96(0.01)	0.95(0.01)	0.96(0.07)	0.96(0.07)	0.99(0.02)	0.98(0.03)	1(0.01)	0.06(0.14)	0.98(0.04)	0.96(0.01)	0.82(0.05)	0.85(0.09)	0.84(0.06)	0.79(0.07)	0.88(0.07)	0.95(0.02)	0.15(0.16)	0.66(0.16)	0.96(0.01)	0.68(0.09)	0.67(0.13)	0.8(0.08)	0.71(0.11)	0.75(0.11)	0.99(0.02)	0.08(0.08)	0.34(0.17)	0.95(0.02)	0.85(0.04)	0.86(0.11)	0.86(0.11)	0.82(0.08)	0.89(0.09)	0.97(0.03)	0.28(0.29)	0.71(0.16)	0.95(0.02)	0.79(0.06)	0.86(0.07)	0.74(0.1)	0.79(0.08)
ARG1,BIRC2,C1QTNF1,CDSN,CLMP,CLSTN3,FCGR3B,FOSB,GCG,IL10,KRT19,MSMB,PTK7,REG4,SIT1,SPINT1	0.74(0.08)	0.64(0.15)	0.86(0.07)	0.74(0.1)	0.8(0.09)	1(0.01)	0.05(0.04)	0.41(0.18)	0.96(0.01)	0.95(0.01)	0.97(0.05)	0.97(0.05)	0.99(0.02)	0.99(0.02)	1(0.01)	0.08(0.17)	0.99(0.03)	0.96(0.01)	0.84(0.04)	0.84(0.09)	0.85(0.05)	0.82(0.07)	0.87(0.07)	0.95(0.01)	0.25(0.21)	0.68(0.15)	0.95(0.01)	0.68(0.07)	0.67(0.15)	0.8(0.07)	0.69(0.11)	0.76(0.12)	0.99(0.02)	0.05(0.02)	0.42(0.13)	0.95(0.01)	0.86(0.05)	0.86(0.1)	0.86(0.1)	0.86(0.07)	0.89(0.08)	0.97(0.03)	0.23(0.24)	0.73(0.14)	0.95(0.02)	0.79(0.05)	0.87(0.07)	0.7(0.08)	0.73(0.07)
ACAN,CLMP,FCGR3B,FOSB,FR-alpha,GCG,IL10,KLK10,KLK13,METAP1,PARP-1,PROK1,PTK7,ROBO1,SIT1,TANK,TNC	0.74(0.09)	0.68(0.13)	0.86(0.06)	0.76(0.11)	0.79(0.1)	1(0.02)	0.05(0.03)	0.46(0.18)	0.95(0.01)	0.95(0.01)	0.98(0.06)	0.98(0.06)	0.99(0.03)	0.99(0.02)	1(0.01)	0.06(0.09)	0.98(0.05)	0.96(0.01)	0.85(0.04)	0.87(0.06)	0.85(0.05)	0.82(0.06)	0.9(0.05)	0.95(0.01)	0.22(0.2)	0.71(0.11)	0.96(0.01)	0.68(0.1)	0.64(0.14)	0.81(0.09)	0.71(0.14)	0.73(0.12)	0.99(0.02)	0.06(0.06)	0.37(0.16)	0.95(0.02)	0.86(0.06)	0.89(0.11)	0.89(0.11)	0.86(0.08)	0.92(0.07)	0.98(0.03)	0.18(0.23)	0.78(0.12)	0.95(0.02)	0.78(0.06)	0.86(0.07)	0.7(0.08)	0.76(0.07)
DDAH1,FATC1,FCGR3B,FOSB,FR-alpha,GCG,IGFBP6,IL10,KLK10,PRKRA,ROBO1,SEMA4C,SIT1,TFF2,TNC,TP53,TRIM21	0.69(0.07)	0.56(0.13)	0.84(0.07)	0.71(0.12)	0.74(0.1)	1(0.01)	0.05(0.03)	0.32(0.14)	0.96(0.01)	0.95(0.01)	0.98(0.05)	0.98(0.05)	1(0.01)	0.99(0.02)	1(0.01)	0.06(0.13)	0.99(0.03)	0.96(0.01)	0.83(0.04)	0.82(0.09)	0.83(0.06)	0.79(0.07)	0.85(0.08)	0.95(0.01)	0.25(0.24)	0.62(0.11)	0.96(0.01)	0.67(0.09)	0.63(0.14)	0.81(0.08)	0.71(0.11)	0.75(0.12)	0.99(0.02)	0.07(0.06)	0.31(0.14)	0.95(0.02)	0.8(0.06)	0.85(0.11)	0.85(0.11)	0.76(0.09)	0.88(0.1)	0.97(0.03)	0.12(0.16)	0.68(0.12)	0.95(0.02)	0.72(0.06)	0.83(0.06)	0.64(0.09)	0.69(0.1)
CD83,CDH3,COL4A1,DDAH1,FATC1,FR-alpha,FUCA1,GKN1,ICOSLG,ITGAM,KRT19,LAG3,NCF2,PCSK9,PRCP,PTK7,SIRPB1,WAS	0.73(0.08)	0.69(0.15)	0.84(0.07)	0.71(0.11)	0.82(0.11)	0.99(0.02)	0.05(0.03)	0.5(0.17)	0.95(0.01)	0.95(0.02)	0.98(0.05)	0.98(0.05)	0.99(0.04)	0.99(0.02)	1(0)	0.04(0)	0.98(0.05)	0.96(0.01)	0.84(0.05)	0.88(0.07)	0.85(0.07)	0.82(0.07)	0.9(0.06)	0.95(0.01)	0.18(0.18)	0.74(0.09)	0.95(0.01)	0.65(0.09)	0.63(0.13)	0.79(0.11)	0.69(0.14)	0.73(0.12)	1(0.02)	0.05(0.01)	0.35(0.17)	0.95(0.01)	0.83(0.05)	0.83(0.1)	0.83(0.1)	0.82(0.07)	0.87(0.07)	0.98(0.03)	0.19(0.21)	0.65(0.15)	0.95(0.01)	0.77(0.05)	0.86(0.07)	0.69(0.09)	0.73(0.07)
CFC1,ENPP7,FABP4,FCGR3B,HCLS1,ICOSLG,KRT19,NCF2,NPTXR,PARP-1,PCSK9,TFF2,WFDC2	0.71(0.08)	0.58(0.14)	0.86(0.08)	0.72(0.12)	0.76(0.1)	1(0.01)	0.04(0.01)	0.37(0.16)	0.96(0.01)	0.95(0.01)	0.96(0.06)	0.96(0.06)	0.97(0.05)	0.98(0.03)	1(0.01)	0.06(0.12)	0.96(0.06)	0.95(0)	0.83(0.05)	0.81(0.09)	0.82(0.07)	0.79(0.08)	0.83(0.08)	0.95(0.01)	0.13(0.17)	0.63(0.11)	0.96(0.01)	0.71(0.08)	0.68(0.14)	0.8(0.09)	0.72(0.12)	0.77(0.1)	0.99(0.03)	0.07(0.06)	0.46(0.15)	0.95(0.02)	0.86(0.05)	0.9(0.09)	0.9(0.09)	0.84(0.08)	0.92(0.07)	0.97(0.03)	0.25(0.29)	0.77(0.09)	0.96(0.02)	0.8(0.05)	0.88(0.08)	0.72(0.09)	0.77(0.07)
ATP6AP2,C1QTNF1,CLEC6A,COL4A1,FCGR3B,FOSB,FR-alpha,GKN1,ICOSLG,IL10,PRKRA,SPINK5,SPINT1,SSC4D,ST2,TANK	0.69(0.1)	0.58(0.15)	0.84(0.07)	0.7(0.11)	0.75(0.11)	1(0.01)	0.05(0.02)	0.37(0.16)	0.96(0.01)	0.95(0.01)	0.96(0.06)	0.96(0.06)	0.98(0.04)	0.98(0.03)	1(0)	0.04(0)	0.98(0.05)	0.96(0.01)	0.83(0.05)	0.86(0.07)	0.84(0.07)	0.8(0.08)	0.89(0.06)	0.95(0.01)	0.2(0.2)	0.69(0.13)	0.96(0.01)	0.59(0.09)	0.58(0.16)	0.74(0.08)	0.6(0.14)	0.7(0.16)	1(0.01)	0.05(0.01)	0.32(0.13)	0.95(0.01)	0.86(0.05)	0.88(0.1)	0.88(0.1)	0.86(0.08)	0.9(0.07)	0.97(0.03)	0.27(0.3)	0.74(0.15)	0.95(0.02)	0.74(0.07)	0.86(0.08)	0.65(0.08)	0.69(0.1)
ATP6AP2,BCL2L11,C1QTNF1,CLEC6A,FCGR3B,GH2,GKN1,IL10,KRT19,NQO2,PAG1,SPINK5,SPINT1,TANK,ZBTB17	0.67(0.08)	0.56(0.13)	0.84(0.07)	0.73(0.12)	0.71(0.12)	1(0.01)	0.05(0.05)	0.31(0.16)	0.95(0)	0.95(0.01)	0.97(0.06)	0.97(0.06)	0.98(0.04)	0.99(0.03)	1(0)	0.04(0)	0.98(0.05)	0.96(0.01)	0.81(0.05)	0.81(0.09)	0.81(0.07)	0.77(0.08)	0.84(0.08)	0.95(0.02)	0.22(0.18)	0.61(0.14)	0.96(0.01)	0.64(0.08)	0.6(0.12)	0.77(0.09)	0.68(0.13)	0.69(0.13)	0.99(0.02)	0.06(0.02)	0.32(0.13)	0.95(0.02)	0.88(0.04)	0.91(0.07)	0.91(0.07)	0.89(0.07)	0.92(0.07)	0.97(0.03)	0.26(0.25)	0.82(0.14)	0.95(0.02)	0.75(0.06)	0.86(0.09)	0.66(0.08)	0.7(0.08)
ATP6AP2,BCAM,CFC1,DDAH1,ENTPD2,FGR,FR-alpha,FUCA1,GCG,ICOSLG,IGFBP6,IL10,LY75,PADI2,TNC,TRIM21	0.77(0.07)	0.64(0.13)	0.88(0.06)	0.79(0.1)	0.78(0.09)	1(0.02)	0.04(0.01)	0.45(0.17)	0.96(0.01)	0.95(0.01)	0.96(0.08)	0.96(0.08)	0.98(0.05)	0.98(0.03)	1(0)	0.04(0)	0.97(0.06)	0.96(0.01)	0.87(0.04)	0.88(0.08)	0.86(0.05)	0.84(0.06)	0.9(0.06)	0.95(0.01)	0.22(0.25)	0.74(0.11)	0.96(0.01)	0.73(0.08)	0.71(0.11)	0.84(0.08)	0.78(0.11)	0.77(0.11)	1(0.02)	0.07(0.07)	0.39(0.21)	0.95(0.02)	0.82(0.05)	0.82(0.09)	0.82(0.09)	0.82(0.08)	0.86(0.08)	0.98(0.03)	0.16(0.18)	0.66(0.15)	0.95(0.02)	0.79(0.04)	0.86(0.05)	0.73(0.09)	0.78(0.09)
CA4,CD83,DDAH1,ENTPD2,FOSB,FR-alpha,GCG,IGFBPL1,IL10,ITGB1BP1,KLK10,KLK12,KLK13,MAP2K6,PROK1,PXN,SEZ6L2,TNC,ZBTB17	0.7(0.1)	0.66(0.14)	0.84(0.07)	0.67(0.12)	0.83(0.1)	1(0.01)	0.05(0.02)	0.46(0.17)	0.96(0.01)	0.95(0.01)	0.95(0.08)	0.95(0.08)	0.98(0.04)	0.98(0.03)	1(0)	0.04(0)	0.97(0.06)	0.96(0.01)	0.84(0.04)	0.89(0.07)	0.84(0.06)	0.81(0.06)	0.9(0.07)	0.95(0.01)	0.16(0.15)	0.74(0.09)	0.96(0.01)	0.63(0.08)	0.59(0.14)	0.76(0.1)	0.67(0.12)	0.68(0.12)	0.99(0.03)	0.06(0.05)	0.25(0.15)	0.95(0.02)	0.84(0.06)	0.85(0.07)	0.85(0.07)	0.83(0.08)	0.89(0.06)	0.97(0.03)	0.21(0.23)	0.71(0.14)	0.95(0.02)	0.75(0.07)	0.84(0.08)	0.67(0.08)	0.71(0.09)
BCAM,CA6,CFC1,CLEC5A,CLEC6A,FCGR3B,FUCA1,IL10,IL6,METAP1,NID2,NOS3,PARP-1,PREB,SEZ6L2,SKAP1,TRIM21	0.64(0.09)	0.54(0.15)	0.8(0.09)	0.67(0.13)	0.69(0.14)	1(0.02)	0.04(0.01)	0.27(0.14)	0.95(0.01)	0.95(0.01)	0.97(0.07)	0.97(0.07)	0.98(0.04)	0.99(0.03)	1(0)	0.04(0)	0.97(0.05)	0.96(0)	0.79(0.05)	0.82(0.1)	0.79(0.07)	0.75(0.08)	0.85(0.07)	0.95(0.01)	0.19(0.16)	0.6(0.11)	0.96(0.01)	0.67(0.08)	0.64(0.12)	0.81(0.07)	0.7(0.12)	0.74(0.13)	1(0.01)	0.06(0.02)	0.37(0.16)	0.95(0.01)	0.87(0.04)	0.88(0.09)	0.88(0.09)	0.88(0.07)	0.91(0.07)	0.97(0.03)	0.28(0.3)	0.79(0.11)	0.95(0.01)	0.8(0.04)	0.88(0.06)	0.72(0.08)	0.79(0.06)
CA3,CDH3,CLEC6A,FCGR3B,ICOSLG,KLK10,MSMB,MUC-16,PARP-1,SEZ6L2,SPINT1,TRAF2	0.82(0.06)	0.8(0.15)	0.9(0.05)	0.8(0.09)	0.89(0.09)	1(0.01)	0.06(0.07)	0.66(0.15)	0.96(0)	0.95(0.01)	0.96(0.07)	0.96(0.07)	1(0.02)	0.98(0.03)	1(0.01)	0.06(0.13)	0.98(0.05)	0.96(0.01)	0.88(0.04)	0.88(0.08)	0.89(0.05)	0.87(0.06)	0.9(0.06)	0.95(0.01)	0.44(0.21)	0.77(0.11)	0.96(0.01)	0.66(0.09)	0.64(0.15)	0.78(0.08)	0.68(0.14)	0.73(0.13)	0.99(0.02)	0.06(0.06)	0.35(0.16)	0.95(0.02)	0.89(0.04)	0.93(0.07)	0.93(0.07)	0.9(0.07)	0.94(0.05)	0.98(0.03)	0.23(0.27)	0.86(0.1)	0.95(0.01)	0.79(0.06)	0.85(0.07)	0.72(0.1)	0.77(0.09)
ANGPTL3,CA4,CD99L2,CLEC6A,EIF5A,FCGR3B,GALNT2,GCG,MILR1,PARP-1,PDGFRB,SEZ6L2,TNC,TRIM21	0.65(0.07)	0.56(0.14)	0.84(0.06)	0.69(0.11)	0.74(0.12)	1(0.02)	0.04(0.01)	0.29(0.16)	0.96(0.01)	0.95(0.01)	0.95(0.09)	0.95(0.09)	0.98(0.05)	0.98(0.04)	1(0)	0.05(0)	0.95(0.07)	0.96(0.01)	0.77(0.06)	0.83(0.07)	0.79(0.07)	0.73(0.09)	0.86(0.07)	0.95(0.02)	0.09(0.12)	0.6(0.12)	0.96(0.01)	0.68(0.08)	0.65(0.17)	0.8(0.08)	0.68(0.12)	0.76(0.14)	1(0.01)	0.06(0.05)	0.43(0.17)	0.95(0.01)	0.86(0.04)	0.88(0.09)	0.88(0.09)	0.86(0.08)	0.9(0.07)	0.98(0.03)	0.2(0.26)	0.76(0.13)	0.95(0.02)	0.77(0.06)	0.87(0.07)	0.68(0.08)	0.72(0.08)
BCAM,C1QTNF1,CD2AP,CDH3,CLEC6A,DDAH1,FR-alpha,FUCA1,ICOSLG,IGFBP6,LTA4H,PDCD1,PDP1,TRIM21	0.71(0.1)	0.59(0.15)	0.86(0.08)	0.74(0.14)	0.76(0.12)	1(0.01)	0.05(0.04)	0.4(0.19)	0.96(0)	0.95(0.01)	0.96(0.1)	0.96(0.1)	0.98(0.04)	0.98(0.04)	1(0)	0.04(0)	0.96(0.06)	0.96(0.01)	0.84(0.05)	0.85(0.09)	0.85(0.07)	0.82(0.08)	0.87(0.08)	0.95(0.01)	0.21(0.21)	0.7(0.13)	0.96(0.01)	0.59(0.08)	0.59(0.13)	0.73(0.1)	0.65(0.13)	0.66(0.14)	0.99(0.02)	0.07(0.05)	0.25(0.12)	0.95(0.02)	0.85(0.04)	0.85(0.09)	0.85(0.09)	0.85(0.07)	0.87(0.08)	0.97(0.03)	0.29(0.26)	0.69(0.13)	0.95(0.02)	0.74(0.05)	0.82(0.08)	0.66(0.08)	0.72(0.09)
ARG1,CD4,CPXM1,DDAH1,FCGR3B,GKN1,ITGB1BP1,KLK10,KLK13,LAMP3,MAP2K6,NCF2,PSIP1,SEZ6L2,WFDC2	0.7(0.08)	0.6(0.15)	0.82(0.08)	0.69(0.12)	0.75(0.11)	0.99(0.02)	0.05(0.05)	0.4(0.15)	0.95(0.01)	0.95(0.01)	0.98(0.05)	0.98(0.05)	1(0)	0.99(0.02)	1(0)	0.04(0.01)	1(0.02)	0.96(0.01)	0.83(0.05)	0.85(0.11)	0.84(0.06)	0.79(0.09)	0.88(0.09)	0.95(0.02)	0.14(0.17)	0.68(0.1)	0.96(0.01)	0.74(0.08)	0.72(0.14)	0.82(0.08)	0.74(0.13)	0.79(0.12)	0.99(0.02)	0.09(0.11)	0.45(0.18)	0.95(0.02)	0.87(0.05)	0.89(0.1)	0.89(0.1)	0.87(0.09)	0.92(0.07)	0.98(0.03)	0.22(0.27)	0.8(0.11)	0.95(0.02)	0.81(0.04)	0.89(0.07)	0.73(0.08)	0.78(0.07)
ALDH1A1,ATP6AP2,CLEC6A,CLMP,CLSTN3,FCGR3B,FOSB,FR-alpha,GCG,ICOSLG,IL10,MILR1,PROK1,PTK7,TANK,TNC,TRIM21	0.71(0.08)	0.6(0.12)	0.85(0.07)	0.72(0.11)	0.76(0.1)	1(0.01)	0.05(0.01)	0.38(0.18)	0.96(0.01)	0.96(0.01)	1(0.01)	1(0.01)	1(0.01)	1(0.01)	1(0.01)	0.06(0.14)	1(0.01)	0.96(0.01)	0.84(0.06)	0.84(0.08)	0.85(0.07)	0.82(0.08)	0.87(0.06)	0.96(0.02)	0.23(0.25)	0.68(0.12)	0.96(0.01)	0.71(0.09)	0.66(0.14)	0.83(0.09)	0.76(0.12)	0.73(0.12)	0.99(0.02)	0.08(0.12)	0.36(0.18)	0.95(0.02)	0.84(0.05)	0.83(0.1)	0.83(0.1)	0.82(0.07)	0.86(0.09)	0.97(0.03)	0.25(0.24)	0.68(0.13)	0.95(0.02)	0.76(0.05)	0.84(0.07)	0.69(0.09)	0.74(0.08)
C1QTNF1,CA4,CD2AP,CD59,CLEC6A,CLSTN3,GCG,GKN1,HCLS1,IL10,MILR1,MRC2,PREB,PTK7,SEZ6L2,WFDC2,ZBTB17	0.66(0.08)	0.57(0.14)	0.83(0.07)	0.68(0.11)	0.73(0.13)	1(0.01)	0.05(0.04)	0.28(0.16)	0.96(0.01)	0.95(0.01)	0.96(0.06)	0.96(0.06)	1(0.02)	0.98(0.03)	1(0)	0.04(0)	0.98(0.06)	0.96(0)	0.8(0.06)	0.84(0.09)	0.81(0.08)	0.77(0.09)	0.87(0.07)	0.95(0.01)	0.12(0.16)	0.62(0.16)	0.96(0.01)	0.68(0.08)	0.66(0.11)	0.8(0.08)	0.71(0.1)	0.75(0.12)	0.99(0.02)	0.06(0.02)	0.39(0.16)	0.95(0.02)	0.88(0.04)	0.92(0.08)	0.92(0.08)	0.87(0.07)	0.93(0.07)	0.98(0.03)	0.24(0.28)	0.8(0.11)	0.95(0.02)	0.81(0.05)	0.88(0.07)	0.72(0.08)	0.77(0.07)
ATP6AP2,CA6,DDAH1,FABP4,FCGR3B,FR-alpha,GALNT2,GCG,HCLS1,IL10,PRKCQ,REG4,SLITRK2,SPINT2,TACSTD2,TFF2	0.73(0.08)	0.65(0.17)	0.86(0.07)	0.74(0.12)	0.78(0.12)	0.99(0.02)	0.06(0.05)	0.43(0.17)	0.96(0.01)	0.96(0)	0.99(0.04)	0.99(0.04)	1(0)	1(0.01)	1(0)	0.04(0)	1(0.02)	0.96(0.02)	0.82(0.05)	0.83(0.09)	0.82(0.07)	0.81(0.07)	0.84(0.08)	0.95(0.01)	0.25(0.21)	0.64(0.14)	0.96(0.01)	0.58(0.1)	0.54(0.14)	0.75(0.1)	0.65(0.12)	0.64(0.15)	1(0.01)	0.06(0.03)	0.23(0.1)	0.95(0.01)	0.81(0.06)	0.81(0.09)	0.81(0.09)	0.81(0.08)	0.84(0.07)	0.96(0.03)	0.21(0.21)	0.65(0.13)	0.95(0.02)	0.72(0.06)	0.82(0.07)	0.66(0.08)	0.7(0.09)
ANGPTL7,CD83,CLEC6A,DEFA1,FATC1,FGF-21,GKN1,ICOSLG,KRT19,NTF4,SPINT2,TACSTD2,WFDC2	0.71(0.08)	0.62(0.15)	0.84(0.07)	0.71(0.11)	0.76(0.12)	0.99(0.02)	0.05(0.02)	0.41(0.16)	0.95(0)	0.95(0.01)	0.96(0.08)	0.96(0.08)	0.99(0.03)	0.98(0.04)	1(0)	0.04(0)	0.97(0.05)	0.96(0.01)	0.82(0.05)	0.84(0.09)	0.82(0.06)	0.78(0.07)	0.86(0.08)	0.95(0.01)	0.11(0.17)	0.67(0.09)	0.96(0.01)	0.71(0.07)	0.67(0.14)	0.82(0.07)	0.75(0.12)	0.74(0.12)	1(0.01)	0.06(0.02)	0.43(0.12)	0.95(0.01)	0.87(0.05)	0.9(0.1)	0.9(0.1)	0.87(0.08)	0.92(0.08)	0.98(0.03)	0.14(0.16)	0.79(0.1)	0.95(0.02)	0.79(0.05)	0.86(0.08)	0.71(0.1)	0.76(0.09)
ANGPTL7,BCAM,CA6,CFC1,FCGR3B,FUCA1,NPTXR,PADI2,PARP-1,SKAP1,SOD2,ST3GAL1,SUMF2,TACSTD2,TNNI3,TRIM21	0.68(0.08)	0.62(0.16)	0.83(0.07)	0.7(0.13)	0.76(0.13)	0.99(0.02)	0.05(0.03)	0.38(0.17)	0.95(0)	0.95(0.01)	0.94(0.08)	0.94(0.08)	0.99(0.03)	0.97(0.04)	1(0)	0.04(0)	0.97(0.05)	0.96(0.01)	0.82(0.06)	0.84(0.08)	0.83(0.08)	0.79(0.09)	0.88(0.06)	0.95(0.01)	0.18(0.22)	0.64(0.13)	0.96(0.01)	0.63(0.08)	0.6(0.14)	0.78(0.07)	0.67(0.11)	0.71(0.13)	0.99(0.02)	0.06(0.03)	0.32(0.14)	0.95(0.02)	0.87(0.05)	0.85(0.08)	0.85(0.08)	0.87(0.08)	0.88(0.07)	0.98(0.03)	0.21(0.26)	0.73(0.15)	0.95(0.02)	0.79(0.06)	0.86(0.06)	0.71(0.09)	0.76(0.09)
ADGRE2,BCAM,CFC1,CLEC6A,DAB2,FCGR3B,ICOSLG,ITGA11,NID2,PARP-1,SEZ6L2,SKAP1,TNC,TRIM21,WFDC2	0.66(0.09)	0.58(0.14)	0.84(0.05)	0.68(0.1)	0.74(0.12)	1(0)	0.04(0)	0.34(0.15)	0.96(0.01)	0.96(0)	1(0.01)	1(0.01)	1(0)	1(0.01)	1(0.01)	0.06(0.14)	1(0)	0.96(0.01)	0.82(0.06)	0.86(0.08)	0.82(0.06)	0.77(0.08)	0.89(0.06)	0.95(0.01)	0.1(0.14)	0.67(0.1)	0.96(0.01)	0.72(0.07)	0.68(0.13)	0.84(0.06)	0.76(0.1)	0.76(0.12)	0.99(0.02)	0.07(0.05)	0.42(0.13)	0.95(0.02)	0.87(0.04)	0.94(0.08)	0.94(0.08)	0.87(0.08)	0.95(0.06)	0.97(0.03)	0.22(0.22)	0.83(0.1)	0.95(0.02)	0.8(0.06)	0.87(0.07)	0.74(0.1)	0.79(0.08)
C1QTNF1,CA6,GKN1,IL10,LAMP3,PSIP1,SEZ6L2,SKAP1,TACSTD2,TANK,WASF3	0.69(0.1)	0.6(0.18)	0.83(0.06)	0.69(0.12)	0.74(0.15)	0.99(0.02)	0.07(0.08)	0.44(0.15)	0.95(0.01)	0.95(0.01)	0.96(0.06)	0.96(0.06)	0.98(0.04)	0.98(0.03)	1(0)	0.05(0)	0.97(0.05)	0.96(0.01)	0.82(0.05)	0.86(0.08)	0.82(0.05)	0.78(0.07)	0.88(0.07)	0.95(0.01)	0.16(0.16)	0.69(0.1)	0.96(0.01)	0.68(0.08)	0.67(0.13)	0.81(0.09)	0.72(0.12)	0.75(0.13)	0.99(0.02)	0.07(0.07)	0.37(0.21)	0.95(0.02)	0.82(0.06)	0.86(0.12)	0.86(0.12)	0.83(0.09)	0.89(0.08)	0.97(0.03)	0.15(0.21)	0.7(0.2)	0.95(0.01)	0.76(0.06)	0.89(0.06)	0.69(0.09)	0.73(0.08)
CD4,CDH3,CLEC6A,DDAH1,FCGR3B,ICOSLG,MSMB,MUC-16,NID2,PLA2G4A,SPINT1	0.83(0.05)	0.72(0.11)	0.91(0.04)	0.83(0.08)	0.84(0.08)	1(0.01)	0.05(0.05)	0.61(0.13)	0.95(0)	0.95(0.01)	0.95(0.07)	0.95(0.07)	1(0.02)	0.98(0.03)	1(0.01)	0.06(0.14)	0.98(0.05)	0.96(0.01)	0.88(0.04)	0.9(0.06)	0.89(0.06)	0.87(0.06)	0.91(0.06)	0.95(0.01)	0.4(0.26)	0.79(0.1)	0.96(0.01)	0.62(0.1)	0.57(0.13)	0.77(0.1)	0.66(0.13)	0.68(0.12)	1(0.01)	0.05(0.01)	0.28(0.14)	0.95(0.01)	0.88(0.04)	0.89(0.09)	0.89(0.09)	0.86(0.06)	0.92(0.06)	0.98(0.03)	0.18(0.23)	0.79(0.11)	0.95(0.02)	0.76(0.06)	0.84(0.07)	0.69(0.08)	0.75(0.08)
ARG1,CD58,CLEC6A,CPXM1,FCGR3B,GSAP,PARP-1,SEZ6L2,SKAP1,SPINT1,TRIM21	0.73(0.08)	0.66(0.14)	0.86(0.06)	0.72(0.11)	0.8(0.12)	1(0.01)	0.05(0.03)	0.47(0.17)	0.96(0.01)	0.95(0.01)	0.95(0.06)	0.95(0.06)	0.99(0.02)	0.98(0.03)	1(0)	0.05(0)	0.98(0.06)	0.95(0)	0.83(0.05)	0.86(0.08)	0.84(0.06)	0.79(0.07)	0.89(0.07)	0.95(0.01)	0.19(0.15)	0.7(0.11)	0.96(0.01)	0.69(0.08)	0.64(0.11)	0.82(0.08)	0.72(0.12)	0.75(0.1)	1(0.01)	0.06(0.06)	0.32(0.18)	0.94(0.01)	0.89(0.04)	0.92(0.07)	0.92(0.07)	0.89(0.07)	0.94(0.06)	0.98(0.03)	0.26(0.28)	0.84(0.12)	0.95(0.01)	0.81(0.06)	0.86(0.06)	0.76(0.11)	0.81(0.09)
CA3,CLEC6A,FATC1,FCGR3B,FOSB,GAL,ICOSLG,IL10,KLK10,MILR1,NCF2,NID2,PSIP1,SIGLEC10,TNC,TRIM21,WFDC2	0.69(0.09)	0.6(0.17)	0.85(0.07)	0.71(0.14)	0.76(0.14)	1(0.01)	0.06(0.09)	0.35(0.15)	0.96(0.01)	0.96(0)	1(0.02)	1(0.02)	1(0)	1(0.01)	1(0.01)	0.06(0.14)	1(0)	0.96(0.01)	0.81(0.05)	0.82(0.1)	0.8(0.06)	0.76(0.07)	0.85(0.09)	0.95(0.01)	0.14(0.17)	0.63(0.11)	0.96(0.01)	0.67(0.08)	0.62(0.12)	0.8(0.09)	0.7(0.14)	0.72(0.11)	1(0.01)	0.06(0.01)	0.35(0.17)	0.95(0.01)	0.86(0.04)	0.88(0.09)	0.88(0.09)	0.85(0.07)	0.91(0.07)	0.98(0.03)	0.23(0.27)	0.76(0.11)	0.95(0.01)	0.79(0.05)	0.87(0.07)	0.72(0.08)	0.76(0.06)
CD46,CD58,CES1,CPXM1,FCGR3B,FKBP1B,GCG,IL6,LAMP3,PARP-1,PDCD1,PTK7,SKAP1,SPINT1,TFF2	0.69(0.09)	0.61(0.15)	0.83(0.07)	0.68(0.13)	0.77(0.12)	1(0.02)	0.05(0.04)	0.36(0.19)	0.95(0.01)	0.95(0.01)	0.95(0.07)	0.95(0.07)	0.99(0.03)	0.98(0.03)	1(0)	0.04(0)	0.98(0.05)	0.96(0)	0.8(0.06)	0.83(0.09)	0.81(0.06)	0.76(0.08)	0.86(0.07)	0.95(0.01)	0.21(0.17)	0.6(0.14)	0.96(0.01)	0.72(0.1)	0.68(0.17)	0.84(0.07)	0.75(0.11)	0.78(0.13)	0.99(0.02)	0.06(0.03)	0.42(0.23)	0.95(0.02)	0.88(0.04)	0.91(0.08)	0.91(0.08)	0.88(0.07)	0.92(0.07)	0.97(0.03)	0.33(0.31)	0.81(0.11)	0.95(0.02)	0.79(0.04)	0.87(0.06)	0.71(0.09)	0.76(0.07)
ARG1,BCAM,CLMP,FGR,FOSB,FR-alpha,GKN1,ICOSLG,IL10,KRT19,PCSK9,PRDX6,TRAF2	0.76(0.09)	0.68(0.13)	0.87(0.07)	0.74(0.12)	0.83(0.1)	1(0.02)	0.05(0.03)	0.52(0.15)	0.95(0.01)	0.95(0.01)	0.94(0.08)	0.94(0.08)	0.98(0.04)	0.97(0.04)	1(0.01)	0.06(0.13)	0.95(0.06)	0.96(0.01)	0.84(0.06)	0.89(0.09)	0.85(0.06)	0.81(0.08)	0.91(0.07)	0.95(0.01)	0.22(0.22)	0.75(0.12)	0.95(0.01)	0.69(0.07)	0.65(0.12)	0.82(0.07)	0.73(0.11)	0.74(0.1)	1(0.01)	0.06(0.03)	0.34(0.18)	0.95(0.01)	0.82(0.06)	0.83(0.1)	0.83(0.1)	0.83(0.09)	0.87(0.08)	0.98(0.03)	0.17(0.19)	0.7(0.12)	0.95(0.02)	0.76(0.05)	0.87(0.06)	0.68(0.08)	0.72(0.07)
CLMP,ENTPD2,FCGR3B,FOSB,FR-alpha,GCG,IL10,KLK10,KLK13,METAP1,PROK1,PTK7,TANK,TNC	0.76(0.07)	0.64(0.15)	0.88(0.08)	0.76(0.12)	0.8(0.1)	0.99(0.02)	0.05(0.03)	0.49(0.16)	0.96(0.01)	0.95(0.02)	0.97(0.07)	0.97(0.07)	0.98(0.05)	0.99(0.03)	1(0)	0.04(0)	0.97(0.05)	0.96(0.01)	0.85(0.04)	0.85(0.08)	0.85(0.06)	0.82(0.07)	0.87(0.07)	0.95(0.01)	0.23(0.22)	0.69(0.11)	0.96(0.01)	0.64(0.09)	0.63(0.15)	0.78(0.09)	0.65(0.14)	0.74(0.14)	0.99(0.02)	0.05(0.02)	0.37(0.17)	0.95(0.02)	0.85(0.05)	0.85(0.08)	0.85(0.08)	0.84(0.09)	0.88(0.07)	0.98(0.03)	0.14(0.16)	0.73(0.11)	0.95(0.02)	0.78(0.05)	0.85(0.07)	0.68(0.08)	0.75(0.07)
ATP6AP2,CES1,FCGR3B,FR-alpha,GCG,HCLS1,IL10,IRF9,KLK10,KRT19,METAP1,PARP-1,PDP1,PLIN1,TFF2,TNC	0.73(0.09)	0.61(0.13)	0.87(0.06)	0.75(0.11)	0.76(0.11)	1(0.01)	0.06(0.12)	0.38(0.17)	0.96(0.01)	0.95(0.01)	0.96(0.07)	0.96(0.07)	0.99(0.03)	0.98(0.03)	1(0.02)	0.1(0.22)	0.97(0.05)	0.95(0.01)	0.84(0.04)	0.84(0.08)	0.84(0.06)	0.82(0.07)	0.85(0.07)	0.95(0.01)	0.27(0.21)	0.65(0.13)	0.95(0.01)	0.62(0.08)	0.58(0.16)	0.76(0.09)	0.64(0.12)	0.71(0.13)	0.99(0.02)	0.05(0.01)	0.35(0.15)	0.95(0.01)	0.86(0.05)	0.88(0.12)	0.88(0.12)	0.83(0.09)	0.91(0.09)	0.97(0.03)	0.29(0.29)	0.75(0.12)	0.95(0.02)	0.75(0.06)	0.87(0.07)	0.67(0.08)	0.72(0.07)
AMN,CA4,CD2AP,CLEC6A,DDAH1,FCGR3B,FR-alpha,GKN1,Gal-1,IL10,IRF9,KPNA1,NID2,PDGFC,PRCP,TRIM21,ZBTB17	0.67(0.08)	0.57(0.15)	0.84(0.07)	0.67(0.1)	0.76(0.11)	1(0.01)	0.05(0.02)	0.36(0.16)	0.96(0.01)	0.96(0.01)	1(0.01)	1(0.01)	1(0.02)	1(0.01)	1(0)	0.04(0)	1(0.02)	0.96(0.01)	0.83(0.05)	0.86(0.09)	0.83(0.07)	0.81(0.08)	0.87(0.09)	0.95(0.01)	0.15(0.2)	0.7(0.12)	0.96(0.01)	0.55(0.09)	0.55(0.14)	0.74(0.1)	0.59(0.14)	0.69(0.13)	0.99(0.02)	0.05(0.01)	0.19(0.13)	0.95(0.01)	0.86(0.05)	0.93(0.07)	0.93(0.07)	0.86(0.07)	0.94(0.06)	0.96(0.03)	0.28(0.25)	0.8(0.12)	0.96(0.02)	0.72(0.06)	0.83(0.09)	0.64(0.08)	0.68(0.07)
ADGRE2,ARG1,CD2AP,CLEC6A,DDAH1,EN-RAGE,FCGR3B,FGR,GALNT2,ICOSLG,ITGB6,KLK10,NID2,PTN,TFF2,TNC,TRIM21,WFDC2	0.67(0.1)	0.61(0.14)	0.85(0.07)	0.68(0.13)	0.8(0.1)	0.99(0.02)	0.04(0.01)	0.36(0.19)	0.96(0.01)	0.96(0)	1(0)	1(0)	1(0)	1(0)	1(0.01)	0.06(0.14)	1(0)	0.96(0.01)	0.84(0.05)	0.86(0.08)	0.85(0.06)	0.82(0.06)	0.88(0.07)	0.95(0.01)	0.09(0.15)	0.69(0.12)	0.96(0.01)	0.79(0.06)	0.75(0.13)	0.87(0.06)	0.79(0.09)	0.84(0.09)	0.99(0.02)	0.07(0.07)	0.58(0.2)	0.95(0.02)	0.88(0.04)	0.92(0.08)	0.92(0.08)	0.87(0.08)	0.94(0.06)	0.97(0.03)	0.26(0.27)	0.83(0.09)	0.95(0.02)	0.83(0.05)	0.88(0.06)	0.75(0.1)	0.8(0.08)
ANGPTL7,ATP6AP2,FCGR3B,FR-alpha,FUCA1,GCG,Gal-1,IL-17C,IL10,NCLN,PARP-1,TANK,TNC,TRIM21	0.71(0.08)	0.6(0.16)	0.83(0.07)	0.69(0.11)	0.76(0.11)	1(0.02)	0.04(0.01)	0.4(0.17)	0.96(0.01)	0.95(0.01)	0.97(0.05)	0.97(0.05)	1(0.02)	0.99(0.02)	1(0)	0.04(0)	1(0.02)	0.96(0.01)	0.83(0.04)	0.84(0.1)	0.82(0.07)	0.79(0.08)	0.85(0.09)	0.95(0.01)	0.17(0.21)	0.63(0.14)	0.96(0.01)	0.72(0.08)	0.62(0.14)	0.86(0.08)	0.81(0.1)	0.69(0.12)	1(0.02)	0.08(0.09)	0.36(0.18)	0.95(0.01)	0.82(0.05)	0.86(0.11)	0.86(0.11)	0.81(0.08)	0.89(0.08)	0.98(0.03)	0.17(0.2)	0.72(0.12)	0.95(0.02)	0.77(0.05)	0.86(0.06)	0.68(0.09)	0.74(0.08)
ANGPTL7,ATP6AP2,CA14,CLMP,CR2,CTSZ,DDAH1,EN-RAGE,ENPP7,FCGR3B,FUCA1,HCLS1,IRF9,KLK10,KRT19,OSMR,PDP1,SPINT2,TFF2,TNC	0.75(0.09)	0.63(0.14)	0.88(0.07)	0.75(0.12)	0.8(0.1)	1(0)	0.04(0)	0.49(0.19)	0.96(0.01)	0.95(0.01)	0.99(0.05)	0.99(0.05)	1(0.02)	0.99(0.02)	1(0.01)	0.06(0.14)	0.99(0.05)	0.96(0.01)	0.86(0.04)	0.87(0.08)	0.87(0.05)	0.84(0.07)	0.88(0.07)	0.95(0.02)	0.21(0.24)	0.72(0.11)	0.96(0.01)	0.7(0.08)	0.7(0.13)	0.81(0.08)	0.7(0.11)	0.81(0.11)	1(0.02)	0.07(0.06)	0.48(0.16)	0.95(0.01)	0.84(0.06)	0.85(0.1)	0.85(0.1)	0.82(0.1)	0.88(0.08)	0.96(0.03)	0.31(0.27)	0.69(0.13)	0.95(0.02)	0.79(0.05)	0.88(0.07)	0.72(0.08)	0.77(0.07)
ARHGAP1,CDH3,CLEC6A,DDAH1,FCGR3B,ICOSLG,MSMB,MUC-16,PLTP,SEZ6L2	0.85(0.06)	0.77(0.13)	0.92(0.05)	0.84(0.09)	0.87(0.08)	1(0.01)	0.05(0.05)	0.68(0.16)	0.96(0)	0.95(0.01)	0.94(0.09)	0.94(0.09)	0.99(0.03)	0.97(0.04)	1(0)	0.04(0)	0.95(0.09)	0.96(0.01)	0.89(0.03)	0.91(0.08)	0.9(0.05)	0.88(0.05)	0.92(0.07)	0.95(0.01)	0.45(0.21)	0.8(0.11)	0.96(0.01)	0.62(0.11)	0.59(0.12)	0.78(0.11)	0.68(0.13)	0.72(0.1)	0.99(0.02)	0.05(0.02)	0.23(0.16)	0.95(0.02)	0.88(0.04)	0.92(0.07)	0.92(0.07)	0.87(0.08)	0.94(0.06)	0.98(0.03)	0.23(0.29)	0.83(0.11)	0.95(0.02)	0.77(0.06)	0.84(0.08)	0.71(0.1)	0.77(0.09)
CD4,CFC1,CLEC6A,EN-RAGE,ENPP7,FATC1,FCGR3B,FR-alpha,GKN1,ICOSLG,ITGA11,ITGB1BP1,KRT19,NID2,PDGFC,PTK7,SEZ6L2,TRIM21	0.7(0.09)	0.63(0.18)	0.86(0.07)	0.69(0.13)	0.8(0.14)	1(0.02)	0.05(0.04)	0.44(0.19)	0.96(0.01)	0.96(0.01)	0.99(0.04)	0.99(0.04)	1(0)	0.99(0.01)	1(0)	0.04(0)	1(0)	0.96(0.01)	0.84(0.04)	0.88(0.07)	0.84(0.05)	0.8(0.06)	0.9(0.07)	0.95(0.01)	0.17(0.17)	0.72(0.09)	0.96(0.01)	0.72(0.07)	0.68(0.1)	0.83(0.06)	0.76(0.08)	0.76(0.1)	1(0.01)	0.07(0.07)	0.36(0.2)	0.95(0.01)	0.87(0.05)	0.87(0.09)	0.87(0.09)	0.87(0.09)	0.9(0.07)	0.98(0.03)	0.18(0.25)	0.77(0.14)	0.95(0.02)	0.82(0.05)	0.87(0.07)	0.78(0.09)	0.82(0.08)
CD4,CFC1,CLEC6A,EN-RAGE,ENPP7,FATC1,FCGR3B,FR-alpha,GKN1,ICOSLG,ITGA11,ITGB1BP1,KRT19,NID2,PDGFC,SEZ6L2,TRIM21	0.72(0.08)	0.67(0.18)	0.85(0.07)	0.7(0.1)	0.82(0.12)	0.99(0.02)	0.05(0.03)	0.51(0.15)	0.96(0.01)	0.95(0.01)	0.98(0.04)	0.98(0.04)	1(0.02)	0.99(0.02)	1(0)	0.04(0)	1(0.02)	0.96(0.01)	0.83(0.05)	0.89(0.07)	0.83(0.07)	0.81(0.07)	0.9(0.07)	0.95(0.01)	0.18(0.17)	0.73(0.1)	0.96(0.01)	0.73(0.08)	0.71(0.11)	0.83(0.07)	0.75(0.1)	0.79(0.11)	0.99(0.02)	0.08(0.1)	0.37(0.22)	0.95(0.02)	0.87(0.04)	0.89(0.09)	0.89(0.09)	0.87(0.08)	0.91(0.08)	0.97(0.03)	0.3(0.31)	0.78(0.11)	0.95(0.02)	0.81(0.05)	0.88(0.06)	0.76(0.07)	0.81(0.08)
CFC1,CLEC6A,DDAH1,EN-RAGE,ENPP7,FATC1,FCGR3B,FR-alpha,FUCA1,ICOSLG,ITGA11,ITGB1BP1,KLK10,NID2,SEZ6L2,TRIM21	0.72(0.1)	0.66(0.17)	0.85(0.07)	0.72(0.12)	0.79(0.12)	0.99(0.02)	0.04(0.02)	0.47(0.17)	0.95(0.01)	0.96(0)	0.99(0.02)	0.99(0.02)	1(0)	1(0.01)	1(0)	0.04(0)	1(0)	0.96(0.01)	0.84(0.05)	0.88(0.08)	0.84(0.06)	0.8(0.07)	0.9(0.07)	0.95(0.01)	0.14(0.2)	0.73(0.1)	0.96(0.01)	0.71(0.08)	0.68(0.12)	0.83(0.07)	0.75(0.09)	0.77(0.09)	0.99(0.02)	0.07(0.06)	0.31(0.21)	0.95(0.02)	0.85(0.05)	0.86(0.11)	0.86(0.11)	0.83(0.08)	0.89(0.08)	0.98(0.03)	0.2(0.22)	0.73(0.15)	0.96(0.02)	0.8(0.05)	0.87(0.06)	0.78(0.09)	0.83(0.08)
CLMP,FAP,FCGR3B,FOSB,GCG,HCLS1,ICOSLG,IL-17C,IL10,METAP1,NCF2,NPTXR,PARP-1,PCSK9,TFF2,TNC,WFDC2	0.66(0.09)	0.58(0.13)	0.83(0.07)	0.66(0.13)	0.76(0.11)	1(0.01)	0.04(0.01)	0.28(0.17)	0.95(0.01)	0.95(0.01)	0.95(0.09)	0.95(0.09)	0.99(0.03)	0.98(0.04)	1(0.01)	0.06(0.14)	0.96(0.08)	0.96(0.01)	0.83(0.05)	0.84(0.07)	0.85(0.06)	0.83(0.06)	0.86(0.06)	0.95(0.01)	0.19(0.19)	0.66(0.15)	0.96(0.01)	0.74(0.08)	0.69(0.13)	0.84(0.07)	0.77(0.11)	0.76(0.11)	0.99(0.02)	0.07(0.07)	0.45(0.18)	0.95(0.02)	0.85(0.05)	0.92(0.11)	0.92(0.11)	0.81(0.1)	0.95(0.07)	0.98(0.03)	0.17(0.2)	0.78(0.11)	0.95(0.01)	0.78(0.06)	0.87(0.08)	0.7(0.09)	0.75(0.08)
BCAM,C1QTNF1,CA6,CLEC5A,CLEC6A,CLMP,FCGR3B,FGR,GKN1,IL10,SEZ6L2,TRIM21	0.67(0.09)	0.55(0.15)	0.84(0.07)	0.69(0.11)	0.73(0.13)	1(0.01)	0.05(0.02)	0.34(0.17)	0.96(0.01)	0.95(0.01)	0.92(0.1)	0.92(0.1)	0.98(0.04)	0.97(0.04)	1(0)	0.04(0)	0.95(0.07)	0.96(0.01)	0.82(0.06)	0.82(0.08)	0.82(0.07)	0.8(0.08)	0.84(0.07)	0.95(0.01)	0.19(0.22)	0.64(0.13)	0.96(0.01)	0.76(0.07)	0.73(0.13)	0.85(0.07)	0.78(0.09)	0.81(0.1)	0.99(0.02)	0.08(0.09)	0.5(0.23)	0.95(0.02)	0.85(0.04)	0.81(0.09)	0.81(0.09)	0.88(0.09)	0.84(0.08)	0.97(0.03)	0.25(0.25)	0.67(0.13)	0.95(0.01)	0.8(0.05)	0.88(0.07)	0.73(0.08)	0.78(0.07)
ADGRE2,C1QTNF1,CD2AP,CD58,GKN1,KLK10,LAMP3,LCN2,NID2,PSIP1,SEZ6L2,SKAP1,WASF3,ZBTB17	0.68(0.08)	0.66(0.17)	0.83(0.07)	0.68(0.12)	0.8(0.13)	0.99(0.02)	0.05(0.03)	0.45(0.16)	0.95(0.01)	0.95(0.01)	0.99(0.03)	0.99(0.03)	0.97(0.05)	1(0.02)	1(0.01)	0.06(0.14)	0.97(0.05)	0.96(0.01)	0.81(0.05)	0.87(0.09)	0.8(0.06)	0.76(0.07)	0.9(0.07)	0.95(0.01)	0.13(0.15)	0.68(0.1)	0.96(0.01)	0.63(0.1)	0.65(0.15)	0.77(0.08)	0.67(0.13)	0.74(0.15)	0.99(0.02)	0.07(0.09)	0.33(0.21)	0.95(0.02)	0.84(0.05)	0.85(0.1)	0.85(0.1)	0.83(0.07)	0.88(0.09)	0.97(0.03)	0.18(0.23)	0.7(0.14)	0.95(0.02)	0.74(0.07)	0.85(0.07)	0.67(0.11)	0.71(0.1)
CFC1,ENPP7,FR-alpha,FUCA1,ICOSLG,IL-17C,IL10,ITGB1BP1,LTA4H,MILR1,NCF2,NID2,PADI2,PCSK9,TANK,TPSAB1	0.73(0.09)	0.66(0.15)	0.86(0.06)	0.7(0.11)	0.81(0.11)	1(0)	0.04(0)	0.49(0.18)	0.96(0.01)	0.96(0.01)	0.99(0.04)	0.99(0.04)	1(0.01)	1(0.01)	1(0)	0.04(0)	1(0.02)	0.96(0.01)	0.82(0.06)	0.85(0.09)	0.81(0.07)	0.77(0.07)	0.88(0.07)	0.95(0.01)	0.18(0.21)	0.7(0.09)	0.96(0.01)	0.7(0.08)	0.7(0.14)	0.81(0.07)	0.72(0.11)	0.79(0.12)	0.99(0.02)	0.07(0.04)	0.44(0.15)	0.95(0.02)	0.79(0.06)	0.83(0.11)	0.83(0.11)	0.78(0.09)	0.86(0.1)	0.97(0.03)	0.11(0.12)	0.65(0.12)	0.95(0.02)	0.74(0.07)	0.85(0.06)	0.67(0.1)	0.73(0.08)
ACAN,APBB1IP,CA4,CD83,FBP1,FOSB,GCG,IL10,KLK13,MAP2K6,NID2,PROK1,PSIP1,SEZ6L2,SSC4D,TANK,TNC,WASF3,WFDC2	0.68(0.1)	0.61(0.18)	0.83(0.08)	0.67(0.14)	0.77(0.13)	0.99(0.03)	0.05(0.04)	0.36(0.19)	0.95(0.01)	0.95(0.01)	0.97(0.06)	0.97(0.06)	1(0.02)	0.99(0.02)	1(0.01)	0.08(0.19)	1(0.02)	0.96(0.01)	0.83(0.04)	0.8(0.08)	0.84(0.06)	0.81(0.07)	0.83(0.07)	0.95(0.01)	0.15(0.21)	0.62(0.11)	0.96(0.01)	0.7(0.07)	0.69(0.14)	0.8(0.08)	0.7(0.1)	0.78(0.11)	0.99(0.03)	0.08(0.07)	0.41(0.17)	0.96(0.02)	0.85(0.05)	0.9(0.1)	0.9(0.1)	0.84(0.08)	0.92(0.08)	0.98(0.03)	0.17(0.23)	0.78(0.1)	0.96(0.02)	0.79(0.05)	0.88(0.07)	0.72(0.07)	0.76(0.06)
ARG1,CD4,CDSN,CLMP,CLSTN3,FCGR3B,FOSB,GCG,IL10,LAMP3,NCF2,PSIP1,PTK7,TANK,TNC,WFDC2	0.7(0.09)	0.6(0.13)	0.85(0.07)	0.71(0.1)	0.76(0.11)	1(0.01)	0.04(0)	0.39(0.17)	0.96(0.01)	0.95(0.01)	0.98(0.04)	0.98(0.04)	1(0.01)	0.99(0.02)	1(0)	0.05(0)	1(0.01)	0.96(0.01)	0.83(0.05)	0.83(0.08)	0.83(0.06)	0.79(0.07)	0.87(0.06)	0.95(0.01)	0.15(0.18)	0.67(0.1)	0.96(0.01)	0.78(0.08)	0.71(0.12)	0.87(0.07)	0.81(0.1)	0.79(0.1)	1(0.01)	0.06(0.02)	0.52(0.19)	0.95(0.01)	0.86(0.04)	0.89(0.1)	0.89(0.1)	0.83(0.08)	0.92(0.07)	0.98(0.03)	0.21(0.26)	0.78(0.1)	0.95(0.02)	0.82(0.04)	0.89(0.06)	0.73(0.09)	0.79(0.09)
ADM,APBB1IP,ARG1,ATP6AP2,ENPP7,FCGR3B,FR-alpha,GCG,IL10,KLK13,KRT19,NPDC1,NPPC,PLXDC1,PLXNB2,PTK7,SERPINA9,SEZ6L2,TANK,TIGAR	0.72(0.08)	0.62(0.14)	0.86(0.06)	0.73(0.1)	0.78(0.1)	0.99(0.02)	0.05(0.04)	0.41(0.18)	0.96(0.01)	0.96(0.01)	0.98(0.05)	0.98(0.05)	1(0.01)	0.99(0.02)	1(0)	0.04(0)	0.99(0.04)	0.96(0.01)	0.84(0.05)	0.88(0.08)	0.85(0.07)	0.84(0.07)	0.89(0.07)	0.95(0.01)	0.16(0.19)	0.72(0.12)	0.96(0.01)	0.71(0.07)	0.69(0.11)	0.82(0.08)	0.74(0.12)	0.77(0.11)	1(0.01)	0.06(0.01)	0.39(0.16)	0.95(0.01)	0.86(0.05)	0.91(0.1)	0.91(0.1)	0.85(0.1)	0.93(0.08)	0.98(0.03)	0.18(0.23)	0.78(0.12)	0.95(0.01)	0.77(0.06)	0.86(0.07)	0.7(0.09)	0.73(0.08)
BCAM,CDH3,CLEC6A,DDAH1,FCGR3B,Gal-1,KRT19,MSMB,MUC-16,TRIM21	0.82(0.05)	0.71(0.13)	0.91(0.05)	0.81(0.09)	0.85(0.08)	1(0)	0.04(0)	0.6(0.16)	0.96(0)	0.95(0.01)	0.94(0.1)	0.94(0.1)	0.99(0.04)	0.98(0.04)	1(0)	0.04(0)	0.96(0.07)	0.96(0.01)	0.89(0.04)	0.9(0.06)	0.89(0.05)	0.86(0.06)	0.91(0.06)	0.95(0.01)	0.45(0.22)	0.78(0.1)	0.96(0.01)	0.64(0.09)	0.62(0.14)	0.77(0.08)	0.67(0.13)	0.72(0.13)	0.99(0.02)	0.06(0.04)	0.31(0.16)	0.95(0.02)	0.88(0.04)	0.88(0.07)	0.88(0.07)	0.89(0.08)	0.9(0.06)	0.97(0.03)	0.25(0.29)	0.8(0.13)	0.95(0.02)	0.79(0.05)	0.85(0.05)	0.72(0.08)	0.78(0.08)
AGR2,CA6,CFC1,CLEC5A,CLEC6A,DAB2,ENPP7,FCGR3B,FETUB,GCG,HDGF,KRT19,NID2,SEZ6L2,SKAP1,TFF2,TRIM21	0.69(0.09)	0.59(0.15)	0.85(0.08)	0.71(0.12)	0.75(0.12)	1(0.01)	0.04(0.01)	0.39(0.15)	0.96(0.01)	0.96(0.01)	0.99(0.03)	0.99(0.03)	1(0)	1(0.01)	1(0.01)	0.06(0.14)	1(0)	0.96(0.01)	0.8(0.06)	0.82(0.09)	0.81(0.07)	0.75(0.09)	0.86(0.07)	0.95(0.01)	0.2(0.18)	0.61(0.12)	0.96(0.01)	0.57(0.08)	0.54(0.14)	0.75(0.09)	0.65(0.13)	0.64(0.14)	0.99(0.02)	0.06(0.07)	0.24(0.13)	0.95(0.02)	0.83(0.06)	0.85(0.11)	0.85(0.11)	0.83(0.09)	0.88(0.09)	0.97(0.03)	0.2(0.24)	0.7(0.17)	0.95(0.02)	0.73(0.06)	0.83(0.06)	0.65(0.08)	0.71(0.08)
ALDH1A1,ANGPTL7,C1QTNF1,CA6,CLEC6A,FUCA1,IQGAP2,LHB,NCLN,PDGFRB,PSIP1,SEZ6L2,SKAP1,TRIM21	0.66(0.11)	0.55(0.15)	0.84(0.08)	0.69(0.14)	0.73(0.13)	1(0.01)	0.05(0.02)	0.28(0.22)	0.96(0)	0.95(0.01)	0.96(0.07)	0.96(0.07)	0.99(0.02)	0.98(0.03)	1(0.01)	0.06(0.14)	0.98(0.04)	0.96(0.01)	0.78(0.06)	0.78(0.09)	0.8(0.06)	0.76(0.08)	0.82(0.09)	0.95(0.01)	0.11(0.15)	0.53(0.19)	0.96(0)	0.66(0.09)	0.6(0.12)	0.8(0.09)	0.72(0.13)	0.7(0.13)	1(0.01)	0.05(0.01)	0.3(0.18)	0.95(0.01)	0.84(0.06)	0.88(0.09)	0.88(0.09)	0.87(0.08)	0.91(0.06)	0.97(0.03)	0.17(0.23)	0.75(0.2)	0.95(0.01)	0.75(0.06)	0.87(0.06)	0.69(0.08)	0.73(0.07)
ANGPTL7,CA6,CFC1,ENPP7,GALNT2,IL10,LAMP3,LHB,NID2,NOMO1,OMG,SEZ6L2,STXBP3,TACSTD2,TANK,TNNI3	0.68(0.1)	0.58(0.17)	0.83(0.08)	0.66(0.13)	0.76(0.15)	1(0.02)	0.04(0.01)	0.43(0.17)	0.96(0.01)	0.94(0.02)	0.93(0.1)	0.93(0.1)	0.96(0.05)	0.96(0.05)	1(0.01)	0.06(0.14)	0.93(0.09)	0.96(0.01)	0.8(0.06)	0.86(0.11)	0.82(0.06)	0.77(0.08)	0.89(0.09)	0.95(0.01)	0.07(0.14)	0.66(0.13)	0.96(0.01)	0.63(0.09)	0.61(0.14)	0.78(0.09)	0.68(0.11)	0.71(0.13)	1(0.02)	0.06(0.03)	0.29(0.17)	0.95(0.01)	0.79(0.07)	0.86(0.12)	0.86(0.12)	0.76(0.1)	0.9(0.09)	0.98(0.03)	0.11(0.13)	0.67(0.13)	0.95(0.01)	0.74(0.06)	0.83(0.09)	0.67(0.08)	0.69(0.1)
CD59,CLMP,FCGR3B,FOSB,GCG,GKN1,IL10,METAP1,NCF2,PROK1,PSIP1,PTK7,SDC4,SEMA4C,TANK,TNC	0.7(0.1)	0.62(0.15)	0.85(0.06)	0.69(0.13)	0.79(0.11)	1(0.02)	0.05(0.04)	0.39(0.15)	0.96(0.01)	0.94(0.02)	0.97(0.09)	0.97(0.09)	0.96(0.05)	0.98(0.04)	1(0.01)	0.06(0.14)	0.95(0.07)	0.96(0.01)	0.8(0.05)	0.83(0.08)	0.8(0.06)	0.77(0.07)	0.85(0.07)	0.95(0.01)	0.14(0.15)	0.63(0.12)	0.96(0.01)	0.69(0.1)	0.68(0.14)	0.79(0.07)	0.69(0.1)	0.78(0.11)	1(0.01)	0.06(0.04)	0.45(0.17)	0.95(0.01)	0.81(0.06)	0.81(0.12)	0.81(0.12)	0.81(0.1)	0.85(0.11)	0.98(0.03)	0.17(0.23)	0.66(0.15)	0.95(0.02)	0.77(0.06)	0.85(0.07)	0.7(0.09)	0.75(0.09)
ARG1,BCR,CLEC6A,DDAH1,DPP6,FCGR3B,GKN1,ICOSLG,IL10,LYAR,NID2,PSIP1,SEZ6L2,TNC,TRIM21,WFDC2	0.61(0.1)	0.51(0.16)	0.81(0.08)	0.66(0.14)	0.68(0.14)	0.99(0.02)	0.04(0.01)	0.28(0.15)	0.95(0.01)	0.95(0.01)	0.96(0.07)	0.96(0.07)	0.99(0.02)	0.98(0.03)	1(0)	0.04(0)	0.98(0.05)	0.96(0.01)	0.8(0.05)	0.84(0.09)	0.79(0.06)	0.75(0.09)	0.86(0.08)	0.95(0.01)	0.11(0.12)	0.64(0.09)	0.96(0.01)	0.71(0.07)	0.64(0.11)	0.81(0.09)	0.72(0.13)	0.74(0.1)	1(0.02)	0.06(0.04)	0.43(0.12)	0.95(0.01)	0.86(0.05)	0.92(0.08)	0.92(0.08)	0.84(0.09)	0.94(0.06)	0.97(0.03)	0.22(0.23)	0.79(0.12)	0.95(0.02)	0.79(0.05)	0.88(0.07)	0.73(0.1)	0.78(0.09)
BCAM,CA3,CA4,CDH3,CLMP,FOSB,FR-alpha,GCG,ICOSLG,IL10,LTA4H,PCSK9,TRAF2	0.74(0.08)	0.66(0.16)	0.86(0.06)	0.74(0.11)	0.81(0.1)	1(0.01)	0.04(0.01)	0.43(0.2)	0.95(0)	0.95(0.01)	0.95(0.07)	0.95(0.07)	1(0)	0.98(0.03)	1(0)	0.04(0)	0.98(0.06)	0.96(0.01)	0.85(0.05)	0.86(0.08)	0.85(0.07)	0.83(0.07)	0.88(0.07)	0.95(0.01)	0.22(0.23)	0.72(0.11)	0.96(0.01)	0.61(0.09)	0.58(0.13)	0.78(0.09)	0.66(0.15)	0.7(0.14)	1(0.02)	0.07(0.06)	0.28(0.17)	0.95(0.01)	0.82(0.05)	0.82(0.08)	0.82(0.08)	0.81(0.09)	0.85(0.07)	0.97(0.03)	0.2(0.22)	0.65(0.13)	0.95(0.02)	0.73(0.06)	0.84(0.07)	0.65(0.07)	0.69(0.08)
BCAM,CA6,CFC1,DDAH1,ENTPD2,FGR,FR-alpha,FUCA1,GCG,ICOSLG,IGFBP6,PADI2,PDGFC,ST3GAL1,TNC,TRIM21	0.76(0.08)	0.66(0.15)	0.88(0.06)	0.78(0.1)	0.79(0.11)	1(0.01)	0.05(0.02)	0.46(0.2)	0.96(0.01)	0.95(0.01)	0.97(0.06)	0.97(0.06)	0.98(0.04)	0.99(0.03)	1(0.01)	0.08(0.19)	0.98(0.04)	0.96(0.01)	0.87(0.04)	0.87(0.07)	0.88(0.05)	0.85(0.06)	0.89(0.07)	0.95(0.01)	0.24(0.25)	0.71(0.15)	0.96(0.01)	0.73(0.09)	0.68(0.13)	0.84(0.07)	0.76(0.1)	0.78(0.1)	0.99(0.02)	0.07(0.07)	0.43(0.2)	0.95(0.02)	0.85(0.05)	0.83(0.1)	0.83(0.1)	0.86(0.09)	0.86(0.07)	0.99(0.02)	0.16(0.24)	0.68(0.15)	0.95(0.02)	0.79(0.05)	0.85(0.07)	0.72(0.09)	0.77(0.08)
C1QTNF1,CLMP,DDAH1,FCGR3B,GCG,GH2,IL10,LAT2,MSMB,PTK7,REG4,SEZ6L2,SIT1,SPINT1	0.72(0.07)	0.61(0.14)	0.85(0.07)	0.73(0.09)	0.76(0.11)	0.99(0.02)	0.05(0.03)	0.44(0.16)	0.95(0.01)	0.95(0.01)	0.94(0.07)	0.94(0.07)	1(0)	0.98(0.03)	1(0.01)	0.06(0.14)	0.99(0.04)	0.96(0.01)	0.84(0.04)	0.86(0.07)	0.83(0.06)	0.8(0.07)	0.88(0.07)	0.95(0.01)	0.26(0.21)	0.66(0.14)	0.96(0.01)	0.66(0.08)	0.66(0.15)	0.77(0.08)	0.66(0.11)	0.75(0.12)	0.99(0.02)	0.05(0.03)	0.42(0.13)	0.95(0.02)	0.84(0.06)	0.88(0.09)	0.88(0.09)	0.84(0.09)	0.9(0.08)	0.97(0.03)	0.18(0.2)	0.75(0.15)	0.95(0.01)	0.75(0.05)	0.86(0.07)	0.68(0.07)	0.7(0.08)
ALDH3A1,DDAH1,EN-RAGE,FCGR3B,FGR,FR-alpha,GCG,HCLS1,ICOSLG,KLK10,KRT19,NID2,NPDC1,PLIN1,PRCP,TFF2	0.76(0.09)	0.68(0.16)	0.87(0.07)	0.74(0.14)	0.82(0.11)	1(0.01)	0.06(0.07)	0.51(0.18)	0.95(0.01)	0.95(0.01)	0.94(0.07)	0.94(0.07)	0.98(0.03)	0.97(0.03)	1(0.01)	0.08(0.17)	0.97(0.05)	0.96(0.01)	0.85(0.05)	0.86(0.08)	0.85(0.06)	0.82(0.07)	0.88(0.07)	0.95(0.01)	0.31(0.18)	0.71(0.1)	0.96(0.01)	0.76(0.06)	0.71(0.11)	0.86(0.07)	0.8(0.1)	0.79(0.08)	1(0.01)	0.07(0.11)	0.46(0.16)	0.95(0.02)	0.85(0.06)	0.88(0.1)	0.88(0.1)	0.85(0.08)	0.9(0.08)	0.97(0.03)	0.21(0.23)	0.76(0.13)	0.95(0.02)	0.8(0.05)	0.87(0.06)	0.73(0.09)	0.79(0.08)
APBB1IP,ATP6AP2,CES1,CLMP,EN-RAGE,FCGR3B,FOSB,GCG,HCLS1,IL10,KLK10,KRT19,OSMR,PARP-1,PDP1,PLIN1,TFF2,TNC	0.74(0.07)	0.67(0.12)	0.87(0.06)	0.74(0.11)	0.82(0.1)	1(0.01)	0.05(0.03)	0.46(0.14)	0.96(0)	0.95(0.01)	0.97(0.07)	0.97(0.07)	1(0.02)	0.98(0.03)	1(0)	0.04(0)	0.98(0.06)	0.96(0.01)	0.86(0.04)	0.85(0.08)	0.86(0.06)	0.84(0.07)	0.88(0.06)	0.95(0.01)	0.21(0.23)	0.7(0.11)	0.96(0.01)	0.68(0.08)	0.66(0.14)	0.8(0.08)	0.67(0.13)	0.79(0.11)	1(0.01)	0.05(0.01)	0.41(0.18)	0.95(0.01)	0.85(0.05)	0.82(0.09)	0.82(0.09)	0.87(0.07)	0.85(0.08)	0.97(0.03)	0.23(0.25)	0.68(0.16)	0.95(0.02)	0.77(0.05)	0.86(0.08)	0.7(0.07)	0.75(0.07)
CBL,CLEC6A,DDAH1,FCGR3B,GKN1,IDUA,MUC-16,NID2,PTK7,SLITRK2,TACSTD2	0.84(0.07)	0.72(0.15)	0.91(0.06)	0.83(0.1)	0.85(0.08)	1(0.02)	0.07(0.11)	0.62(0.17)	0.95(0.01)	0.95(0.01)	0.98(0.08)	0.98(0.08)	0.98(0.04)	0.99(0.03)	1(0)	0.04(0)	0.97(0.05)	0.96(0.01)	0.89(0.03)	0.92(0.07)	0.88(0.05)	0.86(0.06)	0.93(0.06)	0.95(0.01)	0.42(0.21)	0.79(0.1)	0.96(0.01)	0.61(0.1)	0.61(0.14)	0.75(0.1)	0.63(0.14)	0.73(0.12)	1(0.02)	0.06(0.01)	0.29(0.16)	0.95(0.02)	0.85(0.04)	0.82(0.08)	0.82(0.08)	0.84(0.07)	0.86(0.07)	0.98(0.03)	0.2(0.26)	0.68(0.12)	0.95(0.02)	0.77(0.06)	0.85(0.06)	0.7(0.1)	0.76(0.08)
BIRC2,CA6,CLMP,DDAH1,EDIL3,FATC1,FCGR3B,FOSB,FR-alpha,GCG,IL10,KLK10,ROBO1,SIT1,ST3GAL1,TFF2,TNC,TP53,TRIM21	0.72(0.08)	0.59(0.14)	0.87(0.06)	0.76(0.11)	0.74(0.1)	1(0.01)	0.04(0)	0.34(0.17)	0.96(0.01)	0.96(0)	0.99(0.04)	0.99(0.04)	1(0)	0.99(0.02)	1(0.01)	0.06(0.14)	1(0.02)	0.96(0.01)	0.84(0.05)	0.83(0.09)	0.83(0.07)	0.81(0.07)	0.85(0.07)	0.95(0.01)	0.32(0.21)	0.65(0.13)	0.96(0.01)	0.65(0.08)	0.62(0.14)	0.79(0.08)	0.68(0.14)	0.73(0.11)	1(0.02)	0.07(0.04)	0.33(0.17)	0.95(0.02)	0.83(0.06)	0.84(0.09)	0.84(0.09)	0.83(0.09)	0.86(0.08)	0.97(0.03)	0.16(0.17)	0.68(0.14)	0.96(0.02)	0.76(0.06)	0.84(0.06)	0.69(0.07)	0.74(0.08)
ATP6AP2,CES1,CRX,EDIL3,FCGR3B,FR-alpha,GCG,IGFBP6,IL10,IRF9,MAD-homolog-5,METAP1,PARP-1,PIK3AP1,PLIN1,TNC	0.66(0.09)	0.57(0.16)	0.83(0.07)	0.66(0.13)	0.75(0.13)	1(0.02)	0.06(0.05)	0.35(0.18)	0.96(0.01)	0.96(0.01)	0.99(0.04)	0.99(0.04)	1(0.01)	0.99(0.02)	1(0.01)	0.06(0.13)	1(0.02)	0.96(0.01)	0.83(0.05)	0.85(0.06)	0.82(0.06)	0.78(0.07)	0.88(0.06)	0.95(0.01)	0.28(0.2)	0.65(0.13)	0.96(0.01)	0.65(0.08)	0.66(0.16)	0.76(0.08)	0.63(0.1)	0.77(0.13)	0.99(0.02)	0.06(0.04)	0.38(0.14)	0.95(0.02)	0.84(0.06)	0.9(0.1)	0.9(0.1)	0.82(0.09)	0.92(0.08)	0.97(0.03)	0.15(0.2)	0.76(0.11)	0.95(0.02)	0.75(0.07)	0.85(0.08)	0.68(0.1)	0.72(0.08)
ALDH3A1,CLMP,CRISP2,DDAH1,ENPP7,FGR,FR-alpha,ICOSLG,PDGFC,PTK7,TRIM21,vWF	0.73(0.08)	0.72(0.13)	0.86(0.05)	0.74(0.09)	0.83(0.09)	1(0.01)	0.05(0.02)	0.44(0.19)	0.96(0.01)	0.95(0.01)	0.94(0.08)	0.94(0.08)	0.99(0.03)	0.97(0.04)	1(0)	0.04(0)	0.96(0.07)	0.96(0.01)	0.85(0.05)	0.87(0.08)	0.87(0.05)	0.85(0.06)	0.88(0.07)	0.95(0.01)	0.25(0.23)	0.69(0.15)	0.96(0.01)	0.75(0.08)	0.69(0.15)	0.84(0.09)	0.75(0.11)	0.79(0.11)	1(0.02)	0.06(0.05)	0.5(0.18)	0.95(0.01)	0.85(0.05)	0.86(0.09)	0.86(0.09)	0.86(0.08)	0.89(0.07)	0.97(0.03)	0.17(0.23)	0.74(0.14)	0.95(0.01)	0.81(0.05)	0.89(0.06)	0.74(0.08)	0.79(0.06)
APBB1IP,DDAH1,FR-alpha,GHRL,IL-17C,KLK10,KLK13,MFAP5,PRDX6,PTK7,REG4,SIRT5,SKAP1,ST6GAL1,TRIM21,WASF3	0.72(0.09)	0.67(0.15)	0.85(0.07)	0.71(0.11)	0.81(0.11)	1(0.01)	0.04(0.01)	0.44(0.22)	0.95(0)	0.95(0.01)	0.98(0.05)	0.98(0.05)	1(0)	0.99(0.02)	1(0)	0.04(0)	1(0)	0.96(0.01)	0.84(0.05)	0.87(0.07)	0.85(0.06)	0.82(0.08)	0.89(0.06)	0.95(0.01)	0.23(0.25)	0.71(0.14)	0.96(0.01)	0.64(0.08)	0.63(0.14)	0.77(0.11)	0.68(0.13)	0.71(0.13)	0.99(0.02)	0.06(0.04)	0.3(0.15)	0.95(0.02)	0.85(0.04)	0.89(0.1)	0.89(0.1)	0.81(0.06)	0.91(0.08)	0.96(0.03)	0.23(0.22)	0.74(0.1)	0.95(0.02)	0.78(0.06)	0.88(0.07)	0.69(0.09)	0.73(0.09)
ALDH3A1,CD2AP,CLMP,GCG,KLK10,PARP-1,PDP1,PROK1,PTK7,SIT1,TNC,ZBTB17,vWF	0.7(0.08)	0.59(0.14)	0.84(0.06)	0.7(0.12)	0.75(0.1)	1(0.01)	0.05(0.05)	0.39(0.16)	0.96(0.01)	0.95(0.01)	0.93(0.09)	0.93(0.09)	0.99(0.04)	0.97(0.04)	1(0.01)	0.06(0.12)	0.96(0.07)	0.96(0.01)	0.82(0.05)	0.85(0.09)	0.81(0.06)	0.78(0.06)	0.87(0.08)	0.95(0.01)	0.15(0.15)	0.66(0.12)	0.96(0.01)	0.66(0.09)	0.63(0.14)	0.79(0.09)	0.68(0.13)	0.74(0.13)	1(0.01)	0.06(0.03)	0.33(0.18)	0.95(0.01)	0.83(0.06)	0.87(0.1)	0.87(0.1)	0.83(0.08)	0.9(0.08)	0.96(0.03)	0.26(0.25)	0.71(0.17)	0.95(0.02)	0.72(0.06)	0.82(0.07)	0.67(0.09)	0.71(0.09)
CA6,DDAH1,FATC1,FCGR3B,IL10,ITGB1BP1,KLK10,NCF2,NCLN,NCR1,SPINT2,TFF2,TNC,TRIM21,WFDC2,ZBTB17	0.63(0.09)	0.52(0.16)	0.82(0.07)	0.67(0.12)	0.69(0.16)	1(0.01)	0.04(0)	0.27(0.17)	0.96(0)	0.96(0.01)	0.98(0.05)	0.98(0.05)	1(0)	0.99(0.02)	1(0)	0.04(0)	1(0.02)	0.96(0.01)	0.8(0.06)	0.83(0.09)	0.8(0.07)	0.75(0.09)	0.86(0.09)	0.95(0.01)	0.14(0.17)	0.59(0.17)	0.96(0)	0.72(0.08)	0.64(0.12)	0.86(0.08)	0.81(0.1)	0.72(0.11)	1(0)	0.06(0.01)	0.34(0.16)	0.95(0.01)	0.87(0.04)	0.91(0.08)	0.91(0.08)	0.85(0.07)	0.93(0.07)	0.97(0.03)	0.3(0.27)	0.8(0.1)	0.95(0.02)	0.8(0.05)	0.85(0.06)	0.74(0.09)	0.79(0.08)
ANGPTL7,CA6,CPXM1,FCGR3B,GHRL,ICOSLG,IL-17C,NCLN,NPTXR,PARP-1,PLTP,SKAP1,ST3GAL1,TFF2,TRIM21,WASF3	0.65(0.08)	0.59(0.14)	0.83(0.07)	0.66(0.12)	0.77(0.09)	1(0.01)	0.05(0.02)	0.3(0.19)	0.96(0.01)	0.95(0.01)	0.98(0.05)	0.98(0.05)	1(0)	0.99(0.02)	1(0.01)	0.06(0.13)	0.99(0.06)	0.96(0.01)	0.79(0.05)	0.82(0.08)	0.8(0.06)	0.76(0.09)	0.85(0.08)	0.95(0.01)	0.11(0.15)	0.56(0.17)	0.96(0)	0.66(0.08)	0.62(0.13)	0.79(0.07)	0.69(0.11)	0.73(0.13)	1(0.01)	0.07(0.05)	0.35(0.16)	0.95(0.01)	0.84(0.06)	0.82(0.1)	0.82(0.1)	0.84(0.09)	0.86(0.08)	0.97(0.03)	0.19(0.23)	0.65(0.17)	0.95(0.02)	0.76(0.05)	0.85(0.06)	0.69(0.08)	0.76(0.07)
BCAM,DCBLD2,DDAH1,ENTPD2,ENTPD6,FCGR3B,GH2,GKN1,IL10,METAP1,PARP-1,TMSB10,TNC,TRIM21	0.67(0.09)	0.59(0.13)	0.82(0.08)	0.68(0.12)	0.75(0.13)	1(0)	0.05(0)	0.33(0.17)	0.96(0.01)	0.94(0.01)	0.89(0.1)	0.89(0.1)	0.98(0.04)	0.95(0.05)	1(0.01)	0.08(0.16)	0.9(0.12)	0.95(0.01)	0.8(0.05)	0.83(0.09)	0.81(0.06)	0.75(0.08)	0.86(0.08)	0.95(0.01)	0.25(0.14)	0.62(0.12)	0.96(0.01)	0.69(0.08)	0.64(0.11)	0.81(0.08)	0.73(0.12)	0.72(0.11)	0.99(0.02)	0.08(0.09)	0.37(0.14)	0.95(0.02)	0.86(0.06)	0.92(0.08)	0.92(0.08)	0.83(0.09)	0.94(0.06)	0.97(0.03)	0.23(0.27)	0.77(0.14)	0.96(0.02)	0.78(0.05)	0.84(0.06)	0.71(0.09)	0.77(0.09)
ALDH3A1,CDH3,CFC1,CLEC6A,CNTNAP2,DDAH1,EN-RAGE,ENPP7,FR-alpha,ICOSLG,ITGB1BP1,LTA4H,NID2,SNAP23,TRIM21	0.73(0.09)	0.68(0.18)	0.86(0.07)	0.72(0.12)	0.82(0.12)	1(0.02)	0.04(0.01)	0.52(0.15)	0.95(0.01)	0.95(0.01)	0.97(0.08)	0.97(0.08)	0.98(0.04)	0.99(0.03)	1(0)	0.04(0)	0.97(0.05)	0.96(0.02)	0.84(0.05)	0.87(0.07)	0.85(0.06)	0.82(0.07)	0.9(0.06)	0.95(0.01)	0.16(0.2)	0.72(0.08)	0.96(0.01)	0.74(0.09)	0.67(0.13)	0.85(0.09)	0.8(0.13)	0.74(0.11)	0.99(0.02)	0.08(0.1)	0.39(0.19)	0.95(0.02)	0.85(0.04)	0.82(0.1)	0.82(0.1)	0.85(0.06)	0.86(0.07)	0.98(0.03)	0.18(0.22)	0.7(0.15)	0.95(0.01)	0.78(0.06)	0.85(0.07)	0.74(0.11)	0.8(0.08)
CD2AP,CFC1,CLEC6A,CNTNAP2,ENPP7,FCGR3B,FR-alpha,FUCA1,ICOSLG,ITGB1BP1,KLK10,NID2,PARP-1,PDGFRB,PRDX6,SKAP1,TIE1,TNC,TRIM21	0.69(0.09)	0.59(0.15)	0.84(0.07)	0.7(0.12)	0.76(0.1)	1(0.02)	0.04(0.02)	0.39(0.19)	0.96(0.01)	0.96(0)	0.99(0.03)	0.99(0.03)	1(0.01)	1(0.02)	1(0)	0.04(0)	1(0.02)	0.96(0.01)	0.83(0.04)	0.85(0.09)	0.84(0.06)	0.81(0.07)	0.88(0.08)	0.95(0.02)	0.14(0.19)	0.68(0.11)	0.96(0.01)	0.61(0.11)	0.63(0.17)	0.76(0.09)	0.61(0.15)	0.76(0.13)	0.99(0.03)	0.04(0.02)	0.3(0.16)	0.95(0.02)	0.85(0.06)	0.92(0.08)	0.92(0.08)	0.84(0.1)	0.94(0.06)	0.98(0.03)	0.16(0.22)	0.81(0.11)	0.95(0.01)	0.75(0.07)	0.87(0.07)	0.66(0.09)	0.71(0.1)
C1QTNF1,CDH3,CLEC6A,DDAH1,ICOSLG,MSMB,MUC-16,PLTP,PTK7,SEZ6L2,VASH1	0.81(0.07)	0.74(0.15)	0.91(0.06)	0.81(0.11)	0.84(0.12)	1(0.01)	0.05(0.04)	0.64(0.16)	0.96(0.01)	0.95(0.01)	0.95(0.07)	0.95(0.07)	0.99(0.03)	0.98(0.03)	1(0)	0.04(0)	0.97(0.06)	0.96(0.01)	0.87(0.04)	0.89(0.07)	0.88(0.06)	0.86(0.07)	0.91(0.06)	0.95(0.01)	0.32(0.25)	0.77(0.11)	0.96(0.01)	0.61(0.08)	0.58(0.1)	0.76(0.08)	0.67(0.11)	0.68(0.11)	1(0.01)	0.05(0.01)	0.22(0.13)	0.95(0.01)	0.87(0.05)	0.89(0.08)	0.89(0.08)	0.87(0.08)	0.91(0.07)	0.97(0.03)	0.2(0.25)	0.78(0.12)	0.95(0.01)	0.77(0.06)	0.83(0.07)	0.71(0.08)	0.76(0.08)
C1QTNF1,IL10,MEGF9,MSMB,SPINK5,SPINT1,SSC4D,TANK,vWF	0.64(0.1)	0.52(0.14)	0.82(0.08)	0.67(0.11)	0.7(0.11)	1(0.01)	0.04(0.01)	0.27(0.17)	0.95(0.01)	0.92(0.04)	0.93(0.09)	0.93(0.09)	0.94(0.08)	0.97(0.04)	1(0.01)	0.06(0.14)	0.92(0.09)	0.96(0.01)	0.81(0.04)	0.83(0.09)	0.8(0.06)	0.77(0.07)	0.86(0.08)	0.95(0.01)	0.12(0.16)	0.63(0.1)	0.96(0.01)	0.61(0.1)	0.57(0.16)	0.76(0.09)	0.64(0.14)	0.68(0.16)	0.99(0.02)	0.07(0.05)	0.28(0.16)	0.95(0.02)	0.85(0.04)	0.91(0.09)	0.91(0.09)	0.83(0.07)	0.93(0.06)	0.97(0.03)	0.17(0.16)	0.78(0.09)	0.95(0.02)	0.75(0.06)	0.86(0.07)	0.66(0.09)	0.71(0.08)
CD109,CLMP,CNTN2,FCGR3B,GCG,GKN1,KRT19,MK,PRCP,REG4,SDC4,SPINT1,TNC,TRIM21,TRIM5	0.74(0.09)	0.62(0.14)	0.88(0.06)	0.77(0.12)	0.79(0.1)	1(0.02)	0.05(0.05)	0.4(0.19)	0.96(0.01)	0.95(0.01)	0.95(0.08)	0.95(0.08)	0.98(0.04)	0.98(0.03)	1(0.01)	0.06(0.12)	0.97(0.06)	0.96(0)	0.85(0.05)	0.85(0.08)	0.85(0.08)	0.83(0.08)	0.87(0.07)	0.95(0.01)	0.22(0.25)	0.71(0.13)	0.95(0.01)	0.77(0.06)	0.77(0.12)	0.84(0.07)	0.77(0.09)	0.84(0.1)	0.99(0.02)	0.08(0.07)	0.55(0.16)	0.95(0.02)	0.85(0.05)	0.84(0.13)	0.84(0.13)	0.83(0.08)	0.88(0.09)	0.97(0.03)	0.28(0.27)	0.71(0.14)	0.96(0.02)	0.81(0.05)	0.87(0.06)	0.75(0.07)	0.8(0.08)
ATP6AP2,BCAM,CES1,CLMP,CRX,FCGR3B,GCG,IL10,KRT19,PARP-1,PLIN1,TANK,TFF2,TNC,TRIM21	0.71(0.07)	0.58(0.12)	0.87(0.06)	0.76(0.1)	0.73(0.09)	1(0.01)	0.05(0.03)	0.28(0.15)	0.96(0.01)	0.95(0.01)	0.97(0.07)	0.97(0.07)	0.99(0.03)	0.99(0.03)	1(0)	0.04(0)	0.98(0.04)	0.96(0.01)	0.84(0.05)	0.83(0.08)	0.84(0.06)	0.82(0.07)	0.85(0.07)	0.95(0.01)	0.22(0.24)	0.64(0.14)	0.95(0.01)	0.69(0.08)	0.65(0.12)	0.82(0.09)	0.72(0.13)	0.75(0.11)	1(0.01)	0.05(0.01)	0.29(0.18)	0.95(0.01)	0.86(0.04)	0.9(0.09)	0.9(0.09)	0.86(0.07)	0.92(0.07)	0.98(0.03)	0.19(0.22)	0.78(0.11)	0.95(0.02)	0.77(0.05)	0.86(0.05)	0.7(0.09)	0.75(0.08)
ARNT,BCAM,CLEC6A,EN-RAGE,ENPP7,FUT3-FUT5,HS3ST3B1,ICOSLG,IRAK1,ITGB1BP1,MILR1,MSMB,NID2,PDCD1,PRDX6,SEZ6L2,SPINK5,WFDC2	0.65(0.09)	0.55(0.14)	0.83(0.06)	0.67(0.12)	0.73(0.13)	1(0)	0.04(0)	0.31(0.19)	0.96(0.01)	0.95(0.01)	0.98(0.06)	0.98(0.06)	0.98(0.04)	0.99(0.03)	1(0.01)	0.06(0.09)	0.98(0.05)	0.96(0.01)	0.79(0.07)	0.83(0.1)	0.79(0.08)	0.74(0.1)	0.85(0.1)	0.95(0.01)	0.09(0.14)	0.6(0.11)	0.96(0.01)	0.73(0.08)	0.71(0.13)	0.82(0.08)	0.75(0.1)	0.78(0.12)	0.99(0.02)	0.08(0.08)	0.45(0.18)	0.95(0.02)	0.85(0.06)	0.93(0.08)	0.93(0.08)	0.85(0.08)	0.95(0.06)	0.97(0.03)	0.2(0.18)	0.82(0.1)	0.95(0.02)	0.82(0.05)	0.89(0.06)	0.74(0.09)	0.78(0.08)
BCAM,CLEC6A,COL4A1,FR-alpha,GCG,GHRL,ICOSLG,IL10,MILR1,PARP-1,PDCD1,PRCP,PXN,SPINK5,TANK	0.67(0.09)	0.59(0.13)	0.82(0.07)	0.66(0.12)	0.76(0.1)	1(0.01)	0.05(0.03)	0.34(0.17)	0.96(0.01)	0.95(0.01)	0.96(0.07)	0.96(0.07)	0.99(0.03)	0.98(0.03)	1(0)	0.04(0)	0.98(0.04)	0.96(0.01)	0.81(0.06)	0.86(0.09)	0.82(0.08)	0.78(0.09)	0.89(0.07)	0.95(0.01)	0.17(0.16)	0.68(0.11)	0.96(0.01)	0.51(0.1)	0.55(0.17)	0.7(0.08)	0.55(0.14)	0.68(0.17)	0.99(0.02)	0.06(0.04)	0.2(0.15)	0.95(0.02)	0.85(0.06)	0.86(0.1)	0.86(0.1)	0.84(0.09)	0.9(0.08)	0.98(0.03)	0.15(0.19)	0.74(0.12)	0.95(0.01)	0.72(0.06)	0.81(0.08)	0.65(0.1)	0.7(0.09)
CA6,CFC1,COL4A1,ENPP7,FCGR3B,KLK10,MAD-homolog-5,PARP-1,PTK7,SEZ6L2,SKAP1,TFF2,TRIM21,WASF3	0.66(0.08)	0.62(0.14)	0.83(0.08)	0.64(0.12)	0.8(0.12)	1(0.02)	0.05(0.05)	0.36(0.15)	0.96(0.01)	0.95(0.01)	0.98(0.05)	0.98(0.05)	1(0)	0.99(0.02)	1(0)	0.04(0)	1(0.03)	0.96(0.01)	0.82(0.05)	0.88(0.07)	0.82(0.07)	0.78(0.07)	0.91(0.05)	0.95(0.02)	0.21(0.18)	0.71(0.09)	0.95(0.01)	0.66(0.08)	0.64(0.16)	0.8(0.07)	0.69(0.11)	0.74(0.14)	1(0.01)	0.06(0.01)	0.33(0.19)	0.95(0.01)	0.85(0.04)	0.88(0.08)	0.88(0.08)	0.84(0.07)	0.91(0.06)	0.97(0.03)	0.24(0.26)	0.76(0.13)	0.95(0.02)	0.77(0.05)	0.85(0.07)	0.69(0.08)	0.73(0.09)
CD4,CLMP,DDAH1,ENPP7,FCGR3B,FR-alpha,FUCA1,IL10,KLK10,KLK13,MAP2K6,PRKRA,PXN,SEZ6L2,SPINT2,ZBTB17	0.75(0.08)	0.68(0.16)	0.87(0.07)	0.74(0.12)	0.82(0.11)	1(0.02)	0.06(0.08)	0.53(0.17)	0.96(0.01)	0.95(0.01)	0.97(0.07)	0.97(0.07)	0.99(0.04)	0.99(0.03)	1(0.01)	0.08(0.19)	0.98(0.05)	0.96(0.01)	0.86(0.05)	0.88(0.08)	0.86(0.07)	0.84(0.07)	0.9(0.07)	0.95(0.02)	0.24(0.24)	0.74(0.1)	0.95(0.01)	0.66(0.11)	0.67(0.14)	0.79(0.08)	0.66(0.13)	0.79(0.12)	0.99(0.02)	0.05(0.01)	0.37(0.18)	0.95(0.01)	0.84(0.04)	0.84(0.09)	0.84(0.09)	0.85(0.07)	0.85(0.08)	0.96(0.03)	0.23(0.24)	0.7(0.12)	0.95(0.02)	0.76(0.06)	0.86(0.07)	0.67(0.08)	0.7(0.08)
ANGPTL3,CLMP,CPXM1,ENPP7,FCGR3B,FR-alpha,GKN1,IL10,IRAK1,ITGB1BP1,KLK10,MAD-homolog-5,NBN,PARP-1,PROK1,SEZ6L2,TNC	0.69(0.1)	0.62(0.18)	0.84(0.07)	0.7(0.14)	0.76(0.15)	1(0.01)	0.06(0.06)	0.44(0.17)	0.96(0.01)	0.95(0.02)	0.96(0.1)	0.96(0.1)	0.97(0.05)	0.98(0.04)	1(0.01)	0.06(0.14)	0.96(0.07)	0.96(0.01)	0.82(0.05)	0.86(0.08)	0.83(0.05)	0.8(0.07)	0.89(0.07)	0.95(0.01)	0.15(0.13)	0.7(0.11)	0.96(0.01)	0.61(0.1)	0.6(0.16)	0.76(0.09)	0.64(0.13)	0.7(0.14)	0.99(0.02)	0.05(0.02)	0.3(0.17)	0.95(0.02)	0.84(0.05)	0.88(0.1)	0.88(0.1)	0.83(0.08)	0.91(0.08)	0.97(0.03)	0.17(0.24)	0.76(0.11)	0.95(0.01)	0.76(0.07)	0.86(0.07)	0.67(0.09)	0.7(0.09)
C1QTNF1,ENO2,ENPP7,FATC1,FCGR3B,IL10,ITGB1BP1,KRT19,MSMB,PTK7,SEZ6L2,SSC4D,TFF2,TRIM21	0.68(0.09)	0.54(0.13)	0.84(0.07)	0.73(0.12)	0.7(0.12)	1(0.02)	0.05(0.05)	0.32(0.15)	0.95(0.01)	0.95(0.01)	0.93(0.09)	0.93(0.09)	0.99(0.03)	0.97(0.05)	1(0.01)	0.06(0.14)	0.97(0.06)	0.96(0.01)	0.82(0.06)	0.81(0.09)	0.81(0.08)	0.78(0.09)	0.84(0.08)	0.95(0.01)	0.22(0.23)	0.6(0.12)	0.96(0.01)	0.66(0.07)	0.63(0.12)	0.8(0.08)	0.69(0.12)	0.73(0.12)	1(0.01)	0.05(0.01)	0.3(0.15)	0.95(0.01)	0.85(0.04)	0.89(0.1)	0.89(0.1)	0.83(0.08)	0.92(0.08)	0.98(0.03)	0.18(0.2)	0.76(0.1)	0.95(0.02)	0.76(0.06)	0.83(0.09)	0.71(0.08)	0.76(0.09)
ACAN,BCAM,CLMP,DDAH1,GCG,HCLS1,IL10,KLK13,PXN,SEZ6L2,SPINK5,TNC,VASN,WFDC2	0.72(0.07)	0.62(0.13)	0.85(0.06)	0.72(0.1)	0.77(0.11)	0.99(0.02)	0.04(0.01)	0.38(0.2)	0.96(0.01)	0.95(0.01)	0.97(0.05)	0.97(0.05)	0.98(0.05)	0.99(0.02)	1(0)	0.04(0)	0.97(0.05)	0.96(0)	0.84(0.04)	0.88(0.06)	0.84(0.05)	0.81(0.06)	0.89(0.06)	0.95(0.01)	0.22(0.19)	0.68(0.13)	0.96(0.01)	0.76(0.08)	0.71(0.13)	0.85(0.08)	0.78(0.1)	0.8(0.11)	0.99(0.02)	0.07(0.09)	0.5(0.17)	0.95(0.02)	0.88(0.04)	0.95(0.08)	0.95(0.08)	0.86(0.07)	0.96(0.06)	0.97(0.03)	0.26(0.29)	0.84(0.09)	0.95(0.01)	0.81(0.05)	0.9(0.06)	0.73(0.08)	0.75(0.09)
CLEC6A,CLMP,DDAH1,FOSB,FR-alpha,ICOSLG,IL10,LHB,LTA4H,NFKBIE,PDGFRB,PRKRA,SCGB3A1,TNC,TRIM21	0.71(0.09)	0.63(0.14)	0.86(0.06)	0.72(0.11)	0.79(0.1)	1(0.02)	0.05(0.01)	0.41(0.2)	0.96(0.01)	0.95(0.01)	0.95(0.07)	0.95(0.07)	0.97(0.05)	0.98(0.03)	1(0)	0.04(0)	0.96(0.06)	0.96(0)	0.82(0.04)	0.86(0.1)	0.84(0.06)	0.8(0.06)	0.88(0.08)	0.95(0.01)	0.17(0.15)	0.7(0.11)	0.96(0.01)	0.62(0.09)	0.58(0.12)	0.79(0.09)	0.71(0.12)	0.68(0.12)	0.99(0.02)	0.07(0.08)	0.21(0.16)	0.95(0.02)	0.83(0.05)	0.86(0.11)	0.86(0.11)	0.82(0.08)	0.88(0.09)	0.97(0.03)	0.19(0.2)	0.71(0.13)	0.95(0.02)	0.72(0.06)	0.82(0.08)	0.65(0.09)	0.72(0.09)
CLEC4D,DDAH1,ICOSLG,IRF9,KRT19,MSMB,MUC-16,NID2	0.86(0.05)	0.78(0.11)	0.92(0.04)	0.84(0.08)	0.89(0.06)	1(0.01)	0.05(0.06)	0.7(0.13)	0.96(0.01)	0.95(0.01)	0.98(0.04)	0.98(0.04)	0.99(0.03)	0.99(0.02)	1(0.01)	0.06(0.14)	0.99(0.03)	0.96(0)	0.89(0.03)	0.91(0.06)	0.89(0.05)	0.87(0.06)	0.92(0.05)	0.95(0.01)	0.5(0.2)	0.8(0.11)	0.96(0.01)	0.66(0.09)	0.63(0.16)	0.79(0.09)	0.66(0.1)	0.75(0.12)	0.99(0.02)	0.05(0.03)	0.38(0.15)	0.95(0.02)	0.87(0.05)	0.89(0.09)	0.89(0.09)	0.87(0.08)	0.91(0.07)	0.97(0.03)	0.21(0.26)	0.8(0.13)	0.95(0.02)	0.79(0.06)	0.88(0.05)	0.69(0.11)	0.74(0.09)
ANGPTL7,BCAM,BIRC2,CA3,CA6,CD2AP,DEFA1,FCGR3B,FOSB,FUCA1,GCG,IL-17C,KLK12,PRDX6,PSIP1,SDC4,SKAP1,ST3GAL1,TNC,TRIM21	0.65(0.09)	0.56(0.12)	0.82(0.08)	0.67(0.13)	0.73(0.11)	1(0.01)	0.05(0.03)	0.3(0.18)	0.95(0.01)	0.95(0.01)	0.99(0.04)	0.99(0.04)	0.99(0.02)	0.99(0.02)	1(0.01)	0.06(0.14)	0.99(0.03)	0.95(0)	0.8(0.07)	0.83(0.08)	0.79(0.07)	0.76(0.08)	0.85(0.07)	0.95(0.01)	0.08(0.12)	0.6(0.13)	0.96(0.01)	0.66(0.09)	0.6(0.15)	0.8(0.08)	0.69(0.12)	0.72(0.12)	1(0.02)	0.07(0.05)	0.34(0.18)	0.95(0.01)	0.84(0.05)	0.82(0.09)	0.82(0.09)	0.84(0.07)	0.85(0.08)	0.98(0.03)	0.24(0.27)	0.69(0.15)	0.95(0.01)	0.76(0.05)	0.84(0.07)	0.66(0.1)	0.72(0.09)
AMIGO2,CLEC6A,DAB2,ENPP7,FCGR3B,IL10,LGALS7,NID2,SEZ6L2,TACSTD2,TNC,TRIM21	0.69(0.08)	0.62(0.18)	0.84(0.07)	0.71(0.12)	0.75(0.14)	1(0.01)	0.05(0.01)	0.39(0.14)	0.96(0.01)	0.95(0.01)	0.98(0.05)	0.98(0.05)	1(0.02)	0.99(0.02)	1(0)	0.04(0)	0.99(0.04)	0.96(0.01)	0.82(0.04)	0.84(0.09)	0.81(0.07)	0.76(0.07)	0.87(0.08)	0.95(0.01)	0.14(0.15)	0.64(0.09)	0.96(0.01)	0.68(0.08)	0.63(0.13)	0.8(0.08)	0.7(0.12)	0.74(0.14)	1(0.02)	0.06(0.05)	0.37(0.16)	0.95(0.01)	0.85(0.07)	0.85(0.1)	0.85(0.1)	0.87(0.09)	0.88(0.07)	0.97(0.03)	0.22(0.27)	0.74(0.18)	0.95(0.02)	0.79(0.06)	0.86(0.08)	0.71(0.1)	0.76(0.09)
ALDH3A1,ARNT,BCAM,CD2AP,CD79B,CHL1,CLEC6A,DDAH1,GCG,HS3ST3B1,ICOSLG,IGFBP6,LTA4H,NID2,SPINK1,TANK,TNC,WFDC2	0.62(0.11)	0.54(0.16)	0.81(0.08)	0.66(0.14)	0.7(0.13)	0.99(0.02)	0.04(0.01)	0.23(0.17)	0.95(0.01)	0.95(0.01)	0.99(0.03)	0.99(0.03)	1(0)	0.99(0.02)	1(0)	0.05(0)	1(0)	0.96(0.01)	0.81(0.05)	0.82(0.08)	0.81(0.06)	0.79(0.07)	0.85(0.08)	0.95(0.01)	0.12(0.19)	0.6(0.12)	0.96(0.01)	0.69(0.07)	0.69(0.13)	0.81(0.08)	0.72(0.11)	0.77(0.11)	0.99(0.02)	0.08(0.1)	0.39(0.19)	0.95(0.02)	0.86(0.05)	0.9(0.1)	0.9(0.1)	0.84(0.06)	0.93(0.07)	0.97(0.03)	0.16(0.16)	0.79(0.1)	0.95(0.02)	0.79(0.04)	0.85(0.07)	0.72(0.08)	0.76(0.06)
BCAM,CA6,CD83,CLEC5A,CLMP,GH2,GKN1,IL10,PARP-1,PODXL2,PXN,RNASE3,SPINT2,SSC4D,TANK	0.66(0.1)	0.6(0.16)	0.81(0.07)	0.64(0.11)	0.77(0.12)	1(0.01)	0.05(0.04)	0.37(0.18)	0.96(0.01)	0.95(0.01)	0.94(0.09)	0.94(0.09)	0.98(0.04)	0.97(0.04)	1(0.01)	0.06(0.14)	0.96(0.06)	0.96(0.01)	0.82(0.05)	0.83(0.09)	0.8(0.07)	0.76(0.08)	0.85(0.08)	0.95(0.01)	0.19(0.17)	0.66(0.09)	0.96(0.01)	0.64(0.1)	0.61(0.14)	0.77(0.08)	0.67(0.13)	0.71(0.13)	0.99(0.03)	0.06(0.04)	0.32(0.16)	0.95(0.02)	0.81(0.06)	0.83(0.11)	0.83(0.11)	0.8(0.08)	0.87(0.09)	0.98(0.03)	0.13(0.15)	0.66(0.17)	0.95(0.02)	0.75(0.05)	0.82(0.08)	0.67(0.09)	0.71(0.09)
CD4,FATC1,FCGR3B,FR-alpha,GKN1,IL10,KRT19,NID2,SEZ6L2,TRIM21	0.78(0.09)	0.68(0.13)	0.88(0.06)	0.77(0.1)	0.81(0.1)	1(0.01)	0.06(0.08)	0.53(0.19)	0.96(0)	0.95(0.01)	0.95(0.08)	0.95(0.08)	0.99(0.03)	0.97(0.04)	1(0)	0.04(0)	0.97(0.05)	0.96(0.01)	0.84(0.06)	0.84(0.09)	0.84(0.08)	0.81(0.11)	0.86(0.08)	0.96(0.02)	0.29(0.22)	0.68(0.13)	0.96(0.01)	0.61(0.11)	0.59(0.15)	0.77(0.09)	0.63(0.16)	0.73(0.13)	0.99(0.02)	0.06(0.06)	0.29(0.14)	0.95(0.02)	0.85(0.05)	0.91(0.09)	0.91(0.09)	0.82(0.08)	0.93(0.07)	0.97(0.03)	0.29(0.26)	0.76(0.12)	0.95(0.02)	0.75(0.06)	0.86(0.09)	0.68(0.09)	0.71(0.1)
ALDH3A1,BANK1,CA6,CLMP,DDAH1,FOSB,FR-alpha,GCG,ICOSLG,IL10,LAMP3,NCF2,ROBO1,TNC	0.78(0.07)	0.69(0.14)	0.88(0.06)	0.77(0.09)	0.82(0.09)	0.99(0.02)	0.06(0.09)	0.5(0.17)	0.95(0.01)	0.95(0.01)	0.95(0.06)	0.95(0.06)	1(0.02)	0.98(0.03)	1(0.01)	0.06(0.14)	0.99(0.04)	0.96(0)	0.86(0.05)	0.87(0.08)	0.87(0.06)	0.85(0.06)	0.89(0.06)	0.95(0.01)	0.25(0.26)	0.73(0.13)	0.96(0.01)	0.67(0.09)	0.66(0.19)	0.79(0.08)	0.69(0.11)	0.75(0.16)	0.99(0.02)	0.07(0.09)	0.4(0.2)	0.95(0.02)	0.82(0.05)	0.84(0.1)	0.84(0.1)	0.81(0.09)	0.86(0.09)	0.98(0.03)	0.19(0.21)	0.66(0.12)	0.95(0.02)	0.74(0.05)	0.83(0.08)	0.69(0.1)	0.73(0.1)
ATP6AP2,BAMBI,BCAM,CD97,CLEC5A,ENO2,FCGR3B,FES,GCG,IL10,KRT19,NPDC1,PFKM,SERPINA9,TANK,TFF2,TNC	0.65(0.1)	0.58(0.16)	0.83(0.07)	0.64(0.14)	0.77(0.12)	0.99(0.02)	0.04(0.01)	0.36(0.15)	0.96(0.01)	0.95(0.01)	0.98(0.07)	0.98(0.07)	0.98(0.04)	0.99(0.03)	1(0)	0.04(0)	0.97(0.05)	0.96(0.01)	0.82(0.05)	0.84(0.08)	0.83(0.08)	0.79(0.08)	0.87(0.08)	0.95(0.01)	0.15(0.2)	0.65(0.11)	0.96(0.01)	0.57(0.11)	0.57(0.16)	0.75(0.1)	0.59(0.13)	0.72(0.15)	0.99(0.02)	0.05(0.03)	0.23(0.14)	0.95(0.02)	0.84(0.04)	0.86(0.08)	0.86(0.08)	0.82(0.08)	0.89(0.08)	0.97(0.03)	0.18(0.18)	0.72(0.12)	0.95(0.02)	0.7(0.07)	0.82(0.07)	0.62(0.08)	0.66(0.1)
ANGPTL3,CD58,CD83,COL4A1,CPXM1,CTSF,ENPP7,FCGR3B,KLK10,MAD-homolog-5,PARP-1,PTK7,SEZ6L2,SKAP1,TANK,TFF2,WASF3	0.63(0.08)	0.55(0.14)	0.81(0.06)	0.64(0.1)	0.73(0.13)	1(0.01)	0.05(0.01)	0.3(0.15)	0.96(0)	0.95(0.01)	0.97(0.05)	0.97(0.05)	1(0)	0.99(0.02)	1(0.01)	0.06(0.14)	0.99(0.03)	0.96(0.01)	0.8(0.05)	0.82(0.1)	0.81(0.07)	0.76(0.09)	0.85(0.08)	0.95(0.02)	0.12(0.14)	0.64(0.11)	0.96(0.01)	0.7(0.09)	0.66(0.13)	0.82(0.09)	0.73(0.12)	0.76(0.12)	0.99(0.03)	0.08(0.09)	0.36(0.21)	0.96(0.02)	0.84(0.05)	0.86(0.09)	0.86(0.09)	0.84(0.08)	0.9(0.07)	0.98(0.03)	0.14(0.19)	0.7(0.2)	0.95(0.02)	0.79(0.06)	0.87(0.07)	0.72(0.08)	0.77(0.08)
CDSN,CLMP,CLSTN3,FCGR3B,FOSB,GCG,IL10,IRF9,LAMP3,METAP1,MILR1,MSMB,PARP-1,PLIN1,PROK1,PTK7,TNC	0.64(0.09)	0.52(0.11)	0.82(0.06)	0.7(0.1)	0.67(0.12)	0.99(0.02)	0.05(0.05)	0.25(0.14)	0.96(0.01)	0.94(0.02)	0.92(0.11)	0.92(0.11)	0.95(0.06)	0.96(0.05)	1(0.01)	0.06(0.13)	0.92(0.09)	0.96(0)	0.78(0.06)	0.8(0.09)	0.78(0.07)	0.75(0.08)	0.83(0.08)	0.95(0.01)	0.17(0.14)	0.57(0.12)	0.96(0.01)	0.65(0.09)	0.62(0.14)	0.77(0.08)	0.65(0.13)	0.74(0.11)	0.99(0.02)	0.06(0.02)	0.34(0.15)	0.95(0.02)	0.83(0.06)	0.85(0.09)	0.85(0.09)	0.81(0.1)	0.88(0.08)	0.97(0.03)	0.18(0.24)	0.68(0.14)	0.95(0.02)	0.76(0.06)	0.84(0.07)	0.68(0.1)	0.72(0.1)
BCAM,C1QTNF1,CD2AP,CDH3,CFC1,DDAH1,FGR,FR-alpha,FUCA1,ICOSLG,ITGB1BP1,LTA4H,MILR1,NID2,PADI2,TPSAB1,vWF	0.69(0.08)	0.6(0.15)	0.84(0.06)	0.68(0.1)	0.78(0.1)	0.99(0.02)	0.04(0.02)	0.42(0.17)	0.96(0)	0.96(0)	0.99(0.03)	0.99(0.03)	1(0)	1(0.01)	1(0.01)	0.06(0.14)	1(0)	0.96(0.01)	0.82(0.05)	0.85(0.07)	0.83(0.06)	0.79(0.08)	0.88(0.06)	0.95(0.01)	0.09(0.14)	0.68(0.11)	0.96(0.01)	0.71(0.09)	0.67(0.14)	0.81(0.08)	0.74(0.12)	0.75(0.11)	0.99(0.02)	0.07(0.09)	0.44(0.19)	0.95(0.02)	0.82(0.06)	0.8(0.09)	0.8(0.09)	0.83(0.09)	0.83(0.08)	0.98(0.03)	0.15(0.15)	0.6(0.17)	0.95(0.02)	0.78(0.05)	0.85(0.06)	0.71(0.09)	0.75(0.08)
CD4,CDH3,CLEC6A,DDAH1,FCGR3B,ICOSLG,MSMB,MUC-16,NID2,PLA2G4A,PTK7,SPINT1	0.84(0.05)	0.72(0.12)	0.91(0.05)	0.83(0.09)	0.84(0.07)	1(0.01)	0.06(0.1)	0.63(0.16)	0.95(0)	0.95(0.01)	0.97(0.06)	0.97(0.06)	1(0.02)	0.99(0.03)	1(0)	0.04(0)	0.99(0.03)	0.96(0.01)	0.89(0.03)	0.9(0.06)	0.89(0.05)	0.87(0.06)	0.91(0.05)	0.95(0.01)	0.43(0.26)	0.78(0.1)	0.95(0.01)	0.6(0.1)	0.58(0.12)	0.75(0.09)	0.64(0.12)	0.7(0.13)	1(0)	0.06(0.01)	0.25(0.15)	0.94(0.01)	0.88(0.03)	0.9(0.09)	0.9(0.09)	0.87(0.06)	0.92(0.07)	0.97(0.03)	0.31(0.29)	0.81(0.09)	0.95(0.02)	0.78(0.05)	0.84(0.07)	0.7(0.09)	0.75(0.08)
ARNT,CD99L2,CES1,FCGR3B,GCG,GNLY,KRT19,LAMP3,MSMB,MYOC,PTK7,REG4,SEZ6L2,SKAP1,SPINT1	0.73(0.09)	0.64(0.15)	0.86(0.06)	0.73(0.1)	0.79(0.11)	0.99(0.02)	0.06(0.04)	0.41(0.2)	0.96(0.01)	0.95(0.01)	0.94(0.09)	0.94(0.09)	0.98(0.04)	0.97(0.05)	1(0)	0.04(0)	0.95(0.07)	0.96(0.01)	0.82(0.06)	0.84(0.09)	0.82(0.07)	0.79(0.08)	0.87(0.07)	0.96(0.02)	0.26(0.2)	0.66(0.12)	0.95(0.01)	0.69(0.09)	0.69(0.15)	0.8(0.07)	0.68(0.1)	0.8(0.12)	1(0.02)	0.06(0.02)	0.48(0.15)	0.95(0.01)	0.86(0.05)	0.9(0.07)	0.9(0.07)	0.84(0.09)	0.93(0.05)	0.97(0.03)	0.21(0.22)	0.78(0.13)	0.95(0.01)	0.79(0.05)	0.89(0.07)	0.69(0.08)	0.73(0.08)
APBB1IP,ATP6AP2,CA6,ENO2,FCGR3B,FOSB,GCG,IL-17C,IL10,METRNL,PARP-1,PLIN1,ST3GAL1,TANK,TFF2,TNC,TRIM21,WASF3	0.66(0.09)	0.55(0.13)	0.84(0.07)	0.71(0.12)	0.72(0.11)	1(0.02)	0.06(0.1)	0.25(0.18)	0.96(0.01)	0.95(0.01)	0.96(0.07)	0.96(0.07)	0.99(0.03)	0.98(0.03)	1(0)	0.04(0)	0.98(0.05)	0.96(0.01)	0.81(0.06)	0.81(0.08)	0.83(0.06)	0.8(0.08)	0.84(0.06)	0.95(0.01)	0.13(0.17)	0.58(0.14)	0.96(0.01)	0.72(0.08)	0.65(0.13)	0.84(0.09)	0.75(0.11)	0.76(0.11)	1(0.02)	0.07(0.08)	0.37(0.19)	0.95(0.01)	0.83(0.06)	0.81(0.12)	0.81(0.12)	0.82(0.08)	0.84(0.09)	0.97(0.03)	0.27(0.28)	0.64(0.15)	0.96(0.02)	0.77(0.06)	0.85(0.06)	0.69(0.09)	0.74(0.08)
ANGPTL7,DCBLD2,ENPP7,FATC1,FCGR3B,GKN1,IL10,IL5,KLK10,MAD-homolog-5,PARP-1,SKAP1,TNC,TRIM21	0.66(0.1)	0.59(0.19)	0.84(0.06)	0.67(0.11)	0.75(0.15)	1(0.01)	0.04(0.01)	0.33(0.19)	0.96(0.01)	0.95(0.01)	0.96(0.07)	0.96(0.07)	1(0.01)	0.98(0.03)	1(0)	0.04(0)	0.98(0.05)	0.96(0)	0.81(0.05)	0.86(0.09)	0.82(0.06)	0.77(0.06)	0.88(0.08)	0.95(0.01)	0.18(0.18)	0.67(0.11)	0.96(0.01)	0.68(0.08)	0.64(0.14)	0.79(0.08)	0.71(0.11)	0.73(0.11)	0.99(0.03)	0.06(0.07)	0.36(0.17)	0.95(0.02)	0.83(0.05)	0.85(0.11)	0.85(0.11)	0.81(0.08)	0.88(0.1)	0.97(0.03)	0.17(0.19)	0.69(0.14)	0.95(0.01)	0.76(0.05)	0.85(0.08)	0.68(0.09)	0.72(0.09)
ACAN,BCAM,CLEC6A,CLMP,ENO2,FCGR3B,FOSB,GCG,IL10,METAP1,NFKBIE,NID2,PSIP1,SEZ6L2,TNC,TRIM21,WFDC2	0.7(0.07)	0.6(0.13)	0.84(0.07)	0.72(0.1)	0.73(0.13)	1(0.01)	0.05(0.04)	0.36(0.17)	0.96(0.01)	0.95(0.01)	0.97(0.06)	0.97(0.06)	1(0.02)	0.98(0.03)	1(0)	0.04(0)	0.99(0.03)	0.96(0.01)	0.83(0.04)	0.82(0.07)	0.82(0.07)	0.8(0.07)	0.84(0.06)	0.95(0.01)	0.16(0.19)	0.62(0.11)	0.96(0.01)	0.78(0.06)	0.71(0.1)	0.89(0.07)	0.83(0.11)	0.79(0.1)	1(0)	0.06(0.01)	0.48(0.18)	0.94(0.01)	0.86(0.05)	0.92(0.08)	0.92(0.08)	0.83(0.09)	0.94(0.06)	0.97(0.03)	0.25(0.24)	0.79(0.1)	0.95(0.02)	0.79(0.04)	0.88(0.07)	0.71(0.1)	0.76(0.09)
ALDH3A1,CFC1,CLMP,CRISP2,DDAH1,ENPP7,FR-alpha,FUCA1,ICOSLG,ITGB1BP1,NCF2,NID2,PDGFC,PTK7,TANK,vWF	0.72(0.09)	0.66(0.15)	0.87(0.06)	0.72(0.12)	0.82(0.08)	0.99(0.02)	0.05(0.01)	0.43(0.24)	0.96(0.01)	0.95(0.01)	0.98(0.04)	0.98(0.04)	1(0)	0.99(0.02)	1(0)	0.04(0)	1(0)	0.96(0.01)	0.84(0.04)	0.89(0.07)	0.86(0.07)	0.83(0.07)	0.91(0.07)	0.95(0.02)	0.16(0.15)	0.73(0.12)	0.96(0.01)	0.68(0.08)	0.62(0.12)	0.8(0.08)	0.7(0.12)	0.73(0.11)	1(0.02)	0.05(0.02)	0.37(0.15)	0.95(0.01)	0.83(0.06)	0.85(0.09)	0.85(0.09)	0.84(0.09)	0.88(0.07)	0.98(0.03)	0.14(0.17)	0.72(0.12)	0.95(0.02)	0.78(0.05)	0.87(0.07)	0.68(0.07)	0.72(0.08)
ATP6AP2,BCAM,CES1,CRX,EDIL3,FCGR3B,GCG,IGFBP6,IL10,IRF9,MAD-homolog-5,METAP1,PARP-1,PIK3AP1,PLIN1,TNC,WFDC2	0.69(0.08)	0.54(0.12)	0.85(0.08)	0.75(0.14)	0.68(0.13)	0.99(0.02)	0.04(0.01)	0.31(0.15)	0.96(0.01)	0.95(0.01)	0.98(0.06)	0.98(0.06)	1(0.01)	0.99(0.03)	1(0)	0.04(0)	0.99(0.03)	0.96(0)	0.82(0.05)	0.84(0.1)	0.81(0.07)	0.77(0.08)	0.86(0.09)	0.95(0.02)	0.23(0.22)	0.62(0.14)	0.95(0.01)	0.75(0.08)	0.72(0.13)	0.85(0.08)	0.74(0.11)	0.82(0.1)	1(0.01)	0.06(0.03)	0.53(0.14)	0.95(0.01)	0.86(0.05)	0.92(0.09)	0.92(0.09)	0.84(0.09)	0.94(0.07)	0.97(0.03)	0.22(0.23)	0.8(0.09)	0.95(0.02)	0.8(0.05)	0.87(0.07)	0.73(0.09)	0.77(0.06)
BTN3A2,CA6,CD209,CD4,FCGR3B,FR-alpha,GALNT2,GCG,HGF,IL10,NCLN,PARP-1,PTK7,TMSB10,TNC,TRIM21,ZBTB17	0.64(0.08)	0.55(0.16)	0.83(0.08)	0.69(0.13)	0.71(0.14)	1(0.01)	0.05(0.01)	0.24(0.17)	0.96(0.01)	0.95(0.01)	0.95(0.08)	0.95(0.08)	0.98(0.04)	0.98(0.04)	1(0.01)	0.06(0.12)	0.96(0.06)	0.96(0.01)	0.8(0.05)	0.86(0.08)	0.79(0.06)	0.75(0.07)	0.88(0.08)	0.96(0.01)	0.18(0.13)	0.63(0.16)	0.96(0.01)	0.65(0.09)	0.62(0.11)	0.77(0.1)	0.68(0.11)	0.72(0.12)	0.99(0.02)	0.07(0.07)	0.31(0.16)	0.95(0.02)	0.86(0.05)	0.87(0.08)	0.87(0.08)	0.86(0.08)	0.89(0.07)	0.97(0.03)	0.27(0.28)	0.74(0.15)	0.95(0.02)	0.78(0.07)	0.86(0.07)	0.71(0.08)	0.74(0.09)
CA6,DDAH1,FABP4,FATC1,FCGR3B,GALNT2,IL10,SPINT2,ST3GAL1,TACSTD2,TFF2,TRIM21	0.71(0.09)	0.6(0.14)	0.86(0.07)	0.75(0.11)	0.74(0.12)	1(0.01)	0.05(0.03)	0.36(0.17)	0.96(0.01)	0.95(0.01)	0.96(0.06)	0.96(0.06)	1(0.02)	0.98(0.03)	1(0)	0.05(0)	0.99(0.04)	0.96(0.01)	0.84(0.05)	0.82(0.1)	0.83(0.06)	0.8(0.07)	0.85(0.07)	0.95(0.02)	0.15(0.18)	0.63(0.13)	0.96(0.01)	0.65(0.08)	0.56(0.11)	0.8(0.07)	0.71(0.11)	0.67(0.12)	1(0.02)	0.06(0.04)	0.25(0.15)	0.95(0.02)	0.81(0.06)	0.82(0.12)	0.82(0.12)	0.8(0.09)	0.85(0.1)	0.97(0.03)	0.2(0.21)	0.63(0.16)	0.95(0.02)	0.74(0.07)	0.82(0.07)	0.66(0.08)	0.71(0.1)
CA6,CD59,CFC1,FUCA1,GKN1,IL10,NPTXR,PADI2,SKAP1,SPINT2,TACSTD2,TANK	0.72(0.08)	0.64(0.13)	0.85(0.06)	0.71(0.1)	0.79(0.1)	1(0.02)	0.05(0.03)	0.41(0.15)	0.96(0.01)	0.95(0.01)	0.96(0.08)	0.96(0.08)	0.99(0.04)	0.98(0.03)	1(0.01)	0.06(0.09)	0.97(0.05)	0.96(0.01)	0.83(0.05)	0.84(0.12)	0.84(0.07)	0.8(0.08)	0.87(0.09)	0.95(0.02)	0.17(0.22)	0.7(0.11)	0.96(0.01)	0.71(0.08)	0.69(0.15)	0.82(0.08)	0.72(0.12)	0.78(0.12)	1(0.02)	0.06(0.02)	0.44(0.18)	0.95(0.02)	0.81(0.05)	0.81(0.11)	0.81(0.11)	0.8(0.07)	0.84(0.09)	0.97(0.03)	0.17(0.18)	0.62(0.14)	0.95(0.02)	0.78(0.06)	0.85(0.06)	0.71(0.09)	0.76(0.08)
BCAM,CA6,CFC1,CLEC6A,DDAH1,DKKL1,GCG,GH2,GHRL,IGFBP6,IL10,PAG1,PRDX6,PREB,REG4,TNC,TRIM21,WFDC2	0.72(0.09)	0.58(0.14)	0.87(0.07)	0.75(0.12)	0.75(0.11)	1(0.01)	0.04(0.01)	0.35(0.2)	0.96(0.01)	0.95(0.01)	0.96(0.07)	0.96(0.07)	1(0.02)	0.98(0.03)	1(0.02)	0.1(0.23)	0.99(0.04)	0.96(0.01)	0.84(0.04)	0.84(0.07)	0.84(0.06)	0.82(0.07)	0.86(0.07)	0.95(0.01)	0.18(0.19)	0.61(0.16)	0.96(0.01)	0.69(0.1)	0.62(0.12)	0.83(0.08)	0.74(0.13)	0.72(0.12)	1(0.02)	0.06(0.06)	0.35(0.16)	0.95(0.01)	0.88(0.04)	0.9(0.09)	0.9(0.09)	0.87(0.07)	0.92(0.07)	0.98(0.03)	0.17(0.22)	0.8(0.12)	0.95(0.02)	0.8(0.05)	0.87(0.07)	0.73(0.1)	0.77(0.09)
BCAM,C1QTNF1,CDH3,CLEC6A,DDAH1,ICOSLG,MSMB,MUC-16,PLA2G4A,PTK7	0.81(0.07)	0.71(0.18)	0.91(0.05)	0.81(0.09)	0.85(0.11)	1(0)	0.04(0)	0.58(0.17)	0.96(0.01)	0.95(0.01)	0.97(0.07)	0.97(0.07)	0.99(0.03)	0.99(0.03)	1(0.01)	0.08(0.19)	0.99(0.04)	0.96(0.01)	0.88(0.04)	0.88(0.06)	0.89(0.06)	0.87(0.06)	0.89(0.07)	0.95(0.01)	0.35(0.21)	0.76(0.1)	0.96(0.01)	0.62(0.11)	0.64(0.13)	0.76(0.09)	0.64(0.12)	0.75(0.14)	0.99(0.02)	0.06(0.03)	0.29(0.17)	0.95(0.02)	0.86(0.05)	0.85(0.08)	0.85(0.08)	0.89(0.07)	0.88(0.07)	0.98(0.03)	0.17(0.2)	0.71(0.15)	0.95(0.02)	0.78(0.05)	0.86(0.07)	0.73(0.1)	0.79(0.08)
ALDH3A1,AMIGO2,CD2AP,CD83,ENPP7,FR-alpha,ICOSLG,LTA4H,NFASC,NID2,SOD1,TACSTD2	0.73(0.09)	0.68(0.17)	0.85(0.08)	0.71(0.11)	0.81(0.12)	1(0.01)	0.05(0.04)	0.45(0.19)	0.96(0.01)	0.95(0.01)	0.94(0.09)	0.94(0.09)	0.99(0.03)	0.97(0.04)	1(0)	0.04(0)	0.96(0.07)	0.96(0.01)	0.84(0.05)	0.87(0.08)	0.85(0.06)	0.82(0.06)	0.89(0.06)	0.95(0.01)	0.2(0.22)	0.71(0.11)	0.96(0.01)	0.58(0.09)	0.56(0.14)	0.75(0.11)	0.6(0.14)	0.71(0.12)	0.99(0.02)	0.05(0.01)	0.28(0.16)	0.95(0.02)	0.81(0.06)	0.83(0.09)	0.83(0.09)	0.8(0.08)	0.87(0.07)	0.97(0.03)	0.21(0.22)	0.63(0.14)	0.95(0.02)	0.74(0.06)	0.85(0.07)	0.66(0.09)	0.7(0.07)
BCAM,CFC1,DEFA1,ENPP7,FCGR3B,FCRL1,GCG,ICOSLG,IL5,MAD-homolog-5,PARP-1,ST3GAL1,TFF2,TMSB10,TNC,TRIM21,WFDC2	0.58(0.09)	0.5(0.15)	0.79(0.07)	0.64(0.14)	0.67(0.14)	0.99(0.02)	0.05(0.04)	0.2(0.15)	0.96(0.01)	0.95(0.01)	0.97(0.05)	0.97(0.05)	1(0)	0.99(0.02)	1(0.01)	0.06(0.14)	0.99(0.03)	0.96(0)	0.8(0.06)	0.82(0.09)	0.8(0.06)	0.74(0.09)	0.86(0.08)	0.95(0.01)	0.12(0.16)	0.57(0.13)	0.96(0.01)	0.69(0.07)	0.63(0.12)	0.82(0.08)	0.73(0.12)	0.73(0.11)	1(0.01)	0.06(0.03)	0.4(0.15)	0.95(0.01)	0.84(0.05)	0.87(0.12)	0.87(0.12)	0.82(0.07)	0.9(0.08)	0.98(0.03)	0.18(0.22)	0.74(0.11)	0.95(0.01)	0.79(0.05)	0.86(0.07)	0.72(0.08)	0.76(0.08)
AMIGO2,CLEC6A,ENPP7,FATC1,FCGR3B,GKN1,IL10,IQGAP2,LILRB5,NID2,PSIP1,SEZ6L2,TACSTD2,TRIM21	0.64(0.08)	0.56(0.14)	0.81(0.07)	0.64(0.12)	0.73(0.13)	1(0.01)	0.05(0)	0.33(0.13)	0.96(0.01)	0.95(0.01)	0.98(0.05)	0.98(0.05)	0.99(0.03)	0.99(0.02)	1(0)	0.04(0)	0.99(0.04)	0.96(0.01)	0.8(0.05)	0.81(0.11)	0.81(0.06)	0.76(0.07)	0.84(0.09)	0.95(0.01)	0.2(0.15)	0.61(0.09)	0.96(0.01)	0.66(0.1)	0.64(0.15)	0.79(0.1)	0.69(0.11)	0.75(0.11)	0.99(0.02)	0.08(0.11)	0.35(0.21)	0.95(0.02)	0.85(0.05)	0.88(0.08)	0.88(0.08)	0.86(0.07)	0.9(0.07)	0.98(0.03)	0.24(0.27)	0.67(0.25)	0.95(0.02)	0.78(0.05)	0.89(0.05)	0.7(0.08)	0.75(0.08)
CCL16,CES1,CFC1,CLSTN2,EIF5A,IRF9,KLK13,KRT19,MUC-16,NFASC,PDP1,PGF,PON2,REG4	0.91(0.05)	0.85(0.13)	0.97(0.03)	0.94(0.06)	0.92(0.08)	0.99(0.02)	0.14(0.26)	0.81(0.18)	0.95(0.01)	0.93(0.03)	0.94(0.1)	0.94(0.1)	0.95(0.06)	0.97(0.04)	1(0.01)	0.06(0.08)	0.94(0.08)	0.96(0.01)	0.93(0.02)	0.94(0.04)	0.94(0.05)	0.93(0.05)	0.95(0.04)	0.95(0.01)	0.73(0.24)	0.9(0.09)	0.96(0.01)	0.66(0.09)	0.59(0.13)	0.8(0.08)	0.72(0.11)	0.7(0.1)	0.99(0.02)	0.05(0.02)	0.33(0.16)	0.95(0.01)	0.86(0.04)	0.86(0.08)	0.86(0.08)	0.85(0.07)	0.89(0.07)	0.96(0.03)	0.23(0.28)	0.75(0.16)	0.95(0.01)	0.8(0.05)	0.87(0.07)	0.7(0.09)	0.74(0.07)
ATP6AP2,CFC1,CLEC6A,DDAH1,EN-RAGE,FGR,FR-alpha,GCG,GHRL,ICOSLG,IGFBP6,IL10,IL17RB,MILR1,SERPINA7,TNC,TRIM21	0.76(0.07)	0.64(0.13)	0.88(0.06)	0.77(0.1)	0.79(0.1)	1(0.01)	0.05(0.01)	0.48(0.15)	0.96(0.01)	0.95(0.01)	0.99(0.03)	0.99(0.03)	1(0.02)	1(0.01)	1(0)	0.05(0)	1(0.02)	0.96(0.01)	0.85(0.05)	0.88(0.07)	0.84(0.06)	0.81(0.08)	0.9(0.06)	0.95(0.01)	0.24(0.17)	0.73(0.11)	0.96(0.01)	0.73(0.06)	0.71(0.13)	0.83(0.07)	0.75(0.09)	0.79(0.11)	0.99(0.02)	0.06(0.03)	0.45(0.18)	0.95(0.02)	0.84(0.05)	0.84(0.11)	0.84(0.11)	0.84(0.08)	0.87(0.08)	0.97(0.03)	0.19(0.2)	0.69(0.18)	0.95(0.02)	0.8(0.05)	0.86(0.06)	0.76(0.09)	0.81(0.07)
ANGPTL7,ARG1,BCAM,CDSN,CLMP,FCGR3B,GHRL,IL10,LILRB2,LRIG1,MAD-homolog-5,NCF2,NCLN,PARP-1,PRKAB1,RGS8,TRIM21	0.64(0.08)	0.53(0.12)	0.83(0.06)	0.69(0.1)	0.71(0.12)	1(0.01)	0.05(0.04)	0.26(0.15)	0.96(0.01)	0.94(0.02)	0.96(0.07)	0.96(0.07)	0.96(0.05)	0.98(0.03)	1(0.02)	0.09(0.2)	0.95(0.08)	0.96(0.01)	0.78(0.07)	0.8(0.08)	0.79(0.08)	0.77(0.1)	0.82(0.07)	0.95(0.01)	0.18(0.17)	0.53(0.18)	0.95(0.01)	0.71(0.09)	0.64(0.12)	0.83(0.1)	0.77(0.11)	0.72(0.13)	0.99(0.02)	0.06(0.04)	0.37(0.19)	0.95(0.02)	0.86(0.05)	0.84(0.11)	0.84(0.11)	0.87(0.07)	0.87(0.09)	0.98(0.03)	0.18(0.23)	0.71(0.15)	0.95(0.01)	0.79(0.05)	0.85(0.05)	0.73(0.09)	0.79(0.08)
ATP6AP2,BCAM,CA6,CLEC6A,DDAH1,FOSB,FR-alpha,GCG,IGFBP6,IL10,LCN2,TANK,TNC,TP53,TRIM21	0.72(0.08)	0.59(0.12)	0.87(0.06)	0.76(0.12)	0.73(0.11)	1(0.01)	0.04(0.01)	0.32(0.16)	0.96(0)	0.95(0.01)	0.96(0.07)	0.96(0.07)	0.99(0.04)	0.98(0.04)	1(0)	0.05(0)	0.97(0.06)	0.96(0.01)	0.84(0.06)	0.83(0.11)	0.83(0.07)	0.8(0.07)	0.85(0.1)	0.95(0.01)	0.3(0.21)	0.67(0.12)	0.96(0.01)	0.64(0.09)	0.61(0.12)	0.76(0.1)	0.66(0.13)	0.72(0.11)	0.99(0.02)	0.06(0.04)	0.34(0.16)	0.95(0.02)	0.82(0.06)	0.83(0.14)	0.83(0.14)	0.81(0.09)	0.87(0.1)	0.98(0.03)	0.14(0.17)	0.7(0.11)	0.95(0.02)	0.77(0.05)	0.84(0.07)	0.69(0.09)	0.74(0.08)
APBB1IP,DCBLD2,ENPP7,FCGR3B,HPGDS,ICOSLG,IL10,KLK10,MAD-homolog-5,NQO2,PARP-1,PROK1,TANK,TNC,WFDC2	0.64(0.09)	0.54(0.13)	0.82(0.07)	0.67(0.11)	0.72(0.12)	1(0.01)	0.04(0.01)	0.3(0.17)	0.96(0.01)	0.95(0.01)	0.98(0.05)	0.98(0.05)	1(0.02)	0.99(0.02)	1(0)	0.04(0)	0.99(0.03)	0.96(0)	0.83(0.05)	0.82(0.09)	0.84(0.06)	0.79(0.07)	0.86(0.08)	0.95(0.01)	0.1(0.15)	0.63(0.11)	0.96(0.01)	0.73(0.08)	0.68(0.12)	0.82(0.09)	0.74(0.12)	0.77(0.11)	0.99(0.02)	0.09(0.13)	0.47(0.14)	0.95(0.02)	0.85(0.06)	0.86(0.09)	0.86(0.09)	0.85(0.08)	0.89(0.08)	0.98(0.03)	0.17(0.2)	0.76(0.13)	0.95(0.01)	0.81(0.05)	0.86(0.07)	0.76(0.07)	0.8(0.07)
ADM,CD177,COL4A1,CRX,DAB2,FCGR3B,GKN1,IL10,PARP-1,PRKRA,SIT1,SPINK5,SPINT1,SPINT2,ST3GAL1	0.59(0.09)	0.54(0.15)	0.8(0.07)	0.6(0.12)	0.74(0.13)	1(0.02)	0.04(0.01)	0.27(0.17)	0.96(0.01)	0.95(0.01)	0.98(0.06)	0.98(0.06)	0.99(0.03)	0.99(0.02)	1(0)	0.04(0)	0.99(0.04)	0.96(0)	0.78(0.05)	0.82(0.08)	0.78(0.08)	0.73(0.09)	0.85(0.07)	0.95(0.01)	0.14(0.15)	0.58(0.1)	0.96(0.01)	0.54(0.11)	0.55(0.15)	0.71(0.09)	0.59(0.16)	0.65(0.19)	0.99(0.02)	0.05(0.02)	0.25(0.15)	0.95(0.02)	0.87(0.04)	0.9(0.1)	0.9(0.1)	0.86(0.07)	0.92(0.08)	0.97(0.03)	0.18(0.22)	0.79(0.11)	0.96(0.02)	0.77(0.05)	0.87(0.06)	0.66(0.1)	0.71(0.09)
BCAM,CA4,DEFA1,ENPP7,GCG,ICOSLG,MAD-homolog-5,PARP-1,PDCD1,TFF2,TMSB10,TRAF2,WFDC2	0.63(0.09)	0.55(0.12)	0.83(0.07)	0.67(0.11)	0.74(0.12)	1(0.02)	0.04(0.02)	0.21(0.2)	0.96(0)	0.95(0.01)	0.97(0.05)	0.97(0.05)	0.99(0.03)	0.98(0.02)	1(0)	0.04(0)	0.99(0.03)	0.96(0.01)	0.78(0.06)	0.79(0.11)	0.82(0.07)	0.77(0.08)	0.83(0.1)	0.95(0.01)	0.1(0.15)	0.49(0.22)	0.96(0.01)	0.69(0.08)	0.65(0.15)	0.8(0.07)	0.69(0.1)	0.76(0.13)	1(0.01)	0.07(0.09)	0.42(0.15)	0.95(0.02)	0.87(0.05)	0.87(0.08)	0.87(0.08)	0.86(0.07)	0.9(0.06)	0.98(0.03)	0.18(0.24)	0.77(0.11)	0.95(0.02)	0.8(0.05)	0.87(0.06)	0.71(0.08)	0.78(0.06)
CLEC6A,CPE,DDAH1,FCGR3B,KLK10,MUC-16,NFKBIE,TNC	0.82(0.05)	0.8(0.14)	0.9(0.05)	0.79(0.09)	0.89(0.09)	1(0.01)	0.05(0.05)	0.66(0.14)	0.96(0.01)	0.95(0.01)	0.96(0.07)	0.96(0.07)	0.99(0.03)	0.98(0.04)	1(0)	0.04(0)	0.98(0.06)	0.96(0.01)	0.88(0.04)	0.89(0.08)	0.88(0.05)	0.86(0.05)	0.9(0.07)	0.95(0.01)	0.41(0.23)	0.78(0.11)	0.96(0.01)	0.64(0.1)	0.59(0.11)	0.81(0.11)	0.74(0.15)	0.68(0.11)	0.99(0.02)	0.07(0.05)	0.2(0.14)	0.95(0.02)	0.85(0.04)	0.86(0.09)	0.86(0.09)	0.85(0.08)	0.89(0.07)	0.97(0.03)	0.27(0.29)	0.72(0.13)	0.95(0.02)	0.78(0.06)	0.83(0.07)	0.75(0.09)	0.8(0.07)
ALDH3A1,BANK1,CA6,CDH3,CFC1,CLEC6A,DDAH1,FR-alpha,FUCA1,ICOSLG,PDGFRB,PRDX6,TRIM21	0.68(0.09)	0.62(0.18)	0.83(0.07)	0.67(0.11)	0.78(0.14)	1(0.02)	0.05(0.05)	0.4(0.18)	0.96(0.01)	0.95(0.01)	0.96(0.08)	0.96(0.08)	0.99(0.02)	0.98(0.03)	1(0)	0.04(0)	0.99(0.04)	0.96(0.01)	0.81(0.05)	0.84(0.08)	0.81(0.08)	0.77(0.09)	0.87(0.07)	0.95(0.01)	0.15(0.14)	0.66(0.1)	0.96(0.01)	0.61(0.09)	0.55(0.11)	0.78(0.1)	0.7(0.13)	0.65(0.11)	0.99(0.02)	0.06(0.03)	0.19(0.13)	0.95(0.02)	0.84(0.06)	0.83(0.11)	0.83(0.11)	0.84(0.1)	0.84(0.1)	0.97(0.03)	0.27(0.26)	0.66(0.16)	0.96(0.02)	0.75(0.05)	0.84(0.08)	0.65(0.08)	0.71(0.08)
CD209,CES1,CLEC6A,DAB2,FCGR3B,Gal-1,IL10,ITGB6,NCLN,NID2,OSMR,PARP-1,TFF2,TNC,TRIM21,WFDC2	0.6(0.11)	0.49(0.17)	0.81(0.08)	0.65(0.14)	0.67(0.16)	1(0.01)	0.05(0.02)	0.25(0.16)	0.96(0.01)	0.95(0)	1(0.01)	1(0.01)	1(0)	1(0.01)	1(0)	0.04(0)	1(0)	0.96(0.01)	0.79(0.05)	0.85(0.1)	0.78(0.07)	0.73(0.08)	0.87(0.09)	0.95(0.01)	0.12(0.14)	0.6(0.14)	0.95(0.01)	0.7(0.07)	0.65(0.12)	0.83(0.08)	0.72(0.14)	0.76(0.12)	1(0.01)	0.06(0.05)	0.37(0.16)	0.95(0.01)	0.85(0.05)	0.92(0.09)	0.92(0.09)	0.84(0.09)	0.94(0.06)	0.97(0.03)	0.18(0.19)	0.8(0.1)	0.95(0.02)	0.79(0.05)	0.88(0.06)	0.7(0.07)	0.74(0.09)
CCL16,CD4,CFC1,EIF5A,ENTPD5,IRF9,KLK13,KRT19,MET,MSMB,MUC-16,NFASC,PDP1,PON2,REG4,SPINK5,TACSTD2	0.92(0.03)	0.89(0.11)	0.97(0.03)	0.95(0.06)	0.93(0.07)	1(0.01)	0.06(0.08)	0.9(0.11)	0.96(0.01)	0.93(0.04)	0.99(0.03)	0.99(0.03)	0.97(0.06)	1(0.01)	1(0.01)	0.05(0.03)	0.95(0.13)	0.96(0.01)	0.93(0.02)	0.95(0.04)	0.96(0.04)	0.95(0.04)	0.96(0.04)	0.95(0.01)	0.71(0.24)	0.93(0.06)	0.95(0.01)	0.63(0.09)	0.59(0.13)	0.78(0.08)	0.66(0.14)	0.72(0.12)	0.99(0.02)	0.07(0.04)	0.29(0.14)	0.95(0.02)	0.86(0.05)	0.9(0.07)	0.9(0.07)	0.86(0.08)	0.92(0.06)	0.97(0.03)	0.17(0.22)	0.77(0.14)	0.95(0.02)	0.8(0.06)	0.88(0.06)	0.7(0.1)	0.75(0.08)
ACAN,ANGPTL3,CLEC6A,CLMP,FCGR3B,FOSB,GCG,GKN1,GP1BA,IL10,NID2,PARP-1,PTN,ROBO1,SEZ6L2,SKAP1,TNC,TRIM21	0.73(0.08)	0.61(0.13)	0.87(0.06)	0.75(0.1)	0.77(0.11)	1(0.01)	0.05(0.04)	0.37(0.18)	0.96(0)	0.95(0.01)	0.99(0.06)	0.99(0.06)	0.98(0.04)	0.99(0.02)	1(0.01)	0.06(0.1)	0.97(0.05)	0.96(0.01)	0.85(0.04)	0.83(0.09)	0.85(0.06)	0.83(0.07)	0.86(0.08)	0.95(0.01)	0.37(0.2)	0.67(0.12)	0.96(0.01)	0.66(0.09)	0.6(0.11)	0.8(0.09)	0.71(0.12)	0.7(0.11)	1(0.01)	0.06(0.02)	0.32(0.16)	0.95(0.01)	0.85(0.05)	0.89(0.07)	0.89(0.07)	0.86(0.07)	0.9(0.05)	0.97(0.03)	0.23(0.26)	0.75(0.12)	0.95(0.02)	0.76(0.06)	0.85(0.07)	0.69(0.07)	0.74(0.07)
CA4,CD83,CLMP,DDAH1,FCRL3,FOSB,FR-alpha,ICOSLG,IL10,MAP2K6,NCF2,PDGFRB,SEZ6L2	0.71(0.07)	0.67(0.15)	0.86(0.05)	0.71(0.08)	0.81(0.11)	1(0)	0.05(0)	0.48(0.17)	0.96(0.01)	0.95(0.01)	0.96(0.06)	0.96(0.06)	0.99(0.02)	0.98(0.03)	1(0)	0.04(0)	0.99(0.04)	0.96(0)	0.84(0.05)	0.87(0.08)	0.85(0.07)	0.83(0.08)	0.89(0.06)	0.95(0.01)	0.21(0.21)	0.71(0.13)	0.96(0.01)	0.67(0.09)	0.67(0.14)	0.77(0.09)	0.69(0.13)	0.75(0.14)	0.99(0.02)	0.07(0.06)	0.36(0.2)	0.95(0.02)	0.83(0.07)	0.88(0.08)	0.88(0.08)	0.83(0.1)	0.91(0.06)	0.97(0.03)	0.16(0.19)	0.75(0.14)	0.95(0.02)	0.77(0.06)	0.87(0.06)	0.68(0.08)	0.72(0.07)
ATP6AP2,CA3,CLEC6A,DDC,EN-RAGE,FATC1,FCGR3B,ICOSLG,ITGB6,KRT19,NID2,TFF2,TNC,TRIM21,WFDC2	0.72(0.09)	0.64(0.18)	0.86(0.07)	0.72(0.12)	0.79(0.11)	0.99(0.02)	0.05(0.06)	0.44(0.18)	0.96(0.01)	0.95(0.01)	0.98(0.06)	0.98(0.06)	1(0.01)	0.99(0.03)	1(0.01)	0.06(0.14)	0.99(0.03)	0.96(0.01)	0.83(0.04)	0.85(0.08)	0.83(0.06)	0.79(0.07)	0.87(0.08)	0.95(0.01)	0.16(0.2)	0.67(0.09)	0.96(0.01)	0.74(0.09)	0.69(0.13)	0.83(0.08)	0.76(0.11)	0.78(0.11)	1(0.02)	0.06(0.04)	0.49(0.16)	0.95(0.02)	0.88(0.04)	0.9(0.08)	0.9(0.08)	0.87(0.07)	0.93(0.07)	0.98(0.03)	0.13(0.19)	0.81(0.1)	0.95(0.02)	0.81(0.05)	0.9(0.07)	0.74(0.09)	0.77(0.08)
ATP6AP2,CES1,CRX,FBP1,FCGR3B,GCG,HGF,IL10,KRT19,LRIG1,METAP1,PARP-1,PLIN1,PREB,TFF2,TNC,TRIM21	0.7(0.09)	0.56(0.14)	0.86(0.06)	0.74(0.11)	0.72(0.12)	1(0.01)	0.05(0.03)	0.3(0.17)	0.96(0)	0.94(0.02)	0.96(0.06)	0.96(0.06)	0.97(0.05)	0.98(0.03)	1(0.01)	0.08(0.18)	0.95(0.08)	0.96(0.01)	0.82(0.05)	0.82(0.11)	0.81(0.08)	0.78(0.08)	0.84(0.1)	0.95(0.02)	0.15(0.2)	0.62(0.12)	0.96(0.01)	0.7(0.1)	0.64(0.14)	0.83(0.1)	0.72(0.13)	0.76(0.12)	0.99(0.02)	0.06(0.05)	0.39(0.2)	0.95(0.02)	0.85(0.05)	0.9(0.1)	0.9(0.1)	0.84(0.08)	0.92(0.08)	0.97(0.03)	0.2(0.25)	0.77(0.13)	0.95(0.01)	0.77(0.07)	0.87(0.07)	0.69(0.08)	0.73(0.08)
ANGPTL7,ATP6AP2,BCAM,CA6,CD59,CLEC6A,CLSTN3,ENO2,FOSB,FR-alpha,GCG,IGFBP6,IL-17C,IL10,MILR1,NCLN,TANK,TNC,TRIM21,WASF3	0.69(0.09)	0.58(0.15)	0.86(0.06)	0.73(0.12)	0.73(0.14)	1(0.01)	0.05(0.05)	0.33(0.18)	0.96(0.01)	0.95(0.01)	0.99(0.05)	0.99(0.05)	1(0.02)	0.99(0.02)	1(0)	0.04(0)	0.99(0.03)	0.96(0)	0.83(0.06)	0.8(0.08)	0.83(0.07)	0.8(0.08)	0.82(0.07)	0.95(0.01)	0.23(0.21)	0.58(0.15)	0.95(0.01)	0.67(0.08)	0.63(0.14)	0.8(0.08)	0.7(0.12)	0.73(0.13)	0.99(0.02)	0.09(0.11)	0.37(0.15)	0.95(0.02)	0.84(0.06)	0.84(0.12)	0.84(0.12)	0.81(0.1)	0.89(0.08)	0.98(0.03)	0.12(0.17)	0.72(0.12)	0.95(0.01)	0.77(0.05)	0.85(0.07)	0.7(0.09)	0.74(0.07)
ALDH3A1,CD83,DDAH1,ENPP7,FR-alpha,ICOSLG,KRT19,NCF2,NPDC1,PARP-1,PTK7,WAS	0.75(0.09)	0.71(0.18)	0.88(0.05)	0.74(0.1)	0.85(0.11)	1(0.01)	0.04(0)	0.54(0.2)	0.96(0)	0.95(0.02)	0.93(0.09)	0.93(0.09)	0.98(0.04)	0.97(0.04)	1(0)	0.04(0)	0.95(0.07)	0.96(0)	0.85(0.04)	0.86(0.08)	0.85(0.05)	0.82(0.06)	0.88(0.06)	0.95(0.01)	0.26(0.2)	0.72(0.1)	0.96(0.01)	0.77(0.08)	0.76(0.14)	0.85(0.07)	0.78(0.09)	0.83(0.1)	0.99(0.02)	0.08(0.1)	0.53(0.21)	0.95(0.02)	0.86(0.05)	0.9(0.08)	0.9(0.08)	0.86(0.08)	0.92(0.07)	0.97(0.03)	0.21(0.24)	0.78(0.13)	0.95(0.02)	0.83(0.05)	0.89(0.06)	0.78(0.07)	0.83(0.07)
ACP6,APBB1IP,ATP6AP2,BCAM,CD58,CLEC6A,CLSTN3,DDAH1,FUCA1,GCG,IGFBP6,IL10,MILR1,NFATC3,NINJ1,TANK,TFF2,TNC,ZBTB17	0.6(0.08)	0.52(0.12)	0.8(0.06)	0.61(0.12)	0.73(0.12)	1(0)	0.04(0)	0.21(0.15)	0.96(0)	0.94(0.02)	0.97(0.07)	0.97(0.07)	0.97(0.05)	0.98(0.03)	1(0)	0.04(0)	0.96(0.07)	0.96(0.01)	0.78(0.05)	0.82(0.09)	0.78(0.07)	0.73(0.08)	0.85(0.09)	0.95(0.01)	0.1(0.11)	0.56(0.13)	0.96(0.01)	0.58(0.1)	0.56(0.14)	0.75(0.08)	0.62(0.11)	0.7(0.12)	0.99(0.02)	0.05(0.02)	0.23(0.14)	0.95(0.02)	0.82(0.06)	0.81(0.11)	0.81(0.11)	0.8(0.11)	0.84(0.1)	0.97(0.03)	0.23(0.24)	0.64(0.13)	0.95(0.02)	0.71(0.06)	0.79(0.07)	0.67(0.1)	0.73(0.09)
CBL,CLEC6A,CTSZ,DDAH1,FCGR3B,GKN1,IDUA,MUC-16,NID2,SEZ6L2,SLITRK2,TACSTD2	0.83(0.06)	0.79(0.13)	0.9(0.05)	0.81(0.09)	0.88(0.08)	0.99(0.02)	0.07(0.11)	0.67(0.15)	0.96(0.01)	0.95(0.01)	0.99(0.05)	0.99(0.05)	0.98(0.04)	0.99(0.02)	1(0)	0.04(0)	0.97(0.05)	0.96(0.01)	0.89(0.04)	0.92(0.07)	0.89(0.06)	0.87(0.06)	0.93(0.06)	0.95(0.01)	0.46(0.23)	0.82(0.09)	0.96(0.01)	0.62(0.09)	0.62(0.14)	0.76(0.09)	0.64(0.12)	0.73(0.13)	0.99(0.02)	0.06(0.04)	0.3(0.15)	0.95(0.02)	0.85(0.05)	0.85(0.1)	0.85(0.1)	0.87(0.07)	0.87(0.08)	0.98(0.03)	0.23(0.26)	0.69(0.17)	0.95(0.02)	0.77(0.04)	0.83(0.06)	0.72(0.09)	0.78(0.07)
APBB1IP,ATP6AP2,CES1,CLSTN3,FCGR3B,GCG,IL10,KRT19,METAP1,NPPC,PARP-1,PLIN1,PTK7,TANK,TFF2,TNC,WASF3	0.71(0.09)	0.57(0.15)	0.87(0.07)	0.74(0.11)	0.74(0.12)	1(0.02)	0.06(0.09)	0.38(0.16)	0.96(0.01)	0.94(0.02)	0.92(0.11)	0.92(0.11)	0.97(0.06)	0.97(0.04)	1(0)	0.04(0)	0.93(0.1)	0.96(0.01)	0.84(0.05)	0.83(0.1)	0.85(0.07)	0.82(0.08)	0.86(0.09)	0.95(0.01)	0.21(0.24)	0.63(0.17)	0.96(0.01)	0.63(0.11)	0.63(0.12)	0.78(0.08)	0.65(0.14)	0.75(0.12)	1(0.01)	0.06(0.01)	0.38(0.17)	0.95(0.01)	0.82(0.06)	0.82(0.11)	0.82(0.11)	0.81(0.09)	0.86(0.08)	0.97(0.03)	0.19(0.22)	0.67(0.14)	0.95(0.02)	0.76(0.06)	0.86(0.07)	0.69(0.1)	0.72(0.09)
COMP,FCGR3B,GKN1,IL10,KRT19,MRC2,NID2,PTK7,TACSTD2,TANK,WASF3	0.72(0.07)	0.61(0.13)	0.85(0.07)	0.72(0.09)	0.77(0.1)	0.99(0.02)	0.06(0.06)	0.41(0.18)	0.96(0.01)	0.95(0.01)	0.99(0.03)	0.99(0.03)	1(0.01)	1(0.01)	1(0)	0.04(0)	1(0.01)	0.96(0.01)	0.83(0.06)	0.79(0.1)	0.83(0.07)	0.8(0.09)	0.82(0.08)	0.95(0.01)	0.16(0.21)	0.65(0.11)	0.96(0.01)	0.7(0.09)	0.71(0.12)	0.8(0.1)	0.69(0.12)	0.81(0.1)	0.99(0.02)	0.05(0.02)	0.43(0.2)	0.95(0.02)	0.85(0.05)	0.87(0.1)	0.87(0.1)	0.83(0.09)	0.89(0.08)	0.97(0.03)	0.27(0.27)	0.72(0.13)	0.95(0.01)	0.77(0.06)	0.85(0.08)	0.69(0.07)	0.73(0.07)
AMIGO2,ATP6AP2,CLEC4D,CLMP,ENPP7,FGF-23,IL10,ITGB1BP1,KLK13,SCGB3A1,SPINT2,TACSTD2,TANK,TNC	0.7(0.09)	0.61(0.14)	0.85(0.07)	0.71(0.12)	0.77(0.11)	1(0.01)	0.05(0.02)	0.4(0.17)	0.96(0)	0.95(0.01)	0.93(0.08)	0.93(0.08)	1(0.02)	0.97(0.03)	1(0.01)	0.06(0.14)	0.98(0.05)	0.96(0.01)	0.85(0.05)	0.87(0.08)	0.86(0.06)	0.83(0.08)	0.89(0.07)	0.95(0.01)	0.14(0.2)	0.73(0.12)	0.96(0.01)	0.62(0.09)	0.59(0.13)	0.74(0.09)	0.64(0.13)	0.7(0.12)	0.98(0.03)	0.07(0.06)	0.32(0.17)	0.95(0.02)	0.78(0.06)	0.8(0.13)	0.8(0.13)	0.77(0.08)	0.84(0.11)	0.97(0.03)	0.15(0.15)	0.61(0.13)	0.96(0.02)	0.71(0.07)	0.81(0.08)	0.65(0.09)	0.7(0.09)
ALDH1A1,BCAM,CA6,CALCA,CD2AP,CLEC5A,CLEC6A,CLMP,DKKL1,FUT3-FUT5,GH2,IL10,LHB,NCLN,NID2,NOS3,SEZ6L2,SKAP1,TRIM21	0.66(0.09)	0.51(0.13)	0.84(0.06)	0.71(0.11)	0.67(0.12)	1(0.01)	0.05(0.04)	0.32(0.17)	0.96(0.01)	0.95(0.01)	0.97(0.07)	0.97(0.07)	0.99(0.02)	0.98(0.03)	1(0)	0.04(0)	0.99(0.04)	0.96(0.01)	0.81(0.05)	0.81(0.11)	0.82(0.06)	0.79(0.07)	0.84(0.09)	0.95(0.02)	0.19(0.17)	0.63(0.12)	0.96(0.01)	0.65(0.08)	0.62(0.14)	0.78(0.08)	0.69(0.1)	0.72(0.11)	1(0.02)	0.06(0.02)	0.31(0.15)	0.95(0.02)	0.82(0.05)	0.84(0.11)	0.84(0.11)	0.8(0.09)	0.87(0.09)	0.96(0.03)	0.22(0.22)	0.69(0.15)	0.95(0.02)	0.77(0.06)	0.83(0.07)	0.72(0.09)	0.76(0.09)
CD58,CPXM1,ENPP7,FCGR3B,FKBP1B,LAMP3,PARP-1,PTK7,SEZ6L2,SKAP1,SPINT1,TFF2	0.71(0.09)	0.6(0.14)	0.86(0.06)	0.72(0.11)	0.78(0.11)	1(0)	0.04(0)	0.35(0.17)	0.96(0)	0.94(0.02)	0.94(0.07)	0.94(0.07)	0.96(0.05)	0.97(0.03)	1(0.01)	0.06(0.14)	0.95(0.07)	0.96(0.01)	0.82(0.04)	0.83(0.08)	0.81(0.05)	0.78(0.07)	0.86(0.07)	0.95(0.01)	0.24(0.17)	0.62(0.12)	0.95(0.01)	0.73(0.08)	0.69(0.14)	0.84(0.07)	0.74(0.11)	0.79(0.1)	1(0.02)	0.08(0.09)	0.46(0.15)	0.95(0.01)	0.87(0.04)	0.9(0.08)	0.9(0.08)	0.87(0.08)	0.92(0.07)	0.97(0.03)	0.29(0.29)	0.8(0.11)	0.95(0.02)	0.8(0.06)	0.87(0.07)	0.74(0.09)	0.78(0.07)
APBB1IP,ATP6AP2,BAMBI,BCAM,CD58,CLSTN3,EDIL3,FCGR3B,FOSB,GCG,IGFBP6,IL10,PAM,PSIP1,PVRL4,TANK,TFF2,TNC,ZBTB17	0.68(0.08)	0.61(0.13)	0.83(0.07)	0.68(0.12)	0.77(0.12)	0.99(0.02)	0.05(0.02)	0.37(0.17)	0.95(0.01)	0.94(0.03)	1(0.02)	1(0.02)	0.96(0.06)	1(0.01)	1(0.01)	0.05(0.08)	0.96(0.06)	0.96(0.01)	0.83(0.05)	0.85(0.09)	0.82(0.05)	0.78(0.06)	0.88(0.07)	0.95(0.01)	0.25(0.19)	0.66(0.13)	0.96(0.01)	0.67(0.06)	0.64(0.16)	0.81(0.08)	0.7(0.15)	0.72(0.16)	1(0)	0.06(0.01)	0.41(0.13)	0.95(0.01)	0.82(0.06)	0.82(0.1)	0.82(0.1)	0.8(0.09)	0.86(0.09)	0.98(0.03)	0.15(0.19)	0.65(0.12)	0.95(0.02)	0.74(0.05)	0.83(0.07)	0.68(0.08)	0.72(0.09)
APLP1,C1QTNF1,CLEC4D,FATC1,FCRL1,GKN1,ICOSLG,ITGA11,KRT19,LAMP3,NINJ1,SEZ6L2,WFDC2,ZBTB17	0.69(0.08)	0.57(0.16)	0.85(0.06)	0.7(0.1)	0.74(0.12)	1(0.01)	0.05(0.06)	0.41(0.15)	0.96(0)	0.95(0.01)	0.98(0.06)	0.98(0.06)	0.96(0.05)	0.99(0.03)	1(0.01)	0.06(0.11)	0.95(0.06)	0.96(0.01)	0.8(0.06)	0.84(0.11)	0.8(0.07)	0.75(0.08)	0.87(0.09)	0.95(0.01)	0.11(0.16)	0.64(0.1)	0.96(0.01)	0.76(0.07)	0.71(0.12)	0.87(0.07)	0.8(0.1)	0.78(0.11)	1(0.01)	0.06(0.04)	0.46(0.2)	0.95(0.01)	0.86(0.04)	0.89(0.09)	0.89(0.09)	0.86(0.07)	0.92(0.07)	0.98(0.03)	0.19(0.24)	0.79(0.1)	0.95(0.02)	0.82(0.05)	0.86(0.07)	0.78(0.1)	0.83(0.07)
ARHGAP1,CD4,CDHR5,CES1,CTSH,Dkk-4,FCGR3B,FXYD5,MUC-16,NFASC,PGF,PON2,REG4,TACSTD2,TNNI3	0.92(0.03)	0.84(0.09)	0.97(0.03)	0.95(0.06)	0.91(0.05)	1(0)	0.04(0)	0.8(0.17)	0.96(0.01)	0.94(0.02)	0.96(0.06)	0.96(0.06)	0.95(0.06)	0.98(0.03)	1(0.01)	0.06(0.12)	0.93(0.07)	0.96(0.01)	0.93(0.02)	0.92(0.04)	0.95(0.04)	0.95(0.05)	0.93(0.04)	0.95(0.01)	0.74(0.22)	0.87(0.09)	0.95(0.01)	0.59(0.09)	0.55(0.11)	0.76(0.09)	0.64(0.12)	0.68(0.11)	0.99(0.02)	0.06(0.03)	0.25(0.13)	0.95(0.02)	0.85(0.04)	0.85(0.08)	0.85(0.08)	0.87(0.07)	0.88(0.06)	0.98(0.03)	0.21(0.24)	0.69(0.16)	0.95(0.02)	0.76(0.07)	0.84(0.07)	0.69(0.1)	0.75(0.1)
CLMP,EDIL3,FCGR3B,FOSB,GCG,IL10,KLK10,MAD-homolog-5,METAP1,NCF2,OSMR,PARP-1,PROK1,PTK7,TANK,TNC	0.71(0.08)	0.61(0.11)	0.85(0.07)	0.72(0.11)	0.77(0.09)	0.99(0.02)	0.06(0.06)	0.42(0.15)	0.95(0.01)	0.95(0.01)	0.99(0.04)	0.99(0.04)	0.97(0.05)	0.99(0.02)	1(0)	0.04(0)	0.97(0.05)	0.96(0.01)	0.81(0.05)	0.86(0.07)	0.83(0.05)	0.79(0.06)	0.88(0.06)	0.95(0.01)	0.15(0.14)	0.67(0.12)	0.96(0.01)	0.67(0.09)	0.64(0.12)	0.79(0.08)	0.7(0.11)	0.74(0.11)	1(0.01)	0.05(0.01)	0.39(0.18)	0.95(0.02)	0.82(0.06)	0.82(0.09)	0.82(0.09)	0.81(0.09)	0.85(0.08)	0.97(0.03)	0.23(0.21)	0.66(0.13)	0.95(0.02)	0.78(0.07)	0.84(0.08)	0.72(0.1)	0.77(0.08)
ALDH3A1,CLMP,DDAH1,EN-RAGE,ENPP7,ITGB1BP1,KLK10,LTBP2,NID2,PRKAB1,PTK7,PTN,SKAP1,TFF2,TRIM21	0.73(0.08)	0.62(0.14)	0.87(0.06)	0.75(0.11)	0.77(0.11)	0.99(0.02)	0.05(0.02)	0.4(0.2)	0.96(0)	0.95(0.01)	0.95(0.07)	0.95(0.07)	0.99(0.02)	0.97(0.03)	1(0.01)	0.08(0.18)	0.98(0.06)	0.96(0.01)	0.84(0.05)	0.87(0.08)	0.85(0.07)	0.83(0.07)	0.88(0.07)	0.95(0.01)	0.24(0.19)	0.72(0.11)	0.96(0.01)	0.76(0.06)	0.7(0.11)	0.87(0.07)	0.8(0.09)	0.8(0.08)	1(0.01)	0.06(0.02)	0.48(0.17)	0.95(0.01)	0.8(0.06)	0.81(0.1)	0.81(0.1)	0.79(0.08)	0.85(0.07)	0.97(0.03)	0.11(0.1)	0.59(0.19)	0.95(0.02)	0.77(0.06)	0.88(0.06)	0.72(0.1)	0.77(0.08)
CA6,CFC1,FABP4,FUCA1,IL10,KLK13,LAMP3,NOS3,PARP-1,PCSK9,SEZ6L2,SKAP1,SPINT2,TACSTD2,TANK,WASF3,WFDC2	0.7(0.07)	0.59(0.14)	0.84(0.06)	0.7(0.11)	0.76(0.11)	1(0.01)	0.05(0.01)	0.34(0.16)	0.96(0.01)	0.95(0.01)	0.99(0.03)	0.99(0.03)	0.97(0.05)	1(0.01)	1(0.01)	0.06(0.14)	0.97(0.05)	0.96(0.01)	0.84(0.04)	0.85(0.08)	0.83(0.06)	0.8(0.07)	0.87(0.07)	0.95(0.01)	0.14(0.19)	0.66(0.1)	0.96(0.01)	0.77(0.07)	0.73(0.12)	0.86(0.07)	0.81(0.09)	0.8(0.09)	0.99(0.02)	0.06(0.03)	0.51(0.18)	0.95(0.02)	0.86(0.05)	0.93(0.08)	0.93(0.08)	0.86(0.08)	0.94(0.06)	0.97(0.03)	0.19(0.26)	0.82(0.09)	0.95(0.02)	0.82(0.05)	0.9(0.06)	0.75(0.09)	0.81(0.07)
ALDH3A1,CA4,CALR,CFC1,ENPP7,FGR,FR-alpha,FUCA1,GHRL,ICOSLG,IL10,ITGB1BP1,KLK10,MILR1,NID2,PARP-1,TRAF2	0.68(0.09)	0.6(0.14)	0.83(0.06)	0.7(0.13)	0.74(0.13)	0.99(0.02)	0.05(0.03)	0.38(0.14)	0.96(0.01)	0.95(0.01)	0.97(0.05)	0.97(0.05)	1(0)	0.99(0.02)	1(0.01)	0.08(0.19)	1(0)	0.96(0.01)	0.83(0.05)	0.86(0.08)	0.82(0.06)	0.78(0.07)	0.88(0.08)	0.95(0.01)	0.18(0.22)	0.67(0.11)	0.96(0.01)	0.64(0.1)	0.63(0.15)	0.78(0.08)	0.66(0.12)	0.73(0.13)	1(0.01)	0.06(0.01)	0.34(0.19)	0.95(0.01)	0.85(0.05)	0.85(0.09)	0.85(0.09)	0.86(0.09)	0.88(0.07)	0.97(0.03)	0.2(0.26)	0.73(0.14)	0.95(0.02)	0.8(0.05)	0.86(0.07)	0.73(0.09)	0.78(0.08)
ALDH3A1,CD4,ENPP7,FCGR3B,FR-alpha,IL10,MAD-homolog-5,METAP1,NID2,PARP-1,PTK7,PTPRS,PXN,TANK	0.65(0.07)	0.58(0.15)	0.8(0.08)	0.64(0.13)	0.74(0.14)	1(0.01)	0.06(0.05)	0.34(0.13)	0.95(0.01)	0.95(0.01)	0.97(0.06)	0.97(0.06)	1(0)	0.99(0.02)	1(0)	0.04(0)	0.99(0.03)	0.96(0.01)	0.8(0.05)	0.86(0.08)	0.8(0.07)	0.75(0.07)	0.88(0.07)	0.95(0.01)	0.21(0.13)	0.66(0.1)	0.96(0.01)	0.69(0.08)	0.62(0.12)	0.83(0.08)	0.76(0.12)	0.71(0.1)	1(0)	0.06(0.01)	0.36(0.17)	0.95(0.01)	0.85(0.05)	0.89(0.09)	0.89(0.09)	0.84(0.07)	0.92(0.06)	0.98(0.03)	0.18(0.21)	0.78(0.13)	0.95(0.02)	0.79(0.05)	0.87(0.06)	0.74(0.09)	0.79(0.08)
CA6,CD4,ENPP7,FCGR3B,FR-alpha,FUCA1,GCG,KLK10,KLK13,MAP2K6,METAP1,PARP-1,PXN,SEZ6L2	0.72(0.08)	0.65(0.15)	0.85(0.06)	0.71(0.11)	0.78(0.13)	1(0.01)	0.04(0.01)	0.47(0.16)	0.95(0)	0.95(0.01)	0.93(0.1)	0.93(0.1)	0.98(0.04)	0.97(0.04)	1(0)	0.04(0)	0.95(0.07)	0.96(0.01)	0.85(0.05)	0.88(0.08)	0.85(0.07)	0.81(0.08)	0.9(0.07)	0.95(0.01)	0.3(0.21)	0.72(0.13)	0.96(0.01)	0.64(0.08)	0.6(0.12)	0.78(0.07)	0.68(0.12)	0.7(0.12)	1(0)	0.06(0.01)	0.36(0.13)	0.94(0.01)	0.88(0.03)	0.87(0.1)	0.87(0.1)	0.87(0.07)	0.91(0.07)	0.98(0.03)	0.2(0.27)	0.81(0.1)	0.95(0.01)	0.78(0.06)	0.87(0.07)	0.7(0.08)	0.74(0.09)
CCL16,CD83,CFC1,COL4A1,FATC1,FR-alpha,ICOSLG,IL10,ITGB1BP1,KRT19,NCF2	0.78(0.07)	0.75(0.18)	0.87(0.06)	0.73(0.11)	0.86(0.12)	0.99(0.02)	0.06(0.08)	0.59(0.13)	0.96(0.01)	0.95(0.01)	0.95(0.09)	0.95(0.09)	0.98(0.04)	0.98(0.04)	1(0)	0.04(0)	0.96(0.08)	0.96(0)	0.85(0.05)	0.9(0.11)	0.85(0.06)	0.81(0.08)	0.91(0.1)	0.95(0.01)	0.27(0.24)	0.75(0.1)	0.96(0.01)	0.61(0.09)	0.58(0.14)	0.76(0.08)	0.63(0.12)	0.7(0.13)	1(0.02)	0.06(0.03)	0.31(0.14)	0.95(0.02)	0.83(0.05)	0.84(0.09)	0.84(0.09)	0.84(0.07)	0.86(0.09)	0.97(0.03)	0.2(0.21)	0.7(0.12)	0.95(0.02)	0.75(0.06)	0.83(0.07)	0.69(0.09)	0.72(0.08)
ACP6,ANGPTL7,C1QTNF1,CA6,CFC1,CLEC4D,CLSTN3,GCG,IL10,IQGAP2,METAP1,PSIP1,RARRES1,SEZ6L2,SKAP1,TANK,TCN2,TSHB	0.68(0.09)	0.59(0.15)	0.85(0.07)	0.7(0.13)	0.76(0.13)	1(0.01)	0.05(0.03)	0.28(0.18)	0.96(0.01)	0.95(0.01)	0.96(0.05)	0.96(0.05)	1(0.02)	0.98(0.02)	1(0)	0.04(0)	0.99(0.03)	0.96(0)	0.82(0.05)	0.82(0.09)	0.84(0.06)	0.8(0.09)	0.86(0.07)	0.95(0.01)	0.25(0.22)	0.61(0.15)	0.96(0.01)	0.65(0.08)	0.64(0.13)	0.78(0.1)	0.66(0.14)	0.75(0.11)	0.98(0.03)	0.04(0.02)	0.32(0.15)	0.95(0.02)	0.84(0.05)	0.89(0.09)	0.89(0.09)	0.86(0.08)	0.92(0.06)	0.98(0.03)	0.12(0.15)	0.76(0.18)	0.95(0.02)	0.75(0.06)	0.85(0.08)	0.67(0.09)	0.71(0.08)
ANGPTL7,ATP6AP2,CFC1,CLEC6A,COL4A1,ENPP7,FR-alpha,GCG,ICOSLG,ITGB1BP1,MAD-homolog-5,PARP-1,SKAP1,TANK	0.71(0.11)	0.6(0.17)	0.85(0.09)	0.7(0.15)	0.79(0.11)	1(0.01)	0.04(0.01)	0.45(0.19)	0.96(0.01)	0.95(0.01)	0.99(0.04)	0.99(0.04)	1(0.01)	0.99(0.02)	1(0)	0.04(0)	0.99(0.04)	0.95(0.01)	0.84(0.04)	0.88(0.09)	0.85(0.06)	0.81(0.07)	0.9(0.07)	0.95(0.01)	0.17(0.17)	0.72(0.11)	0.96(0.01)	0.6(0.09)	0.56(0.11)	0.77(0.1)	0.69(0.14)	0.65(0.14)	1(0.02)	0.05(0.01)	0.27(0.16)	0.95(0.01)	0.86(0.06)	0.85(0.1)	0.85(0.1)	0.86(0.09)	0.88(0.08)	0.97(0.03)	0.17(0.27)	0.73(0.18)	0.95(0.02)	0.75(0.07)	0.82(0.08)	0.68(0.1)	0.74(0.09)
ANGPTL7,BCAM,BIRC2,CA6,CFC1,DDAH1,DEFA1,ENPP7,FCGR3B,FUCA1,GCG,METAP1,NID2,PLTP,RCOR1,SEZ6L2,SKAP1,TRIM21	0.63(0.1)	0.55(0.14)	0.81(0.07)	0.65(0.14)	0.73(0.14)	1(0)	0.04(0)	0.32(0.14)	0.95(0.01)	0.94(0.01)	0.97(0.06)	0.97(0.06)	0.96(0.05)	0.98(0.03)	1(0.01)	0.08(0.15)	0.95(0.06)	0.96(0.01)	0.8(0.06)	0.84(0.08)	0.8(0.07)	0.77(0.09)	0.85(0.08)	0.95(0.01)	0.15(0.17)	0.59(0.16)	0.95(0.01)	0.67(0.09)	0.67(0.15)	0.79(0.08)	0.67(0.11)	0.78(0.11)	0.99(0.02)	0.05(0.02)	0.41(0.17)	0.95(0.02)	0.83(0.06)	0.86(0.1)	0.86(0.1)	0.81(0.1)	0.89(0.08)	0.97(0.03)	0.24(0.26)	0.71(0.16)	0.95(0.02)	0.76(0.06)	0.87(0.08)	0.71(0.1)	0.75(0.09)
BCAM,CA6,CEACAM1,CFC1,DDAH1,ENTPD2,FR-alpha,FUCA1,IGFBP6,IL-17C,PDGFC,PDP1,PSMA1,ST3GAL1,TNC,TRIM21	0.69(0.09)	0.58(0.15)	0.85(0.06)	0.73(0.11)	0.73(0.12)	1(0.01)	0.06(0.07)	0.37(0.16)	0.96(0.01)	0.95(0.01)	0.98(0.05)	0.98(0.05)	0.98(0.05)	0.99(0.02)	1(0.01)	0.08(0.19)	0.97(0.05)	0.96(0.01)	0.84(0.05)	0.83(0.08)	0.83(0.06)	0.81(0.07)	0.85(0.07)	0.95(0.01)	0.14(0.18)	0.66(0.12)	0.96(0.01)	0.66(0.09)	0.59(0.12)	0.78(0.08)	0.68(0.13)	0.71(0.12)	1(0.01)	0.07(0.09)	0.34(0.14)	0.95(0.02)	0.82(0.05)	0.85(0.09)	0.85(0.09)	0.81(0.08)	0.88(0.08)	0.98(0.03)	0.19(0.2)	0.7(0.14)	0.95(0.02)	0.76(0.06)	0.83(0.08)	0.67(0.07)	0.72(0.06)
ANGPTL7,CLEC6A,DCBLD2,FCGR3B,GHRL,GKN1,ICOSLG,IL10,ITGB6,MILR1,NFKBIE,NID2,PARP-1,PLTP,ROBO1,TNC,TRIM21,WFDC2	0.62(0.1)	0.55(0.17)	0.81(0.08)	0.66(0.14)	0.68(0.18)	0.99(0.02)	0.05(0.03)	0.26(0.15)	0.95(0)	0.96(0)	0.99(0.04)	0.99(0.04)	1(0.01)	0.99(0.02)	1(0)	0.04(0)	1(0.02)	0.96(0)	0.79(0.04)	0.82(0.11)	0.78(0.06)	0.73(0.07)	0.85(0.1)	0.95(0.01)	0.11(0.15)	0.63(0.09)	0.96(0.01)	0.73(0.09)	0.68(0.13)	0.83(0.08)	0.77(0.1)	0.75(0.1)	0.99(0.02)	0.08(0.08)	0.41(0.17)	0.95(0.02)	0.85(0.07)	0.89(0.1)	0.89(0.1)	0.84(0.1)	0.92(0.08)	0.98(0.03)	0.19(0.22)	0.78(0.14)	0.95(0.01)	0.78(0.05)	0.85(0.07)	0.71(0.1)	0.76(0.08)
ANGPTL1,ANGPTL7,CA6,CD83,COL18A1,FATC1,GKN1,KRT19,NPTXR,NTF4,SLITRK2,TACSTD2,TGFBR3,TSHB	0.74(0.08)	0.66(0.17)	0.86(0.06)	0.74(0.1)	0.8(0.13)	1(0.01)	0.05(0.01)	0.53(0.15)	0.96(0.01)	0.95(0.01)	0.96(0.06)	0.96(0.06)	0.98(0.04)	0.98(0.03)	1(0.02)	0.1(0.22)	0.96(0.07)	0.96(0.01)	0.84(0.05)	0.87(0.09)	0.83(0.06)	0.81(0.07)	0.89(0.07)	0.95(0.01)	0.16(0.18)	0.72(0.09)	0.96(0.01)	0.57(0.08)	0.55(0.11)	0.76(0.09)	0.61(0.12)	0.7(0.12)	1(0.02)	0.05(0.01)	0.19(0.15)	0.95(0.01)	0.8(0.06)	0.84(0.1)	0.84(0.1)	0.77(0.09)	0.88(0.08)	0.97(0.03)	0.18(0.17)	0.65(0.13)	0.95(0.02)	0.71(0.07)	0.82(0.07)	0.62(0.08)	0.66(0.08)
BCAM,C1QTNF1,CDH3,CLEC6A,DDAH1,ICOSLG,MSMB,MUC-16,PLA2G4A,SEZ6L2	0.83(0.07)	0.73(0.16)	0.92(0.05)	0.84(0.09)	0.85(0.1)	1(0.01)	0.04(0)	0.64(0.18)	0.96(0.01)	0.95(0.01)	0.94(0.1)	0.94(0.1)	0.98(0.04)	0.98(0.04)	1(0)	0.05(0)	0.96(0.06)	0.95(0)	0.88(0.04)	0.89(0.07)	0.88(0.06)	0.86(0.06)	0.9(0.06)	0.95(0.01)	0.4(0.23)	0.76(0.1)	0.96(0.01)	0.61(0.1)	0.61(0.16)	0.76(0.09)	0.63(0.15)	0.73(0.14)	0.99(0.02)	0.06(0.04)	0.3(0.16)	0.95(0.02)	0.87(0.04)	0.87(0.08)	0.87(0.08)	0.89(0.09)	0.9(0.06)	0.98(0.03)	0.19(0.28)	0.78(0.13)	0.95(0.02)	0.75(0.06)	0.83(0.08)	0.69(0.07)	0.75(0.07)
CA6,ENPP7,FABP4,FCGR3B,HS6ST1,IL10,KRT19,NID2,TACSTD2,TDRKH,TFF2,TGFBR3,TNC,TRIM21	0.7(0.09)	0.58(0.15)	0.85(0.07)	0.72(0.11)	0.76(0.11)	1(0.02)	0.05(0.03)	0.37(0.18)	0.96(0.01)	0.95(0.01)	0.93(0.08)	0.93(0.08)	0.99(0.03)	0.97(0.04)	1(0)	0.04(0)	0.96(0.07)	0.96(0.01)	0.83(0.05)	0.86(0.08)	0.8(0.08)	0.78(0.08)	0.87(0.08)	0.95(0.01)	0.15(0.18)	0.68(0.08)	0.96(0.01)	0.69(0.09)	0.66(0.11)	0.8(0.07)	0.71(0.12)	0.76(0.12)	0.99(0.02)	0.06(0.03)	0.34(0.2)	0.95(0.02)	0.82(0.05)	0.88(0.09)	0.88(0.09)	0.83(0.08)	0.9(0.07)	0.97(0.03)	0.14(0.14)	0.72(0.14)	0.95(0.02)	0.76(0.06)	0.85(0.08)	0.71(0.09)	0.76(0.08)
AMIGO2,CLEC6A,EN-RAGE,ENPP7,FCGR3B,GKN1,IL10,KRT19,LILRB5,NID2,PDCD1,SEZ6L2,TACSTD2,TANK,WASF3	0.73(0.09)	0.63(0.15)	0.87(0.07)	0.74(0.11)	0.79(0.11)	1(0)	0.04(0)	0.46(0.16)	0.95(0.01)	0.95(0.01)	0.98(0.05)	0.98(0.05)	1(0)	0.99(0.02)	1(0.01)	0.06(0.14)	1(0.02)	0.96(0.01)	0.83(0.05)	0.84(0.08)	0.82(0.06)	0.78(0.07)	0.87(0.07)	0.95(0.01)	0.19(0.19)	0.67(0.1)	0.96(0.01)	0.67(0.08)	0.66(0.15)	0.79(0.08)	0.65(0.12)	0.79(0.11)	0.99(0.02)	0.05(0.02)	0.39(0.17)	0.95(0.02)	0.84(0.06)	0.85(0.09)	0.85(0.09)	0.84(0.1)	0.88(0.06)	0.97(0.03)	0.27(0.26)	0.7(0.15)	0.95(0.02)	0.79(0.05)	0.88(0.06)	0.73(0.08)	0.79(0.07)
ATP6AP2,BIRC2,CA6,CES1,CLSTN3,CRX,FCGR3B,FOSB,GCG,HCLS1,HGF,IL10,KRT19,METAP1,PARP-1,PLIN1,TFF2,TNC	0.7(0.08)	0.58(0.12)	0.84(0.07)	0.71(0.11)	0.76(0.1)	0.99(0.02)	0.04(0.01)	0.32(0.16)	0.95(0.01)	0.95(0.01)	0.96(0.07)	0.96(0.07)	0.99(0.03)	0.98(0.03)	1(0.01)	0.08(0.17)	0.97(0.05)	0.96(0.01)	0.82(0.05)	0.81(0.09)	0.82(0.06)	0.8(0.07)	0.84(0.08)	0.95(0.01)	0.14(0.19)	0.59(0.13)	0.96(0.01)	0.62(0.1)	0.59(0.16)	0.76(0.1)	0.65(0.13)	0.7(0.13)	0.99(0.03)	0.06(0.07)	0.33(0.16)	0.95(0.02)	0.83(0.05)	0.86(0.11)	0.86(0.11)	0.83(0.06)	0.89(0.08)	0.98(0.03)	0.18(0.19)	0.71(0.14)	0.95(0.02)	0.76(0.06)	0.84(0.07)	0.69(0.09)	0.73(0.09)
ACAN,AMN,CD209,CDH3,CLMP,FBP1,FCGR3B,GCG,IL10,IQGAP2,LHB,PLTP,PTK7,SPINT2,TFF2,TRIM21	0.69(0.07)	0.53(0.13)	0.85(0.07)	0.72(0.11)	0.7(0.11)	1(0.01)	0.05(0.01)	0.26(0.15)	0.96(0.01)	0.95(0.01)	0.94(0.1)	0.94(0.1)	0.98(0.04)	0.97(0.04)	1(0)	0.04(0)	0.96(0.06)	0.96(0.01)	0.8(0.05)	0.77(0.09)	0.81(0.07)	0.77(0.09)	0.8(0.09)	0.95(0.01)	0.17(0.18)	0.55(0.11)	0.96(0.01)	0.66(0.09)	0.62(0.15)	0.79(0.08)	0.68(0.12)	0.74(0.13)	1(0.02)	0.05(0.01)	0.32(0.18)	0.95(0.01)	0.81(0.06)	0.82(0.12)	0.82(0.12)	0.78(0.09)	0.86(0.1)	0.98(0.03)	0.16(0.18)	0.67(0.14)	0.95(0.02)	0.76(0.07)	0.84(0.07)	0.67(0.09)	0.73(0.08)
CLEC6A,DDAH1,DEFA1,FCGR3B,Gal-1,IL10,SPINT2,TFF2,TRAF2,WFDC2	0.67(0.08)	0.51(0.12)	0.85(0.08)	0.71(0.13)	0.7(0.11)	1(0.01)	0.04(0.01)	0.26(0.15)	0.96(0)	0.95(0.01)	0.96(0.1)	0.96(0.1)	0.99(0.03)	0.98(0.03)	1(0.01)	0.08(0.19)	0.97(0.06)	0.96(0.01)	0.8(0.05)	0.8(0.09)	0.79(0.07)	0.76(0.08)	0.83(0.09)	0.95(0.01)	0.11(0.16)	0.6(0.1)	0.96(0.01)	0.68(0.07)	0.67(0.15)	0.81(0.07)	0.71(0.12)	0.77(0.12)	0.99(0.02)	0.06(0.06)	0.42(0.14)	0.95(0.02)	0.86(0.05)	0.91(0.09)	0.91(0.09)	0.84(0.09)	0.93(0.07)	0.98(0.03)	0.21(0.22)	0.8(0.11)	0.95(0.02)	0.79(0.05)	0.86(0.08)	0.7(0.08)	0.74(0.08)
ANGPTL7,BCAM,CD4,CPXM1,CRX,FGR,GHRL,GKN1,IL-17C,LHB,MILR1,NCLN,NPPC,NPTXR,PAG1,PARP-1,SPINK5,ST3GAL1,TRIM21,WASF3	0.59(0.08)	0.5(0.14)	0.8(0.09)	0.65(0.14)	0.67(0.12)	1(0.01)	0.05(0.01)	0.19(0.13)	0.96(0.01)	0.95(0.01)	0.97(0.06)	0.97(0.06)	1(0.02)	0.99(0.03)	1(0.01)	0.06(0.13)	0.99(0.03)	0.96(0.01)	0.77(0.07)	0.79(0.1)	0.77(0.08)	0.73(0.09)	0.82(0.08)	0.95(0.01)	0.11(0.13)	0.52(0.15)	0.96(0.01)	0.75(0.07)	0.67(0.12)	0.84(0.08)	0.78(0.12)	0.74(0.1)	1(0.02)	0.06(0.07)	0.41(0.19)	0.95(0.02)	0.8(0.07)	0.81(0.14)	0.81(0.14)	0.8(0.09)	0.86(0.09)	0.97(0.03)	0.12(0.16)	0.64(0.14)	0.95(0.02)	0.8(0.05)	0.86(0.07)	0.72(0.09)	0.77(0.08)
ANGPTL4,CA6,CFC1,CLEC6A,DDAH1,FATC1,FCGR3B,FR-alpha,FUCA1,Gal-1,IL-17C,ITGB1BP1,NID2,PSIP1,PXN,ST3GAL1,TRIM21	0.72(0.07)	0.63(0.15)	0.86(0.06)	0.71(0.1)	0.8(0.09)	1(0.01)	0.05(0.01)	0.47(0.17)	0.96(0.01)	0.95(0.01)	0.96(0.07)	0.96(0.07)	1(0.01)	0.98(0.03)	1(0)	0.04(0)	0.98(0.05)	0.96(0.01)	0.84(0.05)	0.87(0.08)	0.85(0.06)	0.81(0.08)	0.89(0.06)	0.95(0.01)	0.16(0.19)	0.71(0.12)	0.95(0.01)	0.69(0.08)	0.64(0.13)	0.83(0.08)	0.75(0.12)	0.74(0.11)	1(0.01)	0.06(0.05)	0.3(0.2)	0.95(0.01)	0.84(0.05)	0.87(0.08)	0.87(0.08)	0.84(0.07)	0.89(0.07)	0.96(0.03)	0.31(0.28)	0.73(0.18)	0.95(0.02)	0.79(0.06)	0.86(0.07)	0.72(0.08)	0.78(0.07)
CA3,CLMP,GHRL,KLK10,KLK13,NCF2,PROK1,PSIP1,PTK7,SIGLEC10,SIT1,WAS,WFDC2,vWF	0.75(0.07)	0.64(0.14)	0.87(0.06)	0.74(0.11)	0.8(0.09)	1(0.01)	0.05(0.04)	0.47(0.15)	0.96(0)	0.95(0.01)	0.97(0.05)	0.97(0.05)	0.99(0.02)	0.99(0.02)	1(0.01)	0.06(0.13)	0.99(0.03)	0.96(0.01)	0.85(0.05)	0.89(0.09)	0.86(0.05)	0.82(0.07)	0.91(0.07)	0.95(0.01)	0.18(0.19)	0.75(0.1)	0.96(0.01)	0.76(0.08)	0.72(0.14)	0.84(0.1)	0.78(0.1)	0.79(0.1)	0.99(0.02)	0.09(0.11)	0.45(0.18)	0.95(0.02)	0.85(0.04)	0.9(0.1)	0.9(0.1)	0.84(0.07)	0.93(0.07)	0.98(0.03)	0.18(0.21)	0.76(0.13)	0.95(0.02)	0.8(0.04)	0.86(0.06)	0.73(0.1)	0.78(0.09)
BCAM,CFC1,CLEC6A,DDAH1,EN-RAGE,ENPP7,FATC1,FCGR3B,GKN1,ICOSLG,ITGA11,ITGB1BP1,NID2,PLTP,SEZ6L2,SPINK5,TRIM21,WFDC2	0.68(0.09)	0.65(0.17)	0.83(0.06)	0.68(0.1)	0.8(0.13)	1(0.01)	0.05(0.01)	0.42(0.18)	0.95(0)	0.95(0.01)	0.97(0.07)	0.97(0.07)	0.99(0.03)	0.99(0.03)	1(0)	0.04(0)	0.98(0.05)	0.96(0.01)	0.82(0.05)	0.86(0.09)	0.81(0.06)	0.78(0.07)	0.88(0.08)	0.95(0.01)	0.11(0.16)	0.66(0.12)	0.96(0.01)	0.76(0.07)	0.75(0.17)	0.85(0.08)	0.75(0.11)	0.84(0.12)	1(0.02)	0.07(0.08)	0.49(0.2)	0.95(0.01)	0.85(0.05)	0.92(0.1)	0.92(0.1)	0.83(0.08)	0.94(0.07)	0.97(0.03)	0.22(0.24)	0.79(0.09)	0.95(0.02)	0.81(0.05)	0.91(0.06)	0.74(0.08)	0.77(0.08)
APP,CDH3,CLMP,DDAH1,ENTPD2,FBP1,FCGR3B,FUCA1,IL10,KLK10,PRKRA,PTK7,TFF2,TNC,TRIM21,WASF3	0.65(0.08)	0.53(0.1)	0.81(0.07)	0.67(0.11)	0.7(0.11)	1(0.02)	0.05(0.02)	0.28(0.14)	0.96(0.01)	0.96(0)	0.99(0.03)	0.99(0.03)	1(0)	0.99(0.01)	1(0)	0.04(0)	1(0)	0.96(0.01)	0.81(0.05)	0.81(0.09)	0.82(0.06)	0.8(0.06)	0.83(0.08)	0.95(0.02)	0.14(0.13)	0.63(0.12)	0.96(0.01)	0.66(0.09)	0.59(0.12)	0.81(0.09)	0.76(0.11)	0.67(0.11)	1(0.01)	0.06(0.03)	0.26(0.16)	0.94(0.01)	0.79(0.06)	0.79(0.1)	0.79(0.1)	0.78(0.1)	0.83(0.08)	0.98(0.03)	0.18(0.21)	0.58(0.15)	0.95(0.02)	0.74(0.05)	0.8(0.08)	0.68(0.08)	0.74(0.07)
CDH3,CFC1,CLEC6A,DDAH1,FGF2,FR-alpha,FUCA1,ICOSLG,IL10,ITGB1BP1,LTA4H,NID2,PADI2,PDGFRB,TANK,TNC	0.67(0.1)	0.59(0.14)	0.83(0.08)	0.67(0.14)	0.76(0.13)	1(0.01)	0.05(0.03)	0.36(0.15)	0.96(0)	0.95(0.01)	0.99(0.04)	0.99(0.04)	1(0.02)	0.99(0.02)	1(0.01)	0.08(0.19)	1(0.02)	0.96(0.01)	0.81(0.04)	0.84(0.08)	0.8(0.05)	0.76(0.07)	0.87(0.07)	0.95(0.01)	0.11(0.14)	0.64(0.1)	0.96(0.01)	0.64(0.1)	0.59(0.14)	0.79(0.08)	0.64(0.13)	0.73(0.14)	1(0)	0.05(0.01)	0.35(0.15)	0.95(0.01)	0.79(0.08)	0.8(0.14)	0.8(0.14)	0.77(0.1)	0.85(0.1)	0.97(0.03)	0.2(0.21)	0.61(0.16)	0.95(0.02)	0.72(0.07)	0.81(0.08)	0.65(0.1)	0.73(0.08)
ANGPTL7,BCAM,CD99L2,CLEC6A,Dkk-4,ENTPD2,FCGR3B,FOSB,FR-alpha,FUCA1,ICOSLG,ITGB1BP1,NID2,PSIP1,ST3GAL1,SULT2A1,TANK,TNC,TRIM21	0.69(0.07)	0.59(0.17)	0.84(0.08)	0.68(0.13)	0.76(0.13)	0.99(0.02)	0.06(0.08)	0.39(0.17)	0.96(0.01)	0.96(0.01)	1(0.02)	1(0.02)	1(0)	1(0.01)	1(0.01)	0.06(0.14)	1(0)	0.96(0.01)	0.82(0.05)	0.84(0.09)	0.82(0.07)	0.77(0.09)	0.87(0.08)	0.95(0.01)	0.11(0.14)	0.67(0.1)	0.96(0.01)	0.67(0.1)	0.64(0.15)	0.79(0.08)	0.71(0.1)	0.73(0.13)	0.99(0.02)	0.07(0.06)	0.33(0.2)	0.95(0.02)	0.84(0.06)	0.85(0.09)	0.85(0.09)	0.85(0.09)	0.88(0.08)	0.97(0.03)	0.25(0.27)	0.68(0.17)	0.95(0.01)	0.76(0.06)	0.86(0.07)	0.7(0.1)	0.75(0.09)
ATP6AP2,CES1,CRX,FCGR3B,GCG,HCLS1,IL10,KRT19,LCN2,METAP1,NCR1,PARP-1,PLIN1,TFF2,TNC	0.68(0.09)	0.58(0.14)	0.85(0.07)	0.71(0.13)	0.74(0.11)	0.99(0.02)	0.06(0.07)	0.32(0.15)	0.95(0.01)	0.95(0.01)	0.95(0.09)	0.95(0.09)	0.98(0.05)	0.98(0.04)	1(0.01)	0.06(0.14)	0.96(0.06)	0.96(0.01)	0.81(0.05)	0.83(0.08)	0.8(0.06)	0.78(0.07)	0.85(0.08)	0.95(0.01)	0.12(0.14)	0.6(0.14)	0.95(0.01)	0.67(0.09)	0.63(0.13)	0.79(0.08)	0.69(0.11)	0.74(0.12)	0.99(0.02)	0.05(0.01)	0.4(0.14)	0.95(0.02)	0.82(0.06)	0.86(0.12)	0.86(0.12)	0.8(0.09)	0.89(0.09)	0.98(0.03)	0.14(0.19)	0.68(0.17)	0.95(0.02)	0.74(0.06)	0.84(0.06)	0.67(0.08)	0.73(0.08)
ATP6AP2,CES1,CRX,FCGR3B,GCG,IL-17C,IL10,NCLN,PARP-1,PLIN1,TANK,TFF2,TNC,TRIM21	0.65(0.09)	0.56(0.16)	0.83(0.07)	0.69(0.12)	0.72(0.14)	0.99(0.02)	0.05(0.04)	0.26(0.17)	0.96(0.01)	0.95(0.01)	0.95(0.08)	0.95(0.08)	0.98(0.04)	0.98(0.04)	1(0.01)	0.08(0.19)	0.96(0.06)	0.96(0.01)	0.79(0.06)	0.81(0.08)	0.81(0.07)	0.76(0.09)	0.85(0.06)	0.95(0.01)	0.13(0.17)	0.55(0.18)	0.96(0.01)	0.7(0.08)	0.63(0.12)	0.83(0.08)	0.76(0.11)	0.71(0.1)	0.99(0.02)	0.07(0.04)	0.35(0.15)	0.95(0.02)	0.82(0.06)	0.83(0.11)	0.83(0.11)	0.79(0.1)	0.86(0.09)	0.97(0.03)	0.24(0.27)	0.64(0.17)	0.95(0.02)	0.77(0.05)	0.84(0.07)	0.7(0.1)	0.75(0.1)
ALDH3A1,CA3,CA4,CFC1,CLMP,ENPP7,FBP1,FR-alpha,GCG,HS3ST3B1,ICOSLG,IRAK1,PTK7,SEZ6L2	0.76(0.08)	0.7(0.14)	0.88(0.07)	0.77(0.11)	0.83(0.09)	0.99(0.02)	0.05(0.03)	0.48(0.21)	0.95(0)	0.95(0.01)	0.93(0.08)	0.93(0.08)	0.99(0.03)	0.97(0.03)	1(0.01)	0.06(0.14)	0.96(0.07)	0.96(0.01)	0.87(0.04)	0.86(0.07)	0.88(0.07)	0.86(0.07)	0.87(0.06)	0.95(0.01)	0.27(0.26)	0.72(0.13)	0.96(0.01)	0.67(0.09)	0.67(0.15)	0.78(0.08)	0.68(0.11)	0.76(0.13)	0.99(0.02)	0.06(0.02)	0.37(0.19)	0.95(0.02)	0.85(0.05)	0.88(0.08)	0.88(0.08)	0.87(0.06)	0.91(0.06)	0.98(0.03)	0.14(0.17)	0.78(0.11)	0.95(0.02)	0.8(0.05)	0.87(0.08)	0.69(0.09)	0.74(0.07)
ANGPTL3,CA4,CDSN,CLMP,DCTN1,FCGR3B,GCG,GKN1,IL10,IL6,IQGAP2,KLK13,PARP-1,SEZ6L2,SKAP1	0.71(0.08)	0.61(0.14)	0.85(0.06)	0.73(0.13)	0.75(0.1)	0.99(0.02)	0.06(0.05)	0.38(0.17)	0.96(0.01)	0.95(0.01)	0.98(0.05)	0.98(0.05)	1(0.02)	0.99(0.02)	1(0.01)	0.06(0.12)	0.99(0.03)	0.96(0.01)	0.84(0.04)	0.84(0.07)	0.85(0.06)	0.82(0.07)	0.86(0.07)	0.95(0.01)	0.24(0.19)	0.68(0.1)	0.96(0.01)	0.62(0.1)	0.6(0.14)	0.76(0.08)	0.65(0.14)	0.71(0.13)	0.99(0.02)	0.06(0.01)	0.3(0.17)	0.95(0.01)	0.87(0.04)	0.87(0.1)	0.87(0.1)	0.89(0.07)	0.9(0.08)	0.98(0.03)	0.22(0.27)	0.78(0.15)	0.95(0.01)	0.75(0.07)	0.86(0.09)	0.66(0.1)	0.71(0.09)
BTN3A2,CA3,CD2AP,CLEC6A,EN-RAGE,FCGR3B,FR-alpha,GALNT2,ICOSLG,ITGB1BP1,KLK10,NID2,PDGFC,PRDX6,TIE1,TNC,TRIM21	0.73(0.1)	0.65(0.16)	0.85(0.08)	0.71(0.11)	0.8(0.12)	1(0.01)	0.04(0.01)	0.46(0.18)	0.96(0.01)	0.95(0)	0.98(0.05)	0.98(0.05)	1(0)	0.99(0.03)	1(0)	0.05(0)	0.99(0.03)	0.96(0.01)	0.83(0.05)	0.86(0.08)	0.83(0.06)	0.78(0.08)	0.89(0.06)	0.95(0.01)	0.09(0.14)	0.68(0.12)	0.96(0.01)	0.67(0.1)	0.65(0.14)	0.8(0.09)	0.7(0.1)	0.76(0.12)	0.99(0.02)	0.07(0.07)	0.34(0.21)	0.95(0.02)	0.85(0.06)	0.8(0.12)	0.8(0.12)	0.86(0.08)	0.84(0.1)	0.97(0.03)	0.29(0.28)	0.67(0.17)	0.95(0.02)	0.76(0.06)	0.83(0.07)	0.73(0.1)	0.78(0.09)
APBB1IP,C1QTNF1,CA6,CD83,DDAH1,GCG,GH2,IL10,MEGF9,MFAP5,PDCD1,SPINT1,TSHB,USP8,ZBTB17	0.7(0.06)	0.57(0.14)	0.86(0.06)	0.75(0.09)	0.72(0.11)	0.99(0.02)	0.05(0.03)	0.33(0.16)	0.96(0.01)	0.95(0.01)	0.96(0.1)	0.96(0.1)	0.98(0.04)	0.98(0.04)	1(0)	0.04(0)	0.97(0.06)	0.96(0.01)	0.82(0.05)	0.82(0.08)	0.83(0.05)	0.79(0.08)	0.85(0.07)	0.95(0.01)	0.24(0.21)	0.65(0.11)	0.96(0.01)	0.67(0.09)	0.65(0.13)	0.77(0.1)	0.68(0.12)	0.74(0.12)	0.99(0.02)	0.08(0.08)	0.39(0.14)	0.95(0.02)	0.84(0.05)	0.87(0.1)	0.87(0.1)	0.83(0.09)	0.9(0.08)	0.96(0.03)	0.19(0.21)	0.74(0.13)	0.95(0.02)	0.75(0.07)	0.82(0.1)	0.67(0.1)	0.7(0.11)
CA4,CD83,CLEC5A,CLEC6A,CLSTN3,FATC1,IL10,ITGB1BP1,MRC2,NID2,PROK1,PTK7,SEZ6L2,SSC4D,TNC,WFDC2	0.64(0.09)	0.56(0.12)	0.81(0.07)	0.65(0.13)	0.73(0.12)	1(0.01)	0.05(0.01)	0.31(0.16)	0.96(0.01)	0.95(0.01)	0.94(0.08)	0.94(0.08)	0.98(0.05)	0.97(0.04)	1(0.01)	0.08(0.17)	0.95(0.07)	0.96(0.01)	0.8(0.06)	0.82(0.09)	0.81(0.08)	0.78(0.09)	0.84(0.08)	0.95(0.01)	0.07(0.12)	0.62(0.13)	0.96(0.01)	0.69(0.09)	0.67(0.13)	0.8(0.09)	0.71(0.13)	0.76(0.11)	0.99(0.02)	0.09(0.13)	0.39(0.2)	0.95(0.02)	0.85(0.05)	0.9(0.12)	0.9(0.12)	0.82(0.07)	0.93(0.09)	0.97(0.03)	0.23(0.23)	0.77(0.12)	0.95(0.02)	0.76(0.05)	0.85(0.07)	0.67(0.09)	0.72(0.08)
C1QTNF1,CA6,CD2AP,CLEC4D,DDAH1,GKN1,IL10,KLK10,KLK13,LAT2,LY75,NINJ1,PRDX6,SEZ6L2,SKAP1,SPINT2,ZBTB17	0.65(0.07)	0.55(0.16)	0.82(0.07)	0.67(0.11)	0.72(0.13)	0.99(0.02)	0.05(0.03)	0.35(0.15)	0.96(0.01)	0.95(0.01)	0.98(0.08)	0.98(0.08)	0.98(0.04)	0.99(0.03)	1(0.01)	0.06(0.14)	0.97(0.05)	0.96(0.01)	0.78(0.06)	0.85(0.12)	0.79(0.06)	0.74(0.09)	0.88(0.09)	0.95(0.01)	0.09(0.08)	0.64(0.12)	0.96(0.01)	0.66(0.09)	0.61(0.13)	0.79(0.07)	0.7(0.11)	0.72(0.12)	0.99(0.02)	0.07(0.08)	0.33(0.18)	0.95(0.02)	0.84(0.06)	0.87(0.09)	0.87(0.09)	0.83(0.07)	0.89(0.07)	0.97(0.03)	0.24(0.23)	0.69(0.17)	0.95(0.02)	0.76(0.05)	0.85(0.07)	0.69(0.08)	0.73(0.08)
BCAM,CDSN,CLEC5A,CLMP,CTSZ,DDAH1,ENPP7,FCGR3B,FUCA1,IL10,NCF2,PLTP,PTK7,SDC4,TANK,TFF2,TNXB,WASF3	0.66(0.1)	0.59(0.13)	0.81(0.09)	0.67(0.12)	0.75(0.12)	0.99(0.02)	0.05(0.03)	0.3(0.18)	0.96(0.01)	0.95(0.01)	0.92(0.09)	0.92(0.09)	0.99(0.04)	0.96(0.04)	1(0.01)	0.06(0.14)	0.96(0.07)	0.96(0)	0.84(0.06)	0.86(0.08)	0.84(0.08)	0.81(0.08)	0.88(0.07)	0.95(0.01)	0.25(0.27)	0.69(0.14)	0.96(0.01)	0.66(0.08)	0.65(0.17)	0.8(0.07)	0.63(0.11)	0.79(0.12)	1(0.02)	0.05(0.01)	0.4(0.14)	0.95(0.01)	0.82(0.06)	0.81(0.11)	0.81(0.11)	0.81(0.1)	0.84(0.08)	0.97(0.03)	0.19(0.18)	0.66(0.14)	0.95(0.02)	0.77(0.06)	0.86(0.08)	0.69(0.08)	0.74(0.09)
ANGPTL1,ANGPTL7,CA6,CD4,CFC1,DEFA1,FCGR3B,GCG,IQGAP2,MILR1,PARP-1,PDGFRB,PLTP,SEZ6L2,SKAP1,ST3GAL1,TCN2,TRIM21,hK11	0.66(0.1)	0.56(0.15)	0.82(0.07)	0.68(0.13)	0.72(0.15)	1(0.02)	0.05(0.02)	0.3(0.16)	0.95(0)	0.95(0.01)	0.98(0.05)	0.98(0.05)	0.99(0.03)	0.99(0.03)	1(0.01)	0.06(0.14)	0.99(0.04)	0.96(0.01)	0.81(0.05)	0.85(0.09)	0.8(0.06)	0.76(0.07)	0.88(0.07)	0.95(0.01)	0.25(0.14)	0.66(0.12)	0.95(0.01)	0.63(0.09)	0.63(0.13)	0.76(0.09)	0.64(0.12)	0.74(0.12)	0.99(0.02)	0.05(0.02)	0.31(0.19)	0.95(0.02)	0.84(0.05)	0.88(0.09)	0.88(0.09)	0.82(0.08)	0.91(0.07)	0.97(0.03)	0.15(0.16)	0.74(0.11)	0.95(0.02)	0.76(0.06)	0.83(0.07)	0.69(0.1)	0.73(0.1)
CFC1,COL4A1,DCTN1,ENPP7,FCGR3B,FUCA1,ICOSLG,IL-6,NPTXR,PARP-1,PCSK9,SEZ6L2,SKAP1,TFF2,WFDC2	0.72(0.09)	0.61(0.16)	0.87(0.07)	0.73(0.12)	0.78(0.1)	1(0.01)	0.04(0.01)	0.38(0.22)	0.96(0.01)	0.95(0.01)	0.96(0.06)	0.96(0.06)	0.99(0.02)	0.98(0.03)	1(0)	0.04(0)	0.98(0.05)	0.96(0.01)	0.83(0.05)	0.87(0.09)	0.84(0.06)	0.79(0.09)	0.89(0.08)	0.95(0.01)	0.19(0.22)	0.66(0.13)	0.96(0.01)	0.72(0.08)	0.68(0.12)	0.83(0.09)	0.74(0.13)	0.77(0.11)	1(0.01)	0.06(0.03)	0.45(0.19)	0.95(0.01)	0.86(0.04)	0.9(0.09)	0.9(0.09)	0.85(0.05)	0.92(0.07)	0.97(0.03)	0.16(0.21)	0.79(0.11)	0.95(0.02)	0.78(0.05)	0.85(0.06)	0.71(0.1)	0.76(0.08)
ATP6AP2,CA6,CD4,ENPP7,FCGR3B,FOSB,GCG,IL10,METAP1,NID2,PARP-1,PLIN1,PTK7,SKAP1,TANK,TFF2,TNC,TRIM21	0.66(0.08)	0.58(0.13)	0.83(0.06)	0.68(0.12)	0.76(0.1)	1(0.01)	0.04(0.01)	0.23(0.18)	0.96(0)	0.95(0.01)	0.97(0.05)	0.97(0.05)	0.99(0.02)	0.99(0.02)	1(0)	0.04(0)	0.99(0.02)	0.96(0.01)	0.82(0.05)	0.83(0.09)	0.83(0.06)	0.8(0.07)	0.86(0.07)	0.95(0.01)	0.16(0.17)	0.6(0.15)	0.95(0.01)	0.73(0.07)	0.71(0.14)	0.83(0.08)	0.75(0.11)	0.78(0.12)	0.99(0.02)	0.06(0.04)	0.47(0.18)	0.95(0.02)	0.84(0.06)	0.84(0.09)	0.84(0.09)	0.84(0.1)	0.87(0.08)	0.97(0.03)	0.2(0.22)	0.68(0.15)	0.95(0.02)	0.78(0.05)	0.85(0.07)	0.71(0.09)	0.75(0.09)
AMIGO2,CLEC4D,CLMP,ENPP7,GKN1,IL10,ITGB1BP1,NID2,PTK7,SCGB3A1,TACSTD2,TANK,TNC	0.74(0.09)	0.66(0.15)	0.88(0.07)	0.76(0.12)	0.81(0.11)	1(0)	0.04(0)	0.47(0.16)	0.96(0.01)	0.95(0.01)	0.93(0.07)	0.93(0.07)	0.99(0.03)	0.97(0.03)	1(0)	0.04(0)	0.97(0.05)	0.96(0.01)	0.82(0.05)	0.83(0.08)	0.84(0.05)	0.81(0.07)	0.85(0.07)	0.95(0.01)	0.16(0.17)	0.64(0.12)	0.96(0.01)	0.7(0.08)	0.67(0.14)	0.8(0.09)	0.67(0.13)	0.79(0.11)	0.98(0.03)	0.04(0.02)	0.4(0.17)	0.95(0.02)	0.8(0.07)	0.84(0.11)	0.84(0.11)	0.79(0.09)	0.88(0.08)	0.97(0.03)	0.15(0.17)	0.63(0.17)	0.95(0.02)	0.76(0.06)	0.85(0.07)	0.67(0.08)	0.72(0.1)
AMIGO2,ANGPTL7,ATP6AP2,BCAM,CCL16,COMT,FUCA1,IGFBP6,IL10,IQGAP2,MILR1,NCLN,SERPINB8,TACSTD2,TANK,TNC,TRIM21	0.71(0.09)	0.61(0.14)	0.85(0.08)	0.74(0.12)	0.76(0.11)	1(0.02)	0.04(0.01)	0.41(0.18)	0.95(0.01)	0.95(0.01)	0.98(0.04)	0.98(0.04)	1(0)	0.99(0.02)	1(0.01)	0.08(0.19)	1(0.01)	0.96(0.01)	0.85(0.05)	0.85(0.07)	0.84(0.05)	0.82(0.07)	0.87(0.06)	0.95(0.01)	0.15(0.23)	0.69(0.1)	0.95(0.01)	0.64(0.09)	0.6(0.15)	0.79(0.08)	0.67(0.13)	0.72(0.12)	0.99(0.02)	0.06(0.08)	0.28(0.15)	0.95(0.02)	0.78(0.07)	0.8(0.12)	0.8(0.12)	0.78(0.11)	0.83(0.12)	0.97(0.03)	0.13(0.16)	0.57(0.17)	0.95(0.02)	0.76(0.05)	0.84(0.07)	0.68(0.09)	0.73(0.09)
CA6,CLEC6A,FABP4,GKN1,IL10,MASP1,MATN2,NTF4,PADI2,PARP-1,SKAP1,SPINT2,TACSTD2,TANK	0.68(0.11)	0.58(0.17)	0.85(0.08)	0.7(0.15)	0.77(0.13)	1(0)	0.04(0)	0.36(0.2)	0.96(0.01)	0.95(0.01)	0.97(0.08)	0.97(0.08)	0.98(0.04)	0.99(0.03)	1(0)	0.04(0)	0.97(0.05)	0.96(0.01)	0.85(0.05)	0.85(0.08)	0.85(0.08)	0.82(0.08)	0.87(0.08)	0.95(0.01)	0.27(0.24)	0.69(0.12)	0.96(0.01)	0.68(0.09)	0.67(0.15)	0.79(0.07)	0.68(0.12)	0.77(0.12)	1(0.02)	0.07(0.08)	0.43(0.16)	0.95(0.02)	0.81(0.06)	0.82(0.1)	0.82(0.1)	0.8(0.09)	0.86(0.09)	0.97(0.03)	0.18(0.18)	0.68(0.12)	0.95(0.02)	0.78(0.05)	0.85(0.07)	0.71(0.07)	0.76(0.07)
FATC1,FCGR3B,GKN1,IL10,MILR1,MRC2,NCF2,NTF4,PTK7,SIRPB1,SPINT2,TACSTD2	0.66(0.09)	0.56(0.15)	0.83(0.08)	0.67(0.12)	0.74(0.13)	1(0.02)	0.04(0.01)	0.37(0.16)	0.95(0.01)	0.95(0.01)	0.97(0.06)	0.97(0.06)	0.99(0.03)	0.99(0.03)	1(0.01)	0.06(0.13)	0.98(0.04)	0.96(0.01)	0.81(0.05)	0.83(0.1)	0.81(0.07)	0.77(0.08)	0.86(0.09)	0.95(0.01)	0.12(0.15)	0.66(0.09)	0.95(0.01)	0.66(0.07)	0.61(0.14)	0.78(0.07)	0.67(0.12)	0.72(0.12)	0.99(0.03)	0.06(0.08)	0.36(0.14)	0.95(0.02)	0.83(0.05)	0.82(0.1)	0.82(0.1)	0.82(0.08)	0.86(0.08)	0.97(0.03)	0.24(0.23)	0.66(0.14)	0.95(0.02)	0.77(0.07)	0.83(0.06)	0.67(0.08)	0.72(0.08)
ANGPTL7,CA6,CD4,DCBLD2,ENO2,FCGR3B,FOSB,GHRL,GKN1,IL-17C,IL10,MILR1,NFKBIE,NID2,PARP-1,PLTP,ST3GAL1,TNC,TRIM21	0.63(0.11)	0.5(0.11)	0.83(0.07)	0.7(0.13)	0.66(0.15)	1(0.01)	0.06(0.06)	0.24(0.15)	0.96(0.01)	0.96(0)	1(0)	1(0)	1(0.01)	1(0)	1(0.01)	0.06(0.14)	1(0.01)	0.96(0.01)	0.8(0.05)	0.85(0.1)	0.79(0.08)	0.74(0.1)	0.87(0.09)	0.95(0.01)	0.14(0.18)	0.62(0.11)	0.96(0.01)	0.65(0.07)	0.61(0.11)	0.78(0.11)	0.7(0.13)	0.7(0.11)	0.99(0.02)	0.07(0.06)	0.28(0.14)	0.95(0.02)	0.84(0.04)	0.8(0.11)	0.8(0.11)	0.86(0.07)	0.83(0.09)	0.98(0.03)	0.2(0.22)	0.65(0.15)	0.95(0.02)	0.76(0.06)	0.85(0.09)	0.7(0.09)	0.72(0.1)
CD4,FCGR3B,FR-alpha,GCG,IL10,KLK13,MAP2K6,NPDC1,PARP-1,PXN,SEZ6L2	0.75(0.07)	0.7(0.14)	0.87(0.06)	0.73(0.11)	0.83(0.1)	1(0.01)	0.06(0.06)	0.51(0.17)	0.96(0)	0.95(0.01)	0.94(0.1)	0.94(0.1)	0.98(0.04)	0.97(0.04)	1(0.01)	0.06(0.13)	0.97(0.06)	0.96(0.01)	0.85(0.04)	0.86(0.07)	0.85(0.06)	0.82(0.06)	0.89(0.06)	0.95(0.01)	0.33(0.16)	0.73(0.09)	0.96(0.01)	0.6(0.08)	0.64(0.16)	0.73(0.08)	0.58(0.13)	0.75(0.17)	0.99(0.02)	0.06(0.02)	0.33(0.16)	0.95(0.02)	0.87(0.04)	0.9(0.1)	0.9(0.1)	0.83(0.08)	0.93(0.07)	0.98(0.03)	0.2(0.22)	0.78(0.1)	0.95(0.01)	0.76(0.05)	0.88(0.08)	0.68(0.06)	0.71(0.08)
ANGPTL7,BCAM,CA6,CFC1,CLEC5A,CLEC6A,DDAH1,DKKL1,GH2,GHRL,IGFBP6,IL10,PAG1,PRDX6,PREB,TNC,TRIM21	0.63(0.09)	0.51(0.11)	0.82(0.07)	0.69(0.09)	0.68(0.1)	1(0.02)	0.04(0.01)	0.19(0.14)	0.96(0.01)	0.95(0.01)	0.91(0.1)	0.91(0.1)	0.99(0.03)	0.96(0.04)	1(0.01)	0.06(0.1)	0.95(0.09)	0.96(0.01)	0.81(0.06)	0.82(0.09)	0.8(0.06)	0.77(0.09)	0.85(0.09)	0.95(0.01)	0.15(0.19)	0.6(0.13)	0.95(0.01)	0.62(0.09)	0.58(0.14)	0.78(0.11)	0.7(0.11)	0.68(0.12)	0.99(0.02)	0.05(0.02)	0.24(0.18)	0.95(0.02)	0.81(0.06)	0.8(0.12)	0.8(0.12)	0.79(0.09)	0.84(0.09)	0.98(0.03)	0.17(0.22)	0.61(0.14)	0.95(0.02)	0.75(0.06)	0.83(0.08)	0.66(0.09)	0.72(0.1)
C1QTNF1,CD2AP,CFC1,COL4A1,DDAH1,FGF2,FR-alpha,FUCA1,ICOSLG,KLK10,LTA4H,PDGFRB,SKAP1	0.72(0.11)	0.63(0.14)	0.86(0.07)	0.72(0.14)	0.79(0.11)	1(0.01)	0.04(0)	0.45(0.18)	0.96(0.01)	0.95(0.01)	0.97(0.06)	0.97(0.06)	1(0.02)	0.98(0.03)	1(0)	0.04(0)	0.99(0.04)	0.96(0.01)	0.85(0.05)	0.87(0.08)	0.86(0.05)	0.82(0.07)	0.9(0.07)	0.95(0.01)	0.24(0.22)	0.73(0.11)	0.96(0.01)	0.58(0.1)	0.53(0.12)	0.76(0.1)	0.67(0.12)	0.64(0.12)	0.99(0.02)	0.06(0.06)	0.16(0.11)	0.95(0.02)	0.82(0.05)	0.82(0.11)	0.82(0.11)	0.82(0.07)	0.86(0.09)	0.97(0.03)	0.18(0.21)	0.62(0.2)	0.95(0.02)	0.71(0.06)	0.81(0.07)	0.64(0.08)	0.71(0.07)
CLEC4D,DDAH1,ICOSLG,IRF9,KRT19,MSMB,MUC-16,NID2,PTK7,SEZ6L2	0.85(0.05)	0.77(0.13)	0.91(0.05)	0.84(0.09)	0.87(0.08)	0.99(0.02)	0.11(0.18)	0.61(0.18)	0.96(0.01)	0.94(0.02)	0.96(0.06)	0.96(0.06)	0.98(0.04)	0.98(0.02)	1(0.01)	0.05(0.08)	0.97(0.06)	0.96(0.01)	0.9(0.03)	0.89(0.07)	0.91(0.05)	0.89(0.06)	0.91(0.04)	0.95(0.01)	0.56(0.22)	0.79(0.1)	0.96(0.01)	0.67(0.09)	0.62(0.15)	0.78(0.07)	0.69(0.11)	0.72(0.12)	0.99(0.02)	0.06(0.05)	0.37(0.17)	0.95(0.02)	0.85(0.05)	0.9(0.08)	0.9(0.08)	0.85(0.07)	0.93(0.06)	0.97(0.03)	0.13(0.13)	0.78(0.15)	0.95(0.02)	0.79(0.06)	0.89(0.07)	0.71(0.09)	0.75(0.09)
ALDH3A1,CA6,CD4,ENPP7,FCGR3B,FR-alpha,IL10,MAD-homolog-5,METAP1,NID2,PARP-1,PTK7,PTPRS,PXN,TANK	0.66(0.08)	0.56(0.16)	0.82(0.07)	0.68(0.11)	0.72(0.14)	1(0.01)	0.05(0.04)	0.35(0.15)	0.96(0.01)	0.95(0.01)	0.98(0.04)	0.98(0.04)	1(0)	0.99(0.02)	1(0)	0.05(0)	1(0.02)	0.95(0)	0.8(0.06)	0.84(0.1)	0.8(0.08)	0.76(0.08)	0.87(0.09)	0.95(0.01)	0.2(0.14)	0.65(0.11)	0.96(0.01)	0.66(0.08)	0.66(0.13)	0.78(0.08)	0.68(0.12)	0.75(0.1)	1(0.02)	0.06(0.04)	0.37(0.18)	0.95(0.02)	0.86(0.05)	0.88(0.07)	0.88(0.07)	0.87(0.07)	0.9(0.06)	0.97(0.03)	0.16(0.17)	0.75(0.14)	0.95(0.02)	0.8(0.05)	0.87(0.06)	0.73(0.08)	0.77(0.07)
ALDH3A1,BCAM,CA6,CLMP,DDAH1,IL10,PRKAB1,PRSS2,PTK7,SIT1,TNC,TRIM21	0.7(0.1)	0.58(0.15)	0.86(0.08)	0.74(0.13)	0.73(0.13)	1(0.02)	0.06(0.07)	0.34(0.18)	0.95(0.01)	0.94(0.01)	0.92(0.09)	0.92(0.09)	0.99(0.03)	0.97(0.03)	1(0)	0.04(0)	0.96(0.08)	0.96(0)	0.82(0.05)	0.81(0.09)	0.83(0.07)	0.81(0.07)	0.83(0.08)	0.95(0.01)	0.17(0.17)	0.64(0.11)	0.96(0.01)	0.68(0.09)	0.65(0.15)	0.8(0.08)	0.71(0.12)	0.74(0.14)	0.99(0.02)	0.07(0.09)	0.33(0.2)	0.95(0.02)	0.8(0.06)	0.82(0.13)	0.82(0.13)	0.78(0.08)	0.86(0.1)	0.97(0.03)	0.17(0.18)	0.66(0.14)	0.95(0.02)	0.75(0.06)	0.84(0.08)	0.66(0.08)	0.72(0.07)
ALDH3A1,CD4,ENPP7,FCGR3B,FR-alpha,IL10,KLK10,MAD-homolog-5,METAP1,NID2,PARP-1,PTK7,PTPRS,PXN,TANK	0.68(0.09)	0.6(0.17)	0.83(0.06)	0.69(0.11)	0.74(0.15)	1(0.02)	0.06(0.07)	0.37(0.17)	0.96(0.01)	0.95(0.01)	0.98(0.04)	0.98(0.04)	1(0)	0.99(0.02)	1(0)	0.05(0)	1(0.01)	0.96(0.01)	0.8(0.06)	0.84(0.1)	0.81(0.08)	0.76(0.08)	0.88(0.08)	0.95(0.01)	0.2(0.13)	0.67(0.12)	0.96(0.01)	0.68(0.08)	0.63(0.14)	0.8(0.09)	0.72(0.1)	0.72(0.12)	0.99(0.02)	0.06(0.03)	0.38(0.15)	0.95(0.02)	0.86(0.05)	0.87(0.08)	0.87(0.08)	0.86(0.07)	0.89(0.06)	0.97(0.03)	0.25(0.26)	0.75(0.14)	0.95(0.01)	0.81(0.05)	0.87(0.06)	0.74(0.09)	0.8(0.07)
ARG1,BCAM,CA4,CLMP,FCGR3B,FGR,FOSB,FR-alpha,GCG,ICOSLG,IL10,OSMR,PARP-1,ST3GAL1,TNC,TRAF2	0.72(0.09)	0.66(0.15)	0.86(0.06)	0.72(0.13)	0.81(0.11)	1(0)	0.04(0)	0.45(0.18)	0.96(0)	0.95(0.01)	0.96(0.07)	0.96(0.07)	1(0.02)	0.98(0.03)	1(0)	0.04(0)	0.99(0.04)	0.96(0.01)	0.83(0.04)	0.86(0.08)	0.84(0.06)	0.81(0.06)	0.89(0.07)	0.95(0.01)	0.16(0.15)	0.72(0.09)	0.95(0.01)	0.63(0.1)	0.6(0.15)	0.78(0.07)	0.65(0.14)	0.73(0.12)	1(0.01)	0.05(0.01)	0.34(0.17)	0.95(0.01)	0.85(0.04)	0.87(0.09)	0.87(0.09)	0.84(0.08)	0.9(0.07)	0.97(0.03)	0.28(0.28)	0.7(0.18)	0.95(0.02)	0.77(0.06)	0.84(0.07)	0.71(0.09)	0.77(0.09)
CA6,CD83,CFC1,FCGR3B,GCG,IL10,IL6,IQGAP2,METAP1,NID2,PARP-1,PTK7,SEZ6L2,SKAP1	0.66(0.09)	0.54(0.13)	0.84(0.08)	0.71(0.13)	0.71(0.13)	1(0.01)	0.05(0.02)	0.26(0.15)	0.96(0.01)	0.95(0.01)	0.94(0.1)	0.94(0.1)	0.98(0.04)	0.97(0.04)	1(0.01)	0.06(0.14)	0.96(0.07)	0.96(0.01)	0.8(0.05)	0.8(0.08)	0.8(0.06)	0.78(0.07)	0.82(0.08)	0.95(0.01)	0.2(0.18)	0.56(0.13)	0.95(0.01)	0.71(0.08)	0.7(0.13)	0.81(0.08)	0.72(0.12)	0.79(0.11)	1(0.02)	0.06(0.01)	0.43(0.2)	0.95(0.02)	0.85(0.04)	0.87(0.1)	0.87(0.1)	0.86(0.08)	0.9(0.07)	0.97(0.03)	0.25(0.26)	0.75(0.13)	0.95(0.02)	0.79(0.07)	0.88(0.08)	0.71(0.1)	0.76(0.09)
CD4,FCGR3B,GCG,IL10,KLK10,KLK13,MAP2K6,PARP-1,PXN,SEZ6L2,WFDC2,ZBTB17	0.74(0.07)	0.7(0.16)	0.85(0.06)	0.72(0.1)	0.83(0.11)	0.99(0.02)	0.06(0.06)	0.49(0.17)	0.96(0.01)	0.94(0.02)	0.94(0.1)	0.94(0.1)	0.98(0.04)	0.97(0.04)	1(0.01)	0.06(0.13)	0.95(0.08)	0.96(0.01)	0.86(0.04)	0.88(0.09)	0.85(0.06)	0.82(0.07)	0.9(0.07)	0.96(0.02)	0.22(0.21)	0.75(0.1)	0.95(0.01)	0.75(0.06)	0.68(0.14)	0.84(0.06)	0.75(0.08)	0.79(0.11)	0.99(0.02)	0.08(0.09)	0.5(0.16)	0.95(0.02)	0.9(0.03)	0.95(0.07)	0.95(0.07)	0.89(0.06)	0.96(0.05)	0.97(0.03)	0.34(0.31)	0.87(0.07)	0.95(0.02)	0.81(0.04)	0.88(0.07)	0.72(0.07)	0.77(0.06)
BANK1,CDH3,CFC1,CLEC6A,CNTNAP2,DDAH1,FCGR3B,FR-alpha,FUCA1,ICOSLG,NID2,PADI2,PRCP,PRDX6,PSIP1,ROBO1,TNC,TRIM21	0.67(0.09)	0.54(0.12)	0.84(0.06)	0.7(0.11)	0.72(0.11)	1(0.01)	0.04(0.01)	0.34(0.15)	0.96(0.01)	0.95(0.01)	1(0.02)	1(0.02)	1(0)	1(0.01)	1(0.01)	0.08(0.19)	1(0)	0.96(0.01)	0.82(0.06)	0.85(0.09)	0.83(0.07)	0.8(0.08)	0.87(0.08)	0.95(0.01)	0.14(0.17)	0.65(0.14)	0.95(0.01)	0.75(0.09)	0.69(0.16)	0.85(0.08)	0.76(0.1)	0.79(0.13)	1(0.02)	0.07(0.1)	0.49(0.2)	0.95(0.02)	0.84(0.06)	0.86(0.09)	0.86(0.09)	0.85(0.08)	0.89(0.07)	0.97(0.03)	0.22(0.25)	0.74(0.13)	0.95(0.02)	0.8(0.04)	0.87(0.07)	0.74(0.08)	0.79(0.07)
ATP6AP2,CD97,CLEC6A,FCGR3B,GKN1,IL10,IQGAP2,MAP2K6,MFGE8,MILR1,PARP-1,PLTP,SPINT2,TACSTD2,TANK,TNC	0.63(0.11)	0.52(0.13)	0.82(0.09)	0.7(0.14)	0.67(0.13)	0.99(0.02)	0.05(0.04)	0.25(0.17)	0.95(0.01)	0.95(0.01)	0.98(0.04)	0.98(0.04)	1(0.01)	0.99(0.02)	1(0.01)	0.06(0.14)	1(0.01)	0.96(0.01)	0.79(0.06)	0.83(0.09)	0.79(0.07)	0.75(0.09)	0.86(0.08)	0.95(0.01)	0.16(0.19)	0.62(0.12)	0.95(0.01)	0.59(0.11)	0.58(0.15)	0.76(0.08)	0.64(0.16)	0.68(0.14)	0.99(0.02)	0.06(0.04)	0.27(0.13)	0.95(0.01)	0.83(0.05)	0.84(0.09)	0.84(0.09)	0.83(0.07)	0.88(0.07)	0.98(0.03)	0.16(0.19)	0.68(0.15)	0.95(0.01)	0.75(0.06)	0.82(0.07)	0.67(0.11)	0.72(0.1)
AMIGO2,CLMP,FGF-23,GKN1,IL10,KLK13,LILRB5,NTF4,SPINT2,TACSTD2,TANK,TNC	0.71(0.1)	0.65(0.17)	0.85(0.07)	0.72(0.11)	0.79(0.1)	0.99(0.02)	0.05(0.03)	0.47(0.2)	0.96(0.02)	0.95(0.01)	0.97(0.08)	0.97(0.08)	1(0.02)	0.99(0.03)	1(0)	0.04(0)	0.99(0.05)	0.96(0.01)	0.83(0.05)	0.85(0.08)	0.84(0.07)	0.8(0.07)	0.88(0.07)	0.95(0.01)	0.12(0.17)	0.68(0.11)	0.96(0.01)	0.63(0.08)	0.6(0.1)	0.77(0.09)	0.66(0.13)	0.71(0.11)	1(0)	0.06(0.01)	0.32(0.14)	0.94(0.01)	0.77(0.07)	0.78(0.11)	0.78(0.11)	0.76(0.1)	0.83(0.1)	0.98(0.03)	0.13(0.15)	0.58(0.15)	0.95(0.01)	0.72(0.07)	0.81(0.08)	0.65(0.09)	0.71(0.1)
CFC1,CLEC6A,EN-RAGE,ENPP7,FR-alpha,FUCA1,ICOSLG,IL-17C,IL10,ITGB1BP1,LTA4H,MILR1,NCF2,NID2,PADI2,PDCD1,TANK,TPSAB1	0.7(0.1)	0.63(0.16)	0.84(0.07)	0.69(0.13)	0.8(0.09)	0.99(0.02)	0.05(0.03)	0.42(0.19)	0.95(0.01)	0.95(0.01)	0.99(0.02)	0.99(0.02)	1(0.01)	1(0.01)	1(0)	0.04(0)	1(0.01)	0.96(0)	0.83(0.05)	0.89(0.08)	0.83(0.07)	0.79(0.08)	0.9(0.08)	0.95(0.01)	0.12(0.16)	0.7(0.1)	0.96(0.01)	0.76(0.08)	0.68(0.13)	0.85(0.08)	0.76(0.1)	0.79(0.1)	1(0.01)	0.06(0.05)	0.49(0.17)	0.95(0.01)	0.83(0.06)	0.84(0.1)	0.84(0.1)	0.83(0.08)	0.87(0.08)	0.98(0.03)	0.18(0.21)	0.69(0.14)	0.95(0.02)	0.81(0.05)	0.86(0.05)	0.74(0.1)	0.8(0.09)
CFC1,ENPP7,FATC1,FCGR3B,FR-alpha,FUCA1,ICOSLG,IL10,ITGB1BP1,NCF2,NID2,RCOR1,SEZ6L2,TRIM21	0.72(0.08)	0.61(0.16)	0.86(0.05)	0.73(0.1)	0.76(0.13)	1(0)	0.04(0)	0.46(0.17)	0.96(0)	0.95(0.01)	0.95(0.07)	0.95(0.07)	1(0.01)	0.98(0.03)	1(0.01)	0.06(0.14)	0.99(0.04)	0.96(0.01)	0.84(0.04)	0.87(0.08)	0.83(0.06)	0.8(0.08)	0.89(0.07)	0.95(0.01)	0.15(0.18)	0.7(0.08)	0.96(0.01)	0.62(0.09)	0.6(0.13)	0.75(0.09)	0.66(0.14)	0.7(0.11)	0.99(0.03)	0.05(0.02)	0.29(0.16)	0.95(0.02)	0.86(0.04)	0.87(0.08)	0.87(0.08)	0.86(0.07)	0.89(0.07)	0.97(0.03)	0.21(0.23)	0.74(0.13)	0.95(0.02)	0.76(0.06)	0.86(0.07)	0.69(0.1)	0.73(0.1)
CDH3,CLEC6A,DDAH1,FCGR3B,ICOSLG,ITGAM,KLK10,MSMB,MUC-16,PROK1,TACSTD2,TANK	0.8(0.08)	0.76(0.14)	0.89(0.05)	0.77(0.1)	0.88(0.08)	1(0.01)	0.05(0.03)	0.63(0.15)	0.96(0.01)	0.95(0.01)	0.97(0.07)	0.97(0.07)	0.99(0.04)	0.99(0.03)	1(0)	0.04(0)	0.98(0.05)	0.96(0.01)	0.89(0.03)	0.91(0.07)	0.89(0.05)	0.87(0.06)	0.93(0.06)	0.95(0.01)	0.36(0.23)	0.82(0.08)	0.96(0.01)	0.65(0.09)	0.61(0.1)	0.8(0.11)	0.72(0.13)	0.71(0.11)	1(0.01)	0.05(0.01)	0.3(0.16)	0.95(0.02)	0.87(0.04)	0.89(0.09)	0.89(0.09)	0.87(0.06)	0.91(0.07)	0.97(0.03)	0.3(0.27)	0.78(0.12)	0.96(0.02)	0.77(0.06)	0.84(0.07)	0.7(0.1)	0.76(0.09)
APBB1IP,ATP6AP2,CA4,CLEC4D,CLMP,CLSTN3,FOSB,GCG,IL10,MILR1,PARP-1,PROK1,PTK7,SCGB3A1,TANK,TNC,ZBTB17	0.6(0.1)	0.53(0.14)	0.81(0.07)	0.64(0.14)	0.71(0.15)	1(0.01)	0.05(0.01)	0.23(0.16)	0.96(0)	0.95(0.01)	0.97(0.06)	0.97(0.06)	0.99(0.03)	0.99(0.03)	1(0)	0.05(0)	0.99(0.04)	0.96(0.01)	0.81(0.06)	0.84(0.1)	0.81(0.07)	0.77(0.09)	0.86(0.08)	0.95(0.01)	0.16(0.17)	0.63(0.15)	0.96(0.01)	0.68(0.08)	0.66(0.13)	0.8(0.08)	0.7(0.09)	0.76(0.12)	1(0.02)	0.06(0.03)	0.34(0.17)	0.95(0.01)	0.81(0.06)	0.83(0.11)	0.83(0.11)	0.8(0.08)	0.86(0.09)	0.97(0.03)	0.18(0.2)	0.67(0.15)	0.95(0.01)	0.74(0.05)	0.84(0.07)	0.67(0.08)	0.72(0.08)
ATP6AP2,BCAM,CD109,CLMP,ENPP7,FCGR3B,FGR,GH2,GHRL,IL10,LRIG1,MILR1,NCLN,PARP-1,TFF2,TNC,TPSAB1,TRIM21	0.64(0.08)	0.52(0.12)	0.82(0.08)	0.67(0.12)	0.7(0.11)	1(0.01)	0.05(0.02)	0.27(0.16)	0.96(0.01)	0.95(0.01)	0.94(0.07)	0.94(0.07)	0.99(0.03)	0.97(0.03)	1(0)	0.04(0)	0.97(0.05)	0.96(0.01)	0.83(0.05)	0.86(0.08)	0.82(0.07)	0.79(0.07)	0.88(0.07)	0.95(0.01)	0.24(0.19)	0.67(0.12)	0.96(0.01)	0.72(0.08)	0.66(0.11)	0.84(0.08)	0.76(0.12)	0.76(0.09)	1(0.02)	0.07(0.05)	0.41(0.15)	0.95(0.02)	0.85(0.04)	0.83(0.08)	0.83(0.08)	0.85(0.07)	0.86(0.06)	0.98(0.03)	0.19(0.25)	0.7(0.11)	0.95(0.02)	0.79(0.05)	0.85(0.07)	0.72(0.09)	0.76(0.09)
[truncated: 149 more rows]
[truncated: 32 more columns]

## Sheet: Supplementary Data 3
W: Models including Mucin-16
WO: Models not including Mucin-16
							Two-sided	W-greater	WO-greater
stage	cohort	performanceMeasure	nrW	nrWO	meanW	meanWO	pvalTS	pvalWG	pvalWOG
I-II	Discovery	auc	36	448	0.86	0.688571	2.12074e-23	1.06037e-23	1
I-II	Discovery	bpse	36	448	0.836944	0.705513	1.94092e-23	9.7046e-24	1
I-II	Discovery	bpsp	36	448	0.870556	0.757522	3.76874e-23	1.88437e-23	1
I-II	Discovery	fsese	19	8	0.996842	1	0.0833236	0.964495	0.0416618
I-II	Discovery	fsesp	19	8	0.0731579	0.05125	0.000343302	0.000171651	0.999861
I-II	Discovery	fspse	36	448	0.663611	0.373862	2.47241e-23	1.2362e-23	1
[truncated: 75 more rows]

## Sheet: Supplementary Data 4
	Custom Assay Performance Measures						Model characteristics
[truncated: 15 more rows]

[truncated: 1 more sheets: Supplementary Data 5]
